# Supplementary material for: Unravelling the Initial Triggers of Botrytis cinerea Infection: First Description of Its Surfactome
Source: J Fungi (Basel). 2021 Nov 29;7(12):1021. doi: 10.3390/jof7121021 (PMC8708654; doi:10.3390/jof7121021)
Supplement: Supplementary file 1 [file jof-07-01021-s001.zip]

Archive with 6 entries (6 files):
- suplementary Material Table S1.xlsx
- suplementary Material Table S2.xlsx
- suplementary Material Table S3.xlsx
- suplementary Material Table S4 new.xlsx
- Supplementary Material Table S5.xlsx
- Supplementary Material Table S6.xlsx
