# Supplementary material for: Unravelling the Initial Triggers of Botrytis cinerea Infection: First Description of Its Surfactome
Source: J Fungi (Basel). 2021 Nov 29;7(12):1021. doi: 10.3390/jof7121021 (PMC8708654; doi:10.3390/jof7121021)
Supplement: Supplementary file 1 [file jof-07-01021-s001.zip › suplementary Material Table S1.xlsx]

## Sheet: Hoja1
Buffer	Replicate	Mycelia initial (g)	Extracted proteins (g)	Yield (%)	yield average
					 ± σ (%)
PBS	1	2.07	0.040	1.94	2.02 ± 0.088
	2	1.79	0.036	1.98
	3	2.15	0.046	2.14
Amonium Bicarbonate	1	1.87	0.023	1.24	1.21 ± 0.030
	2	1.90	0.023	1.21
	3	2.21	0.026	1.17
