# Supplementary material for: Unravelling the Initial Triggers of Botrytis cinerea Infection: First Description of Its Surfactome
Source: J Fungi (Basel). 2021 Nov 29;7(12):1021. doi: 10.3390/jof7121021 (PMC8708654; doi:10.3390/jof7121021)
Supplement: Supplementary file 1 [file jof-07-01021-s001.zip › suplementary Material Table S2.xlsx]

## Sheet: Identified proteins
Accession	Description	MW [kDa]	calc. pI	Master	Protein Group IDs	FDR Confidence (Combined)	Exp. q-value	Sum PEP Score	# PSMs	# Peptides	# Unique Peptides	Coverage [%]	Score (by Search Engine)				# PSMs (by Search Engine)				# Peptides (by Search Engine)				Accession	Protein Group IDs	FDR Confidence (Combined)	Exp. q-value	Found in sample									Abundances:									Abundances (Normalized):
													Mascot	MS Amanda 2.0	MSFragger	Sequest HT	Mascot	MS Amanda 2.0	MSFragger	Sequest HT	Mascot	MS Amanda 2.0	MSFragger	Sequest HT					TCW12 (2hpi)	TCW22 (2hpi)	TCW32 (2hpi)	Glu 1 (5 days)	Glu 2 (5 days)	Glu 3 (5 days)	TCW1 (5 days)	TCW2 (5 days)	TCW3 (5 days)	TCW12 (2hpi)	TCW22 (2hpi)	TCW32 (2hpi)	Glu 1 (5 days)	Glu 2 (5 days)	Glu 3 (5 days)	TCW1 (5 days)	TCW2 (5 days)	TCW3 (5 days)	TCW12 (2hpi)	TCW22 (2hpi)	TCW32 (2hpi)
A0A384J3V1	Bcboa17 OS=Botryotinia fuckeliana (strain B05.10) OX=332648 GN=Bcboa17 PE=3 SV=1	28.9	6.09	Master Protein	418	High	0	13.573	17	3	3	12	97	838.86	25	7.58	4	4	5	4	2	2	3	2	A0A384J3V1	418	High	0	Peak Found	Peak Found	Peak Found	High	High	High	High	Peak Found	Peak Found	974288	1.38527e+06	72431.3	448813	92920.7	351691	1.39648e+06	932633	527781	6.20706e+06	1.38527e+06	233244
A0A384J3W0	Bcrcf1 OS=Botryotinia fuckeliana (strain B05.10) OX=332648 GN=Bcrcf1 PE=3 SV=1	20.1	9.35	Master Protein	541	High	0	4.779	3	1	1	9	26	216.17		0	1	1		1	1	1		1	A0A384J3W0	541	High	0	Peak Found	High	Peak Found	Not Found	Peak Found	Peak Found	Not Found	Not Found	Not Found	45372.5	160758	57713.2		66996.2	111038				289062	160758	185849
A0A384J3W2	FAD-binding PCMH-type domain-containing protein OS=Botryotinia fuckeliana (strain B05.10) OX=332648 GN=BCIN_01g00260 PE=4 SV=1	65.8	5.54	Master Protein	1069	High	0	9.503	25	2	2	3	26	1209.65	44	10.14	6	6	7	6	1	1	1	1	A0A384J3W2	1069	High	0	Not Found	High	Not Found	Not Found	Not Found	High	High	High	Not Found		340693				1.33935e+06	273872	546525			340693
A0A384J3W5	Threonine dehydratase OS=Botryotinia fuckeliana (strain B05.10) OX=332648 GN=Bcilv1 PE=3 SV=1	61.6	6.55	Master Protein	589	High	0	5.121	11	1	1	3	25	302.85	15	0	3	3	4	1	1	1	1	1	A0A384J3W5	589	High	0	Peak Found	High	Not Found	Peak Found	Peak Found	Peak Found	High	High	High	75844.1	132120		93921.8	1.60725e+06	250627	246050	45830.3	175053	483192	132120
A0A384J3W9	PKS_ER domain-containing protein OS=Botryotinia fuckeliana (strain B05.10) OX=332648 GN=BCIN_01g00290 PE=4 SV=1	36.2	6.43	Master Protein	1021	High	0	12.807	15	3	3	10	44	774.15	27	4.29	2	4	5	4	2	2	2	2	A0A384J3W9	1021	High	0	Not Found	High	Not Found	Not Found	Not Found	High	Not Found	Not Found	Not Found
A0A384J3X2	Profilin OS=Botryotinia fuckeliana (strain B05.10) OX=332648 GN=Bcpfy1 PE=3 SV=1	14.2	5.53	Master Protein	326	High	0	29.409	58	5	5	39	173	3392.39	106	23.73	15	14	15	14	5	5	5	5	A0A384J3X2	326	High	0	High	High	High	High	Not Found	High	Not Found	Not Found	Not Found	674600			742439						4.29778e+06
A0A384J3X8	3-oxoacyl-[acyl-carrier-protein] reductase OS=Botryotinia fuckeliana (strain B05.10) OX=332648 GN=Bcfas2 PE=3 SV=1	204.1	6.1	Master Protein	680	High	0	10.945	10	1	1	1	45	413.66	11	5.63	3	2	2	3	1	1	1	1	A0A384J3X8	680	High	0	Not Found	Not Found	Not Found	Not Found	Not Found	Not Found	Not Found	Not Found	High									291664
A0A384J3Y3	3-hydroxyacyl-[acyl-carrier-protein] dehydratase OS=Botryotinia fuckeliana (strain B05.10) OX=332648 GN=BCIN_01g00450 PE=3 SV=1	233.3	5.82	Master Protein	926	High	0.005	3.978	4	1	1	1	5	151.52	7	0	1	1	1	1	1	1	1	1	A0A384J3Y3	926	High	0.005	Not Found	Not Found	Not Found	Not Found	Not Found	High	Not Found	Not Found	Not Found
A0A384J3Z6	BZIP domain-containing protein OS=Botryotinia fuckeliana (strain B05.10) OX=332648 GN=BCIN_01g00520 PE=4 SV=1	32	6.77	Master Protein	138	Medium	0.014	2.19	4	1	1	4	15	175.35	3	0	1	1	1	1	1	1	1	1	A0A384J3Z6	138	Medium	0.014	Not Found	Not Found	Not Found	Not Found	Not Found	Not Found	Not Found	Peak Found	High								49996.1	338246
A0A384J414	Bcsui2 OS=Botryotinia fuckeliana (strain B05.10) OX=332648 GN=Bcsui2 PE=3 SV=1	35.2	5.57	Master Protein	61	High	0	5.484	4	1	1	5	41	226.61	8	1.74	1	1	1	1	1	1	1	1	A0A384J414	61	High	0	Not Found	Not Found	Not Found	Not Found	Not Found	High	Not Found	Not Found	Not Found
A0A384J419	Bclcc8 OS=Botryotinia fuckeliana (strain B05.10) OX=332648 GN=Bclcc8 PE=3 SV=1	76.4	5.77	Master Protein	368	High	0	11.164	34	2	2	5	128	1630.25	42	9.25	8	8	10	8	2	2	2	2	A0A384J419	368	High	0	High	High	High	Not Found	High	Peak Found	High	Peak Found	Peak Found	198263	1.02919e+06	440159		217899	155908	989809	767772	1.69299e+06	1.26311e+06	1.02919e+06	1.41741e+06
A0A384J433	Bctum1 OS=Botryotinia fuckeliana (strain B05.10) OX=332648 GN=Bctum1 PE=4 SV=1	37.5	6.19	Master Protein	962	High	0	6.307	4	1	1	4	55	275.98	10	2.09	1	1	1	1	1	1	1	1	A0A384J433	962	High	0	Not Found	Not Found	Not Found	Not Found	Not Found	High	Not Found	Not Found	Not Found
A0A384J453	S5 DRBM domain-containing protein OS=Botryotinia fuckeliana (strain B05.10) OX=332648 GN=BCIN_01g00980 PE=3 SV=1	28.4	10.33	Master Protein	302	High	0	4.545	28	1	1	4	54	1157.62	47	9.52	7	6	9	6	1	1	1	1	A0A384J453	302	High	0	Not Found	High	Not Found	Not Found	Not Found	High	High	Not Found	High						3.85982e+06	144675		1131825
A0A384J466	Bcap3 OS=Botryotinia fuckeliana (strain B05.10) OX=332648 GN=Bcap3 PE=3 SV=1	54.9	4.51	Master Protein	278	High	0	4.428	6	1	1	3	56	253.74	7	2.23	2	1	2	1	1	1	1	1	A0A384J466	278	High	0	Not Found	Not Found	Not Found	Not Found	Not Found	High	Not Found	High	Not Found
A0A384J493	Uncharacterized protein OS=Botryotinia fuckeliana (strain B05.10) OX=332648 GN=BCIN_01g01420 PE=4 SV=1	49.2	5.6	Master Protein	179	High	0	7.141	8	1	1	3	62	584.97	19	4.65	2	2	2	2	1	1	1	1	A0A384J493	179	High	0	Not Found	Not Found	Not Found	Not Found	Not Found	High	Not Found	Not Found	Not Found						361084
A0A384J4A1	MFS domain-containing protein OS=Botryotinia fuckeliana (strain B05.10) OX=332648 GN=BCIN_01g01320 PE=3 SV=1	59.3	7.58	Master Protein	318	Medium	0.016	2.037	4	1	1	5			5	0			2	2			1	1	A0A384J4A1	318	Medium	0.016	High	High	High	Not Found	Not Found	Not Found	Not Found	Not Found	Not Found	2.24665e+06	1.64715e+07	1.22238e+06							1.43131e+07	1.64715e+07	3.93633e+06
A0A384J4A8	Bccdc40 OS=Botryotinia fuckeliana (strain B05.10) OX=332648 GN=Bccdc40 PE=4 SV=1	59.6	6.11	Master Protein	430	High	0	4.639	4	1	1	5				4.61				4				1	A0A384J4A8	430	High	0	High	High	High	Not Found	Not Found	Not Found	Not Found	Not Found	Not Found
A0A384J4B3	AB hydrolase-1 domain-containing protein OS=Botryotinia fuckeliana (strain B05.10) OX=332648 GN=BCIN_01g01400 PE=4 SV=1	31	6.68	Master Protein	767	High	0	25.71	14	2	2	6	24	911.54	39	5.72	3	4	5	2	1	1	1	1	A0A384J4B3	767	High	0	Not Found	High	Not Found	Not Found	Not Found	High	Not Found	Not Found	Not Found		911797				4.50295e+07					911797
A0A384J4F1	40S ribosomal protein S4 OS=Botryotinia fuckeliana (strain B05.10) OX=332648 GN=BCIN_01g01800 PE=3 SV=1	29.3	10.21	Master Protein	673	High	0	9.763	35	2	2	10	75	1658.69	56	14.61	7	9	10	9	2	2	2	2	A0A384J4F1	673	High	0	Peak Found	High	Peak Found	Peak Found	Peak Found	High	High	High	High	39482184	1.13132e+08	12680214	698476	81864312	6.84807e+07	5.02907e+07	6.49194e+07	8.92097e+06	2.51536e+08	1.13132e+08	4.0833e+07
A0A384J4F6	Uncharacterized protein OS=Botryotinia fuckeliana (strain B05.10) OX=332648 GN=BCIN_01g01920 PE=4 SV=1	58.3	7.44	Master Protein	942	Medium	0.017	1.961	4	1	1	2	16	149.85	3	0	1	1	1	1	1	1	1	1	A0A384J4F6	942	Medium	0.017	Not Found	Not Found	Not Found	Not Found	Not Found	High	Not Found	Peak Found	Peak Found						1167614		134886	177313
A0A384J4F9	Uncharacterized protein OS=Botryotinia fuckeliana (strain B05.10) OX=332648 GN=BCIN_01g01860 PE=3 SV=1	15.1	4.97	Master Protein	725	High	0	27.388	105	4	4	50	193	2833.82	207	60.62	26	13	37	29	3	3	4	4	A0A384J4F9	725	High	0	Peak Found	High	High	Not Found	Peak Found	High	High	High	High	180461	7585087	1.60116e+06		25817.4	6.50111e+06	975711	1.01996e+06	1524753	1.14969e+06	7585087	5.15608e+06
A0A384J4H0	Uncharacterized protein OS=Botryotinia fuckeliana (strain B05.10) OX=332648 GN=BCIN_01g01970 PE=4 SV=1	31.6	9.39	Master Protein	246	High	0.005	3.09	4	1	1	6	18	160.24	5	2.15	1	1	1	1	1	1	1	1	A0A384J4H0	246	High	0.005	Not Found	Not Found	High	Not Found	Not Found	Not Found	Not Found	Not Found	Not Found
A0A384J4H3	Bcsss1 OS=Botryotinia fuckeliana (strain B05.10) OX=332648 GN=Bcsss1 PE=3 SV=1	7.8	8.19	Master Protein	555	High	0	6.139	5	2	2	19	9	193.3	9	2.06	1	1	2	1	1	1	1	1	A0A384J4H3	555	High	0	Not Found	Not Found	Not Found	Not Found	Not Found	High	Not Found	Not Found	Not Found
A0A384J4H5	Translation machinery-associated protein 22 OS=Botryotinia fuckeliana (strain B05.10) OX=332648 GN=BCIN_01g02050 PE=3 SV=1	18.2	7.33	Master Protein	388	High	0	24.092	83	4	4	37	108	3219.8	89	22.48	18	21	23	21	4	4	4	4	A0A384J4H5	388	High	0	High	High	High	Peak Found	Peak Found	High	High	Peak Found	High	1.10122e+06	4.24623e+06	2.35888e+06	2172.63	192018	3.77845e+06	1.65335e+06	843763	335560	7.01574e+06	4.24623e+06	7.5961e+06
A0A384J4H6	SAICAR synthetase OS=Botryotinia fuckeliana (strain B05.10) OX=332648 GN=Bcade1 PE=3 SV=1	34.6	5.63	Master Protein	484	High	0	40.439	104	5	5	23	182	3643.7	264	52.66	28	15	34	27	4	3	3	4	A0A384J4H6	484	High	0	High	High	High	Not Found	Peak Found	High	High	High	Peak Found	1.78667e+06	3.13697e+07	1.86984e+06		9877.54	4.80068e+06	504167	297040	115920	1.13826e+07	3.13697e+07	6.02127e+06
A0A384J4J4	Uncharacterized protein OS=Botryotinia fuckeliana (strain B05.10) OX=332648 GN=BCIN_01g02270 PE=4 SV=1	30.5	7.39	Master Protein	983	High	0.004	3.165	9	1	1	7	14	450.52	12	0	1	3	3	2	1	1	1	1	A0A384J4J4	983	High	0.004	Not Found	High	Not Found	Peak Found	Not Found	High	Peak Found	Peak Found	Not Found		189201		82296.8		290158	128334	69670			189201
A0A384J4J6	Sorting nexin-3 OS=Botryotinia fuckeliana (strain B05.10) OX=332648 GN=Bcsnx3 PE=3 SV=1	19.4	6.8	Master Protein	478	High	0	25.404	69	3	3	21	66	3562.44	104	30.39	15	18	17	19	2	2	2	2	A0A384J4J6	478	High	0	High	High	High	Not Found	High	High	High	High	High	1.15501e+06	3240956	1.97633e+06		1.13515e+06	4.60779e+06	1.83397e+06	787770	6.05537e+06	7.35841e+06	3240956	6.36422e+06
A0A384J4J9	Uncharacterized protein OS=Botryotinia fuckeliana (strain B05.10) OX=332648 GN=BCIN_01g02210 PE=3 SV=1	18.3	10.36	Master Protein	1059	High	0	19.139	54	2	2	13	23	1102.7	102	24.39	9	7	20	18	2	1	2	2	A0A384J4J9	1059	High	0	High	High	High	Peak Found	Not Found	High	High	High	Not Found	540230	1.12412e+07	846963	245703		4.76583e+06	901247	859606		3.44173e+06	1.12412e+07	2.7274e+06
A0A384J4M1	Expansin-like EG45 domain-containing protein OS=Botryotinia fuckeliana (strain B05.10) OX=332648 GN=BCIN_01g02460 PE=4 SV=1	34.3	5.08	Master Protein	1062	High	0	8.42	5	1	1	6			15	0			3	2			1	1	A0A384J4M1	1062	High	0	Not Found	High	Not Found	Not Found	Not Found	Peak Found	Not Found	Not Found	Not Found		821970				116448					821970
A0A384J4M3	Glycylpeptide N-tetradecanoyltransferase OS=Botryotinia fuckeliana (strain B05.10) OX=332648 GN=Bcnmt1 PE=3 SV=1	62.6	7.28	Master Protein	567	High	0	4.749	4	2	2	2	27	205.29	4	0	1	1	1	1	1	1	1	1	A0A384J4M3	567	High	0	Not Found	Not Found	Not Found	Not Found	Not Found	Not Found	Peak Found	Not Found	High							127198		1334335
A0A384J4N4	14_3_3 domain-containing protein OS=Botryotinia fuckeliana (strain B05.10) OX=332648 GN=BCIN_01g02580 PE=3 SV=1	29.6	4.78	Master Protein	307	High	0	69.543	203	10	9	48	385	10401	346	88.8	51	44	55	53	9	8	8	9	A0A384J4N4	307	High	0	High	High	High	High	High	High	High	High	High	1.17288e+06	3.86722e+06	1.10067e+06	1.70041e+06	953255	1.11871e+07	1.55879e+06	176367	2.03305e+06	7.47226e+06	3.86722e+06	3.54439e+06
A0A384J4P2	Uncharacterized protein OS=Botryotinia fuckeliana (strain B05.10) OX=332648 GN=BCIN_01g02600 PE=3 SV=1	11.5	9.57	Master Protein Candidate	68	High	0	9.542	31	3	3	28	98	1422.47	33	6.5	8	8	8	7	3	3	3	3	A0A384J4P2	68	High	0	Peak Found	Peak Found	Not Found	Peak Found	Peak Found	High	High	High	High	76014.1	583765		71121.2	175875	5.23488e+06	1.84763e+06	134709	1.23216e+06	484276	583765
A0A384J4P7	Uncharacterized protein OS=Botryotinia fuckeliana (strain B05.10) OX=332648 GN=BCIN_01g02600 PE=3 SV=1	11.4	9.41	Master Protein	68	High	0	9.542	31	3	3	28	98	1422.47	33	6.5	8	8	8	7	3	3	3	3	A0A384J4P7	68	High	0	Peak Found	Peak Found	Not Found	Peak Found	Peak Found	High	High	High	High	76014.1	583765		71121.2	175875	5.23488e+06	1.84763e+06	134709	1.23216e+06	484276	583765
A0A384J4P9	Uncharacterized protein OS=Botryotinia fuckeliana (strain B05.10) OX=332648 GN=BCIN_01g02620 PE=4 SV=1	24	4.53	Master Protein	834	High	0	37.122	77	6	6	30	101	3438.34	133	20.2	14	20	25	18	5	5	5	5	A0A384J4P9	834	High	0	High	High	Peak Found	High	Peak Found	High	High	Peak Found	High	261969	1.84901e+06	1.14292e+06	768790	713711	3.05923e+06	471926	260746	2.24988e+06	1.66897e+06	1.84901e+06	3.68046e+06
A0A384J4Q7	Eukaryotic translation initiation factor 3 subunit B OS=Botryotinia fuckeliana (strain B05.10) OX=332648 GN=Bcprt1 PE=3 SV=1	85.1	5.2	Master Protein	548	High	0	16.857	36	3	3	3	33	1099.11	64	4.35	8	7	12	9	3	2	3	3	A0A384J4Q7	548	High	0	Not Found	Not Found	Not Found	Not Found	Not Found	High	Not Found	Not Found	High						513255			1.0478e+06
A0A384J4Q8	Uncharacterized protein OS=Botryotinia fuckeliana (strain B05.10) OX=332648 GN=BCIN_01g02720 PE=4 SV=1	17.2	6.96	Master Protein	113	High	0	5.626	4	2	2	9	24	167.18	5	0	1	1	1	1	1	1	1	1	A0A384J4Q8	113	High	0	Not Found	High	Not Found	Not Found	Not Found	Not Found	Not Found	Not Found	Not Found
A0A384J4S4	Uncharacterized protein OS=Botryotinia fuckeliana (strain B05.10) OX=332648 GN=BCIN_01g02810 PE=4 SV=1	26.7	5.25	Master Protein	656	High	0.005	2.95	10	1	1	5	21	382.1	15	0	2	2	4	2	1	1	1	1	A0A384J4S4	656	High	0.005	Peak Found	High	Peak Found	Peak Found	Peak Found	High	Peak Found	Peak Found	High	199389	910051	279065	18583.4	80426.1	386526	290295	91086.8	254033	1.27028e+06	910051	898649
A0A384J4T0	3-phytase OS=Botryotinia fuckeliana (strain B05.10) OX=332648 GN=BCIN_01g02910 PE=3 SV=1	64.4	5.73	Master Protein	376	High	0	7.149	10	3	3	6	55	433.47	10	0	2	3	3	2	2	3	3	2	A0A384J4T0	376	High	0	Not Found	Not Found	Not Found	High	Peak Found	High	Not Found	Not Found	Not Found				98692.2	53206
A0A384J4W3	Inorganic diphosphatase OS=Botryotinia fuckeliana (strain B05.10) OX=332648 GN=Bcipp1 PE=3 SV=1	32.7	5.87	Master Protein	955	High	0	34.019	221	5	5	22	231	10779.5	327	85.14	51	53	63	54	5	5	5	5	A0A384J4W3	955	High	0	High	High	High	High	High	High	High	High	High	1.9898e+06	1.24297e+07	7.32176e+06	557613	537669	5.02038e+07	1.3126e+06	3.32287e+06	6.38996e+06	1.26767e+07	1.24297e+07	2.35776e+07
A0A384J4X4	NmrA domain-containing protein OS=Botryotinia fuckeliana (strain B05.10) OX=332648 GN=BCIN_01g03270 PE=4 SV=1	32	6.1	Master Protein	865	High	0	11.261	53	2	2	11	38	2097.7	72	11.63	13	13	14	13	2	2	2	2	A0A384J4X4	865	High	0	Not Found	High	Peak Found	Not Found	Not Found	High	High	High	High		332824	25556			3.04491e+06	96105.2	114361	2.68322e+06		332824	82295.8
A0A384J4X7	Valyl-tRNA synthetase OS=Botryotinia fuckeliana (strain B05.10) OX=332648 GN=BCIN_01g03440 PE=3 SV=1	124.2	6.29	Master Protein	552	High	0	30.168	9	3	3	4	86		31	2.3	4		3	2	2		1	2	A0A384J4X7	552	High	0	Not Found	Not Found	Not Found	Not Found	Not Found	High	Not Found	Not Found	High
A0A384J4Z5	Uncharacterized protein OS=Botryotinia fuckeliana (strain B05.10) OX=332648 GN=BCIN_01g03500 PE=4 SV=1	165.3	5.92	Master Protein	916	High	0	24.239	15	2	2	3	73		39	6.72	4		6	5	2		2	2	A0A384J4Z5	916	High	0	High	Peak Found	Peak Found	Peak Found	Not Found	High	Peak Found	Peak Found	Not Found	217874	546285	41773.7	18102.7		626012	139151	43683.7		1.38804e+06	546285	134520
A0A384J502	Zn(2)-C6 fungal-type domain-containing protein OS=Botryotinia fuckeliana (strain B05.10) OX=332648 GN=BCIN_01g03660 PE=4 SV=1	100.9	6.02	Master Protein	1006	Medium	0.014	2.084	3	1	1	2		103.2	3	0		1	1	1		1	1	1	A0A384J502	1006	Medium	0.014	Not Found	High	Not Found	Not Found	Not Found	Not Found	Not Found	Not Found	Not Found
A0A384J544	AAA domain-containing protein OS=Botryotinia fuckeliana (strain B05.10) OX=332648 GN=BCIN_01g04130 PE=4 SV=1	138.8	6.33	Master Protein	282	High	0	4.588	3	1	1	2	13		7	0	1		1	1	1		1	1	A0A384J544	282	High	0	Not Found	High	Not Found	Not Found	Not Found	Not Found	Not Found	Not Found	Peak Found		300506							2450096		300506
A0A384J564	UTP--glucose-1-phosphate uridylyltransferase OS=Botryotinia fuckeliana (strain B05.10) OX=332648 GN=Bcugp1 PE=3 SV=1	58.6	7.05	Master Protein	809	High	0	20.47	163	3	3	8	143	10454.2	340	94.98	39	38	46	40	2	3	3	3	A0A384J564	809	High	0	High	High	Peak Found	Peak Found	High	High	Peak Found	High	High		244359	81901.9	107676		2.38925e+07	223583	444065	10609625		244359	263741
A0A384J574	Uncharacterized protein OS=Botryotinia fuckeliana (strain B05.10) OX=332648 GN=BCIN_01g04360 PE=4 SV=1	87.1	4.44	Master Protein	454	High	0.004	3.334	4	1	1	2	19	151.4	4	0	1	1	1	1	1	1	1	1	A0A384J574	454	High	0.004	Not Found	Not Found	Not Found	Not Found	Not Found	High	Not Found	Not Found	Not Found
A0A384J583	AMP-binding domain-containing protein OS=Botryotinia fuckeliana (strain B05.10) OX=332648 GN=BCIN_01g04420 PE=4 SV=1	62	6.32	Master Protein	448	High	0	11.487	15	2	2	3	44	800.37	42	7.78	3	3	5	4	1	1	1	1	A0A384J583	448	High	0	Not Found	High	Peak Found	Not Found	Not Found	High	Not Found	Peak Found	Not Found		2.21546e+06	256399			2.25059e+06		418480			2.21546e+06	825660
A0A384J5A2	AB hydrolase-1 domain-containing protein OS=Botryotinia fuckeliana (strain B05.10) OX=332648 GN=BCIN_01g04530 PE=4 SV=1	37.9	5.54	Master Protein	241	High	0.005	3.056	4	1	1	4		89.59	9	0		1	2	1		1	1	1	A0A384J5A2	241	High	0.005	Not Found	Not Found	Not Found	Not Found	Not Found	Not Found	Not Found	High	Peak Found								186044	136560
A0A384J5C5	Uncharacterized protein OS=Botryotinia fuckeliana (strain B05.10) OX=332648 GN=BCIN_01g04600 PE=3 SV=1	32.1	6.87	Master Protein	668	High	0.004	3.39	6	1	1	4	13	123.05	11		2	1	3		1	1	1		A0A384J5C5	668	High	0.004	Peak Found	Peak Found	Peak Found	Peak Found	High	High	High	Peak Found	High	73132.7	574372	373432	11957.7	487574	1.43742e+06	1.25423e+06	356099	655942	465919	574372	1.20253e+06
A0A384J5D0	Sulfate adenylyltransferase OS=Botryotinia fuckeliana (strain B05.10) OX=332648 GN=Bcmet3 PE=3 SV=1	64	6.93	Master Protein	639	High	0.007	2.857	7	1	1	2	1	220.73	9	2.03	1	2	2	2	1	1	1	1	A0A384J5D0	639	High	0.007	Not Found	Not Found	Not Found	Peak Found	Peak Found	Peak Found	Peak Found	Peak Found	High				14717.6	16158.1	30138.9	395886	64722.8	463209
A0A384J5E9	Aminopeptidase OS=Botryotinia fuckeliana (strain B05.10) OX=332648 GN=BCIN_01g05060 PE=3 SV=1	99.2	5.24	Master Protein Candidate	897	High	0	7.694	11	2	2	4	21	377.59	24	2.8	2	2	5	2	1	1	2	1	A0A384J5E9	897	High	0	Peak Found	High	Peak Found	Peak Found	Peak Found	High	Peak Found	Peak Found	High	1.11453e+06	1.74885e+06	1.74901e+06	239353	23154.7	1.62664e+06	37007.8	1.7407e+06	516592	7.10054e+06	1.74885e+06	5.63218e+06
A0A384J5G2	GstII OS=Botryotinia fuckeliana (strain B05.10) OX=332648 GN=gstII PE=4 SV=1	25.7	6.23	Master Protein	978	High	0	9.749	27	2	2	12	92	1195.03	59	10.98	4	6	9	8	2	2	2	2	A0A384J5G2	978	High	0	Peak Found	High	Peak Found	Not Found	High	High	High	Peak Found	Not Found	312436	1.04016e+06	106896		379748	1.92787e+06	216566	151056		1.99049e+06	1.04016e+06	344229
A0A384J5G8	PWWP domain-containing protein OS=Botryotinia fuckeliana (strain B05.10) OX=332648 GN=BCIN_01g05390 PE=4 SV=1	67	5	Master Protein	255	High	0.005	2.982	12	1	1	2	20	496.46	11	1.61	3	3	3	3	1	1	1	1	A0A384J5G8	255	High	0.005	Not Found	Not Found	Not Found	Not Found	Not Found	High	Not Found	Not Found	Not Found
A0A384J5H7	Actin-related protein 2/3 complex subunit OS=Botryotinia fuckeliana (strain B05.10) OX=332648 GN=Bcarc40 PE=3 SV=1	39.3	6.8	Master Protein	215	Medium	0.028	1.608	1	1	1	4			2				1				1		A0A384J5H7	215	Medium	0.028	Not Found	Not Found	Peak Found	Not Found	Not Found	Not Found	Peak Found	High	Peak Found			111717				113797	244881	202084			359751
A0A384J5I1	D-fructose-6-phosphate amidotransferase OS=Botryotinia fuckeliana (strain B05.10) OX=332648 GN=BCIN_01g06470 PE=4 SV=1	77.6	6.73	Master Protein	1043	High	0	14.833	15	3	3	7	78	887.92	28	7.69	4	3	4	4	2	2	3	2	A0A384J5I1	1043	High	0	Not Found	High	Not Found	Not Found	Not Found	High	Not Found	Not Found	Not Found
A0A384J5I3	ATP phosphoribosyltransferase OS=Botryotinia fuckeliana (strain B05.10) OX=332648 GN=Bchis1 PE=3 SV=1	34.7	5.5	Master Protein	67	High	0	4.762	13	1	1	3	24	558.3	23	1.92	3	3	4	3	1	1	1	1	A0A384J5I3	67	High	0	Peak Found	Peak Found	Peak Found	Not Found	Peak Found	High	Not Found	Peak Found	High	200202	349117	168008		39882	871647		45752.9	479014	1.27546e+06	349117	541020
A0A384J5M3	3-hydroxyanthranilate 3,4-dioxygenase OS=Botryotinia fuckeliana (strain B05.10) OX=332648 GN=Bcbna1 PE=3 SV=1	20.3	5.6	Master Protein	161	High	0.005	3.833	4	1	1	11	12	165.37	5	2.04	1	1	1	1	1	1	1	1	A0A384J5M3	161	High	0.005	Not Found	High	Not Found	Not Found	Not Found	High	Not Found	Not Found	Peak Found		437121				190647			18150356		437121
A0A384J5N3	Aminopeptidase OS=Botryotinia fuckeliana (strain B05.10) OX=332648 GN=BCIN_01g05060 PE=3 SV=1	108.7	5.92	Master Protein	897	High	0	7.694	11	2	2	3	21	377.59	24	2.8	2	2	5	2	1	1	2	1	A0A384J5N3	897	High	0	Peak Found	High	Peak Found	Peak Found	Peak Found	High	Peak Found	Peak Found	High	1.11453e+06	1.74885e+06	1.74901e+06	239353	23154.7	1.62664e+06	37007.8	1.7407e+06	516592	7.10054e+06	1.74885e+06	5.63218e+06
A0A384J5P0	Uncharacterized protein OS=Botryotinia fuckeliana (strain B05.10) OX=332648 GN=BCIN_01g05590 PE=3 SV=1	44.8	5.3	Master Protein	601	High	0	61.659	343	9	9	30	336	16626.3	513	136.54	83	81	96	83	7	7	7	7	A0A384J5P0	601	High	0	High	High	High	High	Peak Found	High	High	High	High	6.83348e+06	8.87223e+07	2.71538e+07	2.01508e+06	386962	2.0095e+07	5.783e+06	5.11173e+06	1.42498e+07	4.35352e+07	8.87223e+07	8.74411e+07
A0A384J5Q0	FA_desaturase domain-containing protein OS=Botryotinia fuckeliana (strain B05.10) OX=332648 GN=BCIN_01g05120 PE=4 SV=1	53	8.81	Master Protein	858	High	0	4.528	6	1	1	5	4		14		2		4		1		1		A0A384J5Q0	858	High	0	Not Found	Not Found	Not Found	Peak Found	High	High	High	Not Found	Peak Found				11584.4	124997	100106			399302
A0A384J5Q2	Zn(2)-C6 fungal-type domain-containing protein OS=Botryotinia fuckeliana (strain B05.10) OX=332648 GN=BCIN_01g05690 PE=4 SV=1	62	9.29	Master Protein	207	Medium	0.02	1.796	5	1	1	3	6	129.48	6	0	1	1	2	1	1	1	1	1	A0A384J5Q2	207	Medium	0.02	Not Found	Not Found	Not Found	Not Found	Not Found	High	Not Found	Not Found	Not Found						250225
A0A384J5Q6	Uncharacterized protein OS=Botryotinia fuckeliana (strain B05.10) OX=332648 GN=BCIN_01g05310 PE=4 SV=1	29.6	5.24	Master Protein Candidate	81	High	0	12.894	26	1	1	10	64		94	10.08	6		13	7	1		1	1	A0A384J5Q6	81	High	0	Peak Found	High	Peak Found	Not Found	High	High	Not Found	High	Not Found	24432.4	1.069e+06	38199.3			1.27769e+06		183674		155655	1.069e+06	123010
A0A384J5R4	Uncharacterized protein OS=Botryotinia fuckeliana (strain B05.10) OX=332648 GN=BCIN_01g05310 PE=4 SV=1	27.1	4.94	Master Protein	81	High	0	12.894	26	1	1	11	64		94	10.08	6		13	7	1		1	1	A0A384J5R4	81	High	0	Peak Found	High	Peak Found	Not Found	High	High	Not Found	High	Not Found	24432.4	1.069e+06	38199.3			1.27769e+06		183674		155655	1.069e+06	123010
A0A384J5R8	PWWP domain-containing protein OS=Botryotinia fuckeliana (strain B05.10) OX=332648 GN=BCIN_01g05390 PE=4 SV=1	66.9	5	Master Protein Candidate	255	High	0.005	2.982	12	1	1	2	20	496.46	11	1.61	3	3	3	3	1	1	1	1	A0A384J5R8	255	High	0.005	Not Found	Not Found	Not Found	Not Found	Not Found	High	Not Found	Not Found	Not Found
A0A384J5T1	GTP-binding nuclear protein OS=Botryotinia fuckeliana (strain B05.10) OX=332648 GN=BCIN_01g06220 PE=3 SV=1	24.5	6.7	Master Protein	58	High	0	79.754	362	7	7	34	284	9349.7	864	216.82	76	42	139	105	6	3	6	6	A0A384J5T1	58	High	0	High	High	High	High	High	High	High	High	High	2.46516e+07	9.28576e+07	2.52804e+07	3.65854e+06	4.26293e+06	3.58414e+07	1.06869e+07	3.93862e+06	1.77322e+07	1.57052e+08	9.28576e+07	8.14082e+07
A0A384J5T9	PWWP domain-containing protein OS=Botryotinia fuckeliana (strain B05.10) OX=332648 GN=BCIN_01g05390 PE=4 SV=1	66.8	5	Master Protein Candidate	255	High	0.005	2.982	12	1	1	2	20	496.46	11	1.61	3	3	3	3	1	1	1	1	A0A384J5T9	255	High	0.005	Not Found	Not Found	Not Found	Not Found	Not Found	High	Not Found	Not Found	Not Found
A0A384J5U3	Mitochondrial genome maintenance protein MGM101 OS=Botryotinia fuckeliana (strain B05.10) OX=332648 GN=Bcmgm101 PE=3 SV=1	31.2	9.29	Master Protein	500	High	0	12.437	3	1	1	11	29		17	2.61	1		1	1	1		1	1	A0A384J5U3	500	High	0	Not Found	Not Found	Not Found	Not Found	Not Found	Not Found	Not Found	Not Found	High
A0A384J5V2	2-phosphoglycerate dehydratase OS=Botryotinia fuckeliana (strain B05.10) OX=332648 GN=Bcenol1 PE=3 SV=1	47.1	5.41	Master Protein	89	High	0	105.165	487	12	12	33	584	31416.7	993	248.68	114	112	145	116	11	10	12	12	A0A384J5V2	89	High	0	High	High	High	High	High	High	High	High	High	874905	2.09828e+07	1.47511e+06	3.51855e+06	595208	1.0412e+08	1.54659e+06	9.30675e+06	4.84611e+06	5.5739e+06	2.09828e+07	4.75015e+06
A0A384J5W6	Uncharacterized protein OS=Botryotinia fuckeliana (strain B05.10) OX=332648 GN=BCIN_01g06060 PE=4 SV=1	24.4	4.53	Master Protein	919	High	0.005	3.105	6	1	1	5	35	179.54	8	2.32	2	1	2	1	1	1	1	1	A0A384J5W6	919	High	0.005	Not Found	Not Found	Not Found	Not Found	Not Found	Peak Found	High	Not Found	Peak Found						129645	320003		229507
A0A384J5X2	Uncharacterized protein OS=Botryotinia fuckeliana (strain B05.10) OX=332648 GN=BCIN_01g05720 PE=4 SV=1	82.5	5.01	Master Protein	480	High	0	46.469	60	4	4	12	161	406.13	171	17.65	16	1	27	16	4	1	4	4	A0A384J5X2	480	High	0	High	High	High	Not Found	Not Found	Peak Found	Peak Found	High	Not Found	427701	8.59068e+06	781424			265878	113943	280965		2.72482e+06	8.59068e+06	2.51635e+06
A0A384J5X7	Lysophospholipase OS=Botryotinia fuckeliana (strain B05.10) OX=332648 GN=BCIN_01g06250 PE=3 SV=1	70.1	4.51	Master Protein	892	High	0	9.672	44	1	1	4	27		86	20.5	13		17	14	1		1	1	A0A384J5X7	892	High	0	High	High	Not Found	Peak Found	Not Found	High	High	High	Not Found	142886	1.88178e+06		147504		1.37784e+06		212570		910305	1.88178e+06
A0A384J5Y1	Histidine kinase OS=Botryotinia fuckeliana (strain B05.10) OX=332648 GN=Bos1 PE=4 SV=1	143.9	5.86	Master Protein	73	High	0	18.857	17	2	2	5	33		35	5.93	5		6	6	2		2	2	A0A384J5Y1	73	High	0	Not Found	High	Not Found	Not Found	Not Found	High	Not Found	Not Found	Not Found
A0A384J5Y7	Uncharacterized protein OS=Botryotinia fuckeliana (strain B05.10) OX=332648 GN=BCIN_01g07410 PE=4 SV=1	29.6	11.09	Master Protein Candidate	592	Medium	0.02	1.835	2	1	1	8	4		3		1		1		1		1		A0A384J5Y7	592	Medium	0.02	Not Found	Not Found	Not Found	Not Found	Not Found	Not Found	Not Found	Not Found	High									80003.2
A0A384J5Z1	Deoxyuridine 5'-triphosphate nucleotidohydrolase OS=Botryotinia fuckeliana (strain B05.10) OX=332648 GN=Bcdut1 PE=3 SV=1	22.3	9.11	Master Protein	238	High	0	5.941	4	1	1	8	28	218.43	9	2.01	1	1	1	1	1	1	1	1	A0A384J5Z1	238	High	0	Not Found	Not Found	Not Found	Not Found	Not Found	High	Not Found	Not Found	Not Found
A0A384J616	Uncharacterized protein OS=Botryotinia fuckeliana (strain B05.10) OX=332648 GN=BCIN_01g06650 PE=3 SV=1	7.7	10.36	Master Protein	618	High	0	7.173	42	2	2	26	79	2345.85	43	19.02	11	11	9	11	2	2	2	2	A0A384J616	618	High	0	High	High	Peak Found	Peak Found	Peak Found	High	High	High	Peak Found	2.14109e+06	4.75209e+06	2.64018e+06	141111	52406	1.85354e+06	1.78261e+06	3.08978e+06	815752	1.36406e+07	4.75209e+06	8.50194e+06
A0A384J618	Phosphomannomutase OS=Botryotinia fuckeliana (strain B05.10) OX=332648 GN=Bcsec53 PE=3 SV=1	30.4	5.4	Master Protein	771	High	0	14.131	27	2	2	7	18	1212.49	41	14.72	4	7	9	7	1	1	1	1	A0A384J618	771	High	0	Not Found	High	Not Found	Not Found	Not Found	High	Not Found	Not Found	Peak Found		480085				2.50212e+06			1.42585e+06		480085
A0A384J624	Uncharacterized protein OS=Botryotinia fuckeliana (strain B05.10) OX=332648 GN=BCIN_01g07650 PE=4 SV=1	755.5	4.77	Master Protein Candidate	192	Medium	0.015	2.061	5	1	1	0	5	122.44	6	0	1	1	2	1	1	1	1	1	A0A384J624	192	Medium	0.015	Not Found	Not Found	Not Found	Not Found	Peak Found	High	Not Found	Not Found	Not Found					45817	200229
A0A384J631	Transcription initiation factor IIF subunit alpha OS=Botryotinia fuckeliana (strain B05.10) OX=332648 GN=Bctfg1 PE=3 SV=1	70.5	9.42	Master Protein Candidate	45	High	0	8.247	3	1	1	6	11		7	0	1		1	1	1		1	1	A0A384J631	45	High	0	Not Found	Not Found	Not Found	Not Found	Not Found	Not Found	Not Found	Not Found	High
A0A384J637	Histidine kinase OS=Botryotinia fuckeliana (strain B05.10) OX=332648 GN=Bos1 PE=4 SV=1	143.4	5.77	Master Protein Candidate	73	High	0	18.857	17	2	2	5	33		35	5.93	5		6	6	2		2	2	A0A384J637	73	High	0	Not Found	High	Not Found	Not Found	Not Found	High	Not Found	Not Found	Not Found
A0A384J651	Isocitrate dehydrogenase [NAD] subunit, mitochondrial OS=Botryotinia fuckeliana (strain B05.10) OX=332648 GN=Bcidh1 PE=3 SV=1	41.3	8.47	Master Protein	694	Medium	0.03	1.463	3	1	1	5	0	104.41	2		1	1	1		1	1	1		A0A384J651	694	Medium	0.03	Not Found	High	Not Found	Not Found	Not Found	Not Found	Not Found	Not Found	Not Found
A0A384J658	Phenylalanine--tRNA ligase OS=Botryotinia fuckeliana (strain B05.10) OX=332648 GN=Bcfrs2 PE=3 SV=1	57.3	6.7	Master Protein	194	High	0	13.536	8	3	3	6	48	403.11	17	3.85	2	2	2	2	2	2	1	2	A0A384J658	194	High	0	Peak Found	Peak Found	Peak Found	Not Found	Peak Found	High	High	Peak Found	Not Found	82294.4	208677	56012.3		56532.8	391273	19579.5	47170.2		524286	208677	180372
A0A384J668	Glucose-6-phosphate 1-epimerase OS=Botryotinia fuckeliana (strain B05.10) OX=332648 GN=BCIN_01g07070 PE=3 SV=1	34.8	5.76	Master Protein	507	High	0	31.628	54	5	5	25	231	2892.35	122	26.4	13	12	16	13	5	5	5	5	A0A384J668	507	High	0	Peak Found	High	High	Not Found	Not Found	High	Not Found	Not Found	High	16717.6	3.048e+06	156924			1.39881e+06			188038	106506	3.048e+06	505328
A0A384J672	Pribosyltran domain-containing protein OS=Botryotinia fuckeliana (strain B05.10) OX=332648 GN=BCIN_01g08010 PE=4 SV=1	24	5.35	Master Protein	414	High	0.01	2.411	5	1	1	5	11	169.89	6	2.03	1	1	2	1	1	1	1	1	A0A384J672	414	High	0.01	Not Found	Not Found	High	Not Found	Not Found	High	Not Found	Not Found	Not Found						1.01338e+06
A0A384J699	Bcpg5 OS=Botryotinia fuckeliana (strain B05.10) OX=332648 GN=Bcpg5 PE=3 SV=1	38.2	4.44	Master Protein	260	High	0	6.182	8	1	1	4	32	436.86	12	2.4	2	2	2	2	1	1	1	1	A0A384J699	260	High	0	Not Found	Not Found	Not Found	Not Found	Not Found	Peak Found	Peak Found	High	Not Found						58849.3	19441.3	104642
A0A384J6A4	PKS_ER domain-containing protein OS=Botryotinia fuckeliana (strain B05.10) OX=332648 GN=BCIN_01g08220 PE=4 SV=1	37.5	5.9	Master Protein	564	High	0	15.222	36	3	3	9	74	2002.05	72	15.42	9	9	9	9	2	2	2	2	A0A384J6A4	564	High	0	Peak Found	High	High	Not Found	Not Found	Not Found	Not Found	Not Found	Not Found	725256	3593410	465394							4.62051e+06	3593410	1.49867e+06
A0A384J6A9	Uncharacterized protein OS=Botryotinia fuckeliana (strain B05.10) OX=332648 GN=BCIN_01g07410 PE=4 SV=1	24.4	10.71	Master Protein	592	Medium	0.02	1.835	2	1	1	9	4		3		1		1		1		1		A0A384J6A9	592	Medium	0.02	Not Found	Not Found	Not Found	Not Found	Not Found	Not Found	Not Found	Not Found	High									80003.2
A0A384J6C4	Glycosidase OS=Botryotinia fuckeliana (strain B05.10) OX=332648 GN=Bccrh1 PE=3 SV=1	40.3	4.67	Master Protein	799	High	0.005	3.765	5	1	1	3	6	134.4	8	0	1	1	2	1	1	1	1	1	A0A384J6C4	799	High	0.005	Not Found	Not Found	Not Found	Not Found	Peak Found	Not Found	High	Not Found	Not Found					25219.1		197381
A0A384J6C7	HYPK_UBA domain-containing protein OS=Botryotinia fuckeliana (strain B05.10) OX=332648 GN=BCIN_01g06810 PE=4 SV=1	14.3	5.14	Master Protein	501	High	0	5.474	2	2	2	19			5	0			1	1			1	1	A0A384J6C7	501	High	0	Not Found	Not Found	Not Found	Not Found	Not Found	High	Not Found	Not Found	Not Found						1.02104e+06
A0A384J6D6	Uncharacterized protein OS=Botryotinia fuckeliana (strain B05.10) OX=332648 GN=BCIN_01g07650 PE=4 SV=1	761.4	4.77	Master Protein Candidate	192	Medium	0.015	2.061	5	1	1	0	5	122.44	6	0	1	1	2	1	1	1	1	1	A0A384J6D6	192	Medium	0.015	Not Found	Not Found	Not Found	Not Found	Peak Found	High	Not Found	Not Found	Not Found					45817	200229
A0A384J6E3	Carboxypeptidase OS=Botryotinia fuckeliana (strain B05.10) OX=332648 GN=BCIN_01g06210 PE=3 SV=1	61.6	4.56	Master Protein	776	High	0.005	3.888	51	1	1	2	47	2058.2	66	13.55	12	12	15	12	1	1	1	1	A0A384J6E3	776	High	0.005	Peak Found	High	Peak Found	Peak Found	Peak Found	High	Peak Found	High	High	1.15455e+06	5.23422e+06	1.52373e+06	4.10188e+06	3.69676e+06	7.98838e+06	1.68139e+06	7.25762e+06	2.26107e+06	7.35548e+06	5.23422e+06	4.90672e+06
A0A384J6H0	2-phosphoglycerate dehydratase OS=Botryotinia fuckeliana (strain B05.10) OX=332648 GN=Bcenol1 PE=3 SV=1	51.1	5.45	Master Protein Candidate	89	High	0	105.165	487	12	12	30	584	31416.7	993	248.68	114	112	145	116	11	10	12	12	A0A384J6H0	89	High	0	High	High	High	High	High	High	High	High	High	874905	2.09828e+07	1.47511e+06	3.51855e+06	595208	1.0412e+08	1.54659e+06	9.30675e+06	4.84611e+06	5.5739e+06	2.09828e+07	4.75015e+06
A0A384J6H8	Uncharacterized protein OS=Botryotinia fuckeliana (strain B05.10) OX=332648 GN=BCIN_01g08830 PE=4 SV=1	8.3	4.36	Master Protein Candidate	268	High	0	15.906	29	2	2	44	70	1520.03	55	10.13	7	8	7	7	2	2	2	2	A0A384J6H8	268	High	0	Not Found	High	High	Not Found	Not Found	High	Not Found	Not Found	Not Found						1.33561e+06
A0A384J6I8	Citrulline--aspartate ligase OS=Botryotinia fuckeliana (strain B05.10) OX=332648 GN=Bcass1 PE=3 SV=1	45.7	5.33	Master Protein	23	High	0	6.946	4	1	1	5	20		17	2.78	1		2	1	1		1	1	A0A384J6I8	23	High	0	Not Found	Not Found	Not Found	Not Found	Not Found	High	Not Found	Not Found	Not Found
A0A384J6L3	Proteasome subunit alpha type OS=Botryotinia fuckeliana (strain B05.10) OX=332648 GN=Bcpre10 PE=3 SV=1	32	5.15	Master Protein	115	High	0	22.919	16	3	3	14	105	927.43	37	4.06	4	4	5	3	1	1	2	1	A0A384J6L3	115	High	0	Not Found	High	Not Found	Not Found	Not Found	High	Not Found	High	High						1.49607e+06		100066
A0A384J6L5	Tubulin beta chain OS=Botryotinia fuckeliana (strain B05.10) OX=332648 GN=BctubA PE=3 SV=1	49.7	4.97	Master Protein	344	High	0	15.169	30	2	2	7	71	1622.34	73	14.87	8	7	9	6	2	2	2	2	A0A384J6L5	344	High	0	Peak Found	High	High	Peak Found	Not Found	High	Peak Found	High	High	33560.2	56145.1	38007.7	9779.12		553499	17435.2	35747	1.36274e+06	213807	56145.1	122393
A0A384J6L7	Uncharacterized protein OS=Botryotinia fuckeliana (strain B05.10) OX=332648 GN=BCIN_01g07650 PE=4 SV=1	577.6	4.63	Master Protein	192	Medium	0.015	2.061	5	1	1	0	5	122.44	6	0	1	1	2	1	1	1	1	1	A0A384J6L7	192	Medium	0.015	Not Found	Not Found	Not Found	Not Found	Peak Found	High	Not Found	Not Found	Not Found					45817	200229
A0A384J6N9	Bcprx4 OS=Botryotinia fuckeliana (strain B05.10) OX=332648 GN=Bcprx4 PE=3 SV=1	25.6	6.55	Master Protein	655	High	0	41.467	95	6	6	40	157	4877.92	213	26.6	20	23	29	23	6	6	6	5	A0A384J6N9	655	High	0	High	High	High	Peak Found	Peak Found	High	Peak Found	Peak Found	High	241768	1.38951e+06	857047	47624.1	38862.5	4.98467e+06	107400	48679.3	210797	1.54027e+06	1.38951e+06	2.75987e+06
A0A384J6Q3	Uridylate kinase OS=Botryotinia fuckeliana (strain B05.10) OX=332648 GN=BCIN_01g09550 PE=3 SV=1	33.1	9.55	Master Protein	979	High	0	4.774	34	1	1	3	36	1298.85	43	7.86	8	8	9	9	1	1	1	1	A0A384J6Q3	979	High	0	Not Found	Peak Found	High	High	Peak Found	High	Peak Found	Peak Found	High		413961	671226		54237.7	1.26056e+06	130390	55336.3	867081		413961	2.16149e+06
A0A384J6Q7	RRM domain-containing protein OS=Botryotinia fuckeliana (strain B05.10) OX=332648 GN=BCIN_01g07880 PE=4 SV=1	27.8	5.69	Master Protein	348	High	0	30.959	50	4	4	23	250	2024.75	111	29.87	12	9	16	13	4	2	4	4	A0A384J6Q7	348	High	0	Peak Found	High	Peak Found	Peak Found	Peak Found	High	High	Peak Found	High	581663	3.44408e+06	1.27435e+06	21372.7	249576	6.71085e+06	934932	709940	1.49364e+06	3.70569e+06	3.44408e+06	4.10366e+06
A0A384J6R0	Uncharacterized protein OS=Botryotinia fuckeliana (strain B05.10) OX=332648 GN=BCIN_01g09110 PE=4 SV=1	30.7	4.77	Master Protein	219	High	0	5.663	5	2	2	5	23	180.29	10	1.67	1	1	2	1	1	1	1	1	A0A384J6R0	219	High	0	Not Found	High	Not Found	Not Found	Not Found	Peak Found	Peak Found	Not Found	Peak Found		170707				60519.8	30802.5		4.11309e+06		170707
A0A384J6R1	Uncharacterized protein OS=Botryotinia fuckeliana (strain B05.10) OX=332648 GN=BCIN_01g07870 PE=4 SV=1	6.9	5.34	Master Protein	599	High	0	18.592	155	2	2	37	165	6703.97	225	72.52	39	30	44	42	2	1	2	2	A0A384J6R1	599	High	0	High	High	High	Peak Found	High	High	High	High	High	4804192	2.99807e+07	7.38898e+06	2120.61	1.75852e+06	1.70825e+07	1.17823e+07	4.49037e+06	4.96029e+06	3.06069e+07	2.99807e+07	2.37941e+07
A0A384J6R7	PH domain-containing protein OS=Botryotinia fuckeliana (strain B05.10) OX=332648 GN=BCIN_01g09780 PE=4 SV=1	154.3	9.57	Master Protein Candidate	145	Medium	0.011	2.352	3	1	1	2	3		3	0	1		1	1	1		1	1	A0A384J6R7	145	Medium	0.011	Not Found	Not Found	Not Found	Not Found	Not Found	High	Not Found	Not Found	Not Found						132024
A0A384J6S5	Clathrin heavy chain OS=Botryotinia fuckeliana (strain B05.10) OX=332648 GN=Bcchc1 PE=3 SV=1	189.3	5.44	Master Protein	1054	High	0.005	3.893	8	1	1	1	20	396.14	14	2.47	2	2	2	2	1	1	1	1	A0A384J6S5	1054	High	0.005	Peak Found	Peak Found	Not Found	Not Found	Not Found	Not Found	Not Found	Peak Found	High	13644.7	78124						23314.6	799524	86928.5	78124
A0A384J6S6	Bclgd1 OS=Botryotinia fuckeliana (strain B05.10) OX=332648 GN=Bclgd1 PE=4 SV=1	46.9	5.83	Master Protein Candidate	463	High	0.007	2.746	10	1	1	3	33	562.33	12	2.07	2	3	3	2	1	1	1	1	A0A384J6S6	463	High	0.007	Not Found	High	Not Found	Not Found	Not Found	Not Found	Not Found	Not Found	High									3.51012e+06
A0A384J6T7	Uncharacterized protein OS=Botryotinia fuckeliana (strain B05.10) OX=332648 GN=BCIN_01g08830 PE=4 SV=1	17.5	5.15	Master Protein	268	High	0	15.906	29	2	2	22	70	1520.03	55	10.13	7	8	7	7	2	2	2	2	A0A384J6T7	268	High	0	Not Found	High	High	Not Found	Not Found	High	Not Found	Not Found	Not Found						1.33561e+06
A0A384J6T9	Transcription initiation factor IIF subunit alpha OS=Botryotinia fuckeliana (strain B05.10) OX=332648 GN=Bctfg1 PE=3 SV=1	79	9.42	Master Protein	45	High	0	8.247	3	1	1	5	11		7	0	1		1	1	1		1	1	A0A384J6T9	45	High	0	Not Found	Not Found	Not Found	Not Found	Not Found	Not Found	Not Found	Not Found	High
A0A384J6U1	Bclgd1 OS=Botryotinia fuckeliana (strain B05.10) OX=332648 GN=Bclgd1 PE=4 SV=1	49.8	5.64	Master Protein	463	High	0.007	2.746	10	1	1	3	33	562.33	12	2.07	2	3	3	2	1	1	1	1	A0A384J6U1	463	High	0.007	Not Found	High	Not Found	Not Found	Not Found	Not Found	Not Found	Not Found	High									3.51012e+06
A0A384J6U2	Phospho-2-dehydro-3-deoxyheptonate aldolase OS=Botryotinia fuckeliana (strain B05.10) OX=332648 GN=BCIN_01g08780 PE=3 SV=1	39.3	6.74	Master Protein	1067	High	0	16.29	36	3	3	8	71	2053.26	62	16.68	9	9	9	9	2	2	2	2	A0A384J6U2	1067	High	0	Not Found	High	Peak Found	Not Found	Not Found	High	Not Found	High	Peak Found		5.49389e+06	304791			9.04929e+06		1.28804e+06	3.42746e+06		5.49389e+06	981492
A0A384J6U5	CS domain-containing protein OS=Botryotinia fuckeliana (strain B05.10) OX=332648 GN=BCIN_01g08410 PE=4 SV=1	21.2	5.38	Master Protein	349	High	0	15.465	37	4	4	19	75	1351.08	57	9.56	7	8	12	10	3	3	3	3	A0A384J6U5	349	High	0	High	High	High	Peak Found	High	High	High	High	High	979225	1.44084e+07	4.53475e+06	32379.7	318218	7.62413e+06	1.29951e+06	323430	3073566	6.23851e+06	1.44084e+07	1.46029e+07
A0A384J6V0	SHSP domain-containing protein OS=Botryotinia fuckeliana (strain B05.10) OX=332648 GN=BCIN_01g09530 PE=3 SV=1	27.8	7.65	Master Protein	374	High	0	8.434	9	2	2	17	18		13	0	3		4	2	1		2	1	A0A384J6V0	374	High	0	Peak Found	High	High	Not Found	Not Found	Not Found	Not Found	Not Found	Not Found	252621	316935	320052							1.60941e+06	316935	1.03063e+06
A0A384J6W5	Uncharacterized protein OS=Botryotinia fuckeliana (strain B05.10) OX=332648 GN=BCIN_01g08920 PE=4 SV=1	78.3	9.06	Master Protein Candidate	55	High	0.005	4.036	5	1	1	3	5	126.02	12	0	1	1	2	1	1	1	1	1	A0A384J6W5	55	High	0.005	Not Found	Not Found	Not Found	Not Found	Not Found	Not Found	Not Found	Not Found	High
A0A384J6W8	Bccne1 OS=Botryotinia fuckeliana (strain B05.10) OX=332648 GN=Bccne1 PE=3 SV=1	64.5	4.96	Master Protein	944	High	0	21.354	39	3	3	8	113	2169.2	67	16.11	8	10	13	8	3	3	3	3	A0A384J6W8	944	High	0	High	High	High	Peak Found	High	High	High	High	High	379888	1.49278e+06	683082	13136.6	1.2724e+06	2.13015e+06	858089	339138	1.13472e+06	2.42021e+06	1.49278e+06	2.19967e+06
A0A384J6Z0	Pyruvate kinase OS=Botryotinia fuckeliana (strain B05.10) OX=332648 GN=Bcpic7 PE=3 SV=1	57.9	6.74	Master Protein	135	High	0	12.476	29	3	3	7	78	1083.42	36	13.82	6	6	9	8	3	2	3	3	A0A384J6Z0	135	High	0	Not Found	High	Not Found	Not Found	Not Found	High	Not Found	Not Found	High						1.37724e+06
A0A384J702	Uncharacterized protein OS=Botryotinia fuckeliana (strain B05.10) OX=332648 GN=BCIN_01g08920 PE=4 SV=1	75.8	9.16	Master Protein	55	High	0.005	4.036	5	1	1	3	5	126.02	12	0	1	1	2	1	1	1	1	1	A0A384J702	55	High	0.005	Not Found	Not Found	Not Found	Not Found	Not Found	Not Found	Not Found	Not Found	High
A0A384J707	Uncharacterized protein OS=Botryotinia fuckeliana (strain B05.10) OX=332648 GN=BCIN_01g10720 PE=4 SV=1	86.9	5.96	Master Protein	658	Medium	0.011	2.383	2	1	1	2			10				2				1		A0A384J707	658	Medium	0.011	Not Found	Not Found	Not Found	Not Found	Peak Found	Not Found	Not Found	Not Found	High					89095.4				277207
A0A384J715	Bcpio10 OS=Botryotinia fuckeliana (strain B05.10) OX=332648 GN=Bcpio10 PE=4 SV=1	12.7	6.01	Master Protein	877	High	0	32.81	106	4	4	51	168	5785.61	206	52.54	27	25	31	23	4	4	4	3	A0A384J715	877	High	0	High	High	High	Not Found	Peak Found	High	Peak Found	Peak Found	Peak Found	2.01912e+06	1.96137e+07	8.35202e+06		75075.1	5.04273e+06	729218	1.08743e+06	975255	1.28635e+07	1.96137e+07	2.68953e+07
A0A384J720	Glycerol-3-phosphate dehydrogenase [NAD(+)] OS=Botryotinia fuckeliana (strain B05.10) OX=332648 GN=BCIN_01g10320 PE=3 SV=1	49.6	6.29	Master Protein	149	High	0	4.571	4	1	1	3	44	208.94	7	2.29	1	1	1	1	1	1	1	1	A0A384J720	149	High	0	Not Found	Peak Found	Peak Found	Not Found	Not Found	High	Not Found	Peak Found	Not Found		315640	78247.2			3.46684e+06		243387			315640	251973
A0A384J736	Uncharacterized protein OS=Botryotinia fuckeliana (strain B05.10) OX=332648 GN=BCIN_01g09140 PE=4 SV=1	51.5	6	Master Protein	341	High	0	9.93	47	2	2	3	80	2197.43	69	12.63	10	12	13	12	1	1	1	1	A0A384J736	341	High	0	Peak Found	High	Peak Found	Not Found	Not Found	High	Peak Found	Peak Found	Not Found	133866	2.43644e+06	107608			3.99604e+06	235920	376080		852843	2.43644e+06	346521
A0A384J738	FSH1 domain-containing protein OS=Botryotinia fuckeliana (strain B05.10) OX=332648 GN=BCIN_01g08460 PE=4 SV=1	27.7	5.6	Master Protein	665	Medium	0.028	1.589	3	1	1	5	10	167		2.18	1	1		1	1	1		1	A0A384J738	665	Medium	0.028	Not Found	Not Found	Not Found	Not Found	Not Found	High	Not Found	Not Found	Not Found						530064
A0A384J746	Uncharacterized protein OS=Botryotinia fuckeliana (strain B05.10) OX=332648 GN=BCIN_01g08920 PE=4 SV=1	75.9	9.09	Master Protein Candidate	55	High	0.005	4.036	5	1	1	3	5	126.02	12	0	1	1	2	1	1	1	1	1	A0A384J746	55	High	0.005	Not Found	Not Found	Not Found	Not Found	Not Found	Not Found	Not Found	Not Found	High
A0A384J753	Glycerol-3-phosphate dehydrogenase [NAD(+)] OS=Botryotinia fuckeliana (strain B05.10) OX=332648 GN=BCIN_01g10320 PE=3 SV=1	49.3	6.54	Master Protein Candidate	149	High	0	4.571	4	1	1	3	44	208.94	7	2.29	1	1	1	1	1	1	1	1	A0A384J753	149	High	0	Not Found	Peak Found	Peak Found	Not Found	Not Found	High	Not Found	Peak Found	Not Found		315640	78247.2			3.46684e+06		243387			315640	251973
A0A384J756	PH domain-containing protein OS=Botryotinia fuckeliana (strain B05.10) OX=332648 GN=BCIN_01g09780 PE=4 SV=1	156.9	9.55	Master Protein Candidate	145	Medium	0.011	2.352	3	1	1	1	3		3	0	1		1	1	1		1	1	A0A384J756	145	Medium	0.011	Not Found	Not Found	Not Found	Not Found	Not Found	High	Not Found	Not Found	Not Found						132024
A0A384J759	60S ribosomal protein L36 OS=Botryotinia fuckeliana (strain B05.10) OX=332648 GN=BCIN_01g09350 PE=3 SV=1	11.8	11.37	Master Protein	1041	High	0.005	3.806	12	2	2	18	38	302.12	11	3.46	4	2	3	3	2	2	1	2	A0A384J759	1041	High	0.005	Peak Found	Peak Found	Peak Found	High	High	High	High	Not Found	Peak Found	88695.6	289573	72986.8	269693	65465.4	959026	261508		73465.7	565068	289573	235033
A0A384J765	Bcubx5 OS=Botryotinia fuckeliana (strain B05.10) OX=332648 GN=Bcubx5 PE=4 SV=1	59.4	4.69	Master Protein	948	High	0	30.769	56	4	4	9	144	2832.96	101	15.87	14	13	16	13	4	4	4	4	A0A384J765	948	High	0	High	High	Not Found	Peak Found	Peak Found	High	High	Peak Found	Peak Found	93194.1	1.14443e+06		225004	347512	2.82528e+06	250496	142904	91238	593727	1.14443e+06
A0A384J772	Methyltransf_11 domain-containing protein OS=Botryotinia fuckeliana (strain B05.10) OX=332648 GN=BCIN_01g09490 PE=4 SV=1	33.2	5.17	Master Protein	377	High	0	32.163	69	3	3	11	143	4531.22	200	32.48	15	17	24	13	2	2	2	2	A0A384J772	377	High	0	High	High	High	Peak Found	Peak Found	High	High	Not Found	Not Found	1.06196e+06	5.26495e+06	454753	55673.4	49401.3	3.22455e+06	316753			6.7656e+06	5.26495e+06	1.4644e+06
A0A384J776	Pyruvate carboxylase OS=Botryotinia fuckeliana (strain B05.10) OX=332648 GN=BCIN_01g09950 PE=4 SV=1	131	6.57	Master Protein	661	High	0	56.244	114	7	7	9	221	3716.09	222	39.28	31	21	33	29	6	5	7	6	A0A384J776	661	High	0	Not Found	High	Peak Found	Not Found	Not Found	High	High	High	High		2.07834e+06	74116.8			8.71205e+06	35800.5	1.52106e+06	1.33093e+06		2.07834e+06	238672
A0A384J777	Glucosidase 2 subunit beta OS=Botryotinia fuckeliana (strain B05.10) OX=332648 GN=Bcgtb1 PE=4 SV=1	62.8	5.02	Master Protein	407	Medium	0.02	1.849	4	1	1	4	11	148.03	3	0	1	1	1	1	1	1	1	1	A0A384J777	407	Medium	0.02	Not Found	Not Found	Not Found	Not Found	Not Found	High	Not Found	Not Found	Not Found
A0A384J779	6,7-dimethyl-8-ribityllumazine synthase OS=Botryotinia fuckeliana (strain B05.10) OX=332648 GN=Bcrib4 PE=3 SV=1	21.7	6.68	Master Protein	517	Medium	0.025	1.651	4	1	1	6	13	96.21	3	0	1	1	1	1	1	1	1	1	A0A384J779	517	Medium	0.025	Not Found	Not Found	Not Found	Not Found	Not Found	High	Not Found	Not Found	Not Found						228946
A0A384J797	Uncharacterized protein OS=Botryotinia fuckeliana (strain B05.10) OX=332648 GN=BCIN_01g11470 PE=4 SV=1	21.5	6.35	Master Protein	840	Medium	0.025	1.658	4	1	1	10		94.75	9			1	3			1	1		A0A384J797	840	Medium	0.025	Not Found	Not Found	Not Found	Not Found	Not Found	High	Not Found	Not Found	Not Found						226360
A0A384J7A7	Bcpsd OS=Botryotinia fuckeliana (strain B05.10) OX=332648 GN=Bcpsd PE=4 SV=1	46.4	6.64	Master Protein	577	Medium	0.016	2.033	4	1	1	2	24	149.16	7		1	1	2		1	1	1		A0A384J7A7	577	Medium	0.016	Peak Found	Peak Found	Peak Found	Not Found	Peak Found	Peak Found	High	Not Found	High	87785.4	134225	61513.9		166488	104383	331476		551090	559269	134225	198088
A0A384J7B2	PH domain-containing protein OS=Botryotinia fuckeliana (strain B05.10) OX=332648 GN=BCIN_01g09780 PE=4 SV=1	80.3	9.42	Master Protein	145	Medium	0.011	2.352	3	1	1	3	3		3	0	1		1	1	1		1	1	A0A384J7B2	145	Medium	0.011	Not Found	Not Found	Not Found	Not Found	Not Found	High	Not Found	Not Found	Not Found						132024
A0A384J7C4	14_3_3 domain-containing protein OS=Botryotinia fuckeliana (strain B05.10) OX=332648 GN=BCIN_01g09310 PE=3 SV=1	30.8	4.97	Master Protein	1005	High	0	59.478	221	9	8	38	310	8731.59	367	95.44	55	42	66	58	8	6	9	9	A0A384J7C4	1005	High	0	High	High	High	High	High	High	High	High	High	1.48157e+06	2.89271e+06	1.64771e+06	581978	4.98974e+06	2.89938e+07	3.47307e+06	1.91417e+06	5.4138e+06	9.43886e+06	2.89271e+06	5.30597e+06
A0A384J7C7	5-aminoimidazole-4-carboxamide ribonucleotide formyltransferase OS=Botryotinia fuckeliana (strain B05.10) OX=332648 GN=BCIN_01g09580 PE=3 SV=1	65	6.33	Master Protein	77	High	0	24.765	30	4	4	13	131	825.77	61	14.23	6	4	11	9	4	2	4	4	A0A384J7C7	77	High	0	Not Found	Not Found	Peak Found	Peak Found	Peak Found	High	Not Found	Not Found	High			86975.1	151711	457839	439991			1.9352e+06			280078
A0A384J7D3	26S proteasome regulatory subunit RPN2 OS=Botryotinia fuckeliana (strain B05.10) OX=332648 GN=Bcrpn2 PE=3 SV=1	123.5	5.07	Master Protein	262	High	0	5.308	6	1	1	2	22		13	2.49	2		2	2	1		1	1	A0A384J7D3	262	High	0	Not Found	Not Found	Not Found	Peak Found	High	High	Not Found	Not Found	Not Found				28919.2	107933	436576
A0A384J7D5	Uncharacterized protein OS=Botryotinia fuckeliana (strain B05.10) OX=332648 GN=BCIN_01g09630 PE=4 SV=1	8.3	10.61	Master Protein	93	High	0	11.405	54	2	2	32	110	2085.42	68	15.28	14	13	13	14	2	2	2	2	A0A384J7D5	93	High	0	Peak Found	High	Peak Found	Peak Found	Not Found	Peak Found	High	High	High	17975.1	258979	317237	23230.2		526975	2.63755e+06	614154	4.58946e+06	114517	258979	1.02157e+06
A0A384J7G0	Uncharacterized protein OS=Botryotinia fuckeliana (strain B05.10) OX=332648 GN=BCIN_01g08920 PE=4 SV=1	78.2	9.13	Master Protein Candidate	55	High	0.005	4.036	5	1	1	3	5	126.02	12	0	1	1	2	1	1	1	1	1	A0A384J7G0	55	High	0.005	Not Found	Not Found	Not Found	Not Found	Not Found	Not Found	Not Found	Not Found	High
A0A384J7J1	Uncharacterized protein OS=Botryotinia fuckeliana (strain B05.10) OX=332648 GN=BCIN_01g09840 PE=4 SV=1	36	5.12	Master Protein	1010	High	0	13.797	51	2	2	8	126	2970.09	94	25.89	12	12	15	12	2	2	2	2	A0A384J7J1	1010	High	0	Not Found	High	High	Peak Found	Not Found	High	High	High	Peak Found		3.10953e+06	896096	62704		4.62762e+06	779318	1.94741e+06	75942.8		3.10953e+06	2.88562e+06
A0A384J7K4	CVNH domain-containing protein OS=Botryotinia fuckeliana (strain B05.10) OX=332648 GN=BCIN_01g10500 PE=4 SV=1	12.2	4.82	Master Protein	266	High	0	21.788	221	7	7	33	144	11787.9	260	86.01	52	55	61	53	4	4	5	4	A0A384J7K4	266	High	0	High	High	High	Peak Found	Peak Found	High	High	High	High	6.28589e+06	4.51396e+07	2.6556e+07	1.78438e+07	557217	1.06109e+07	3.48835e+06	1.09191e+06	8.48355e+06	4.00466e+07	4.51396e+07	8.55161e+07
A0A384J7P6	Tubulin alpha chain OS=Botryotinia fuckeliana (strain B05.10) OX=332648 GN=BCIN_02g00900 PE=3 SV=1	50	5.05	Master Protein	200	Medium	0.014	2.067	4	1	1	2	27	173.34	4	0	1	1	1	1	1	1	1	1	A0A384J7P6	200	Medium	0.014	Not Found	Not Found	Not Found	Not Found	Not Found	High	Not Found	Not Found	Not Found
A0A384J7P8	Phospho-2-dehydro-3-deoxyheptonate aldolase OS=Botryotinia fuckeliana (strain B05.10) OX=332648 GN=BCIN_01g10330 PE=3 SV=1	40.5	6.7	Master Protein	835	High	0	4.236	1	1	1	3			7				1				1		A0A384J7P8	835	High	0	Not Found	Not Found	Not Found	Not Found	Not Found	High	Not Found	Not Found	Not Found
A0A384J7P9	EthD domain-containing protein OS=Botryotinia fuckeliana (strain B05.10) OX=332648 GN=BCIN_02g00270 PE=3 SV=1	15.9	5.52	Master Protein	833	High	0	15.711	85	1	1	10	73	5193.86	160	38.47	18	21	24	22	1	1	1	1	A0A384J7P9	833	High	0	High	High	High	Not Found	Not Found	Not Found	High	High	Not Found	334361	8.39425e+06	394393				39363.9	60186.4		2.13017e+06	8.39425e+06	1.27003e+06
A0A384J7Q3	Glucose-6-phosphate 1-dehydrogenase OS=Botryotinia fuckeliana (strain B05.10) OX=332648 GN=Bczwf1 PE=3 SV=1	58.6	6.49	Master Protein	389	High	0	17.016	35	4	4	9	111	1899.79	67	15.04	8	8	11	8	3	3	3	3	A0A384J7Q3	389	High	0	Peak Found	High	Peak Found	Peak Found	Peak Found	High	High	Peak Found	Not Found	167777		121280	59641.8	165364	3.72617e+06	171447	251033		1.06888e+06		390547
A0A384J7R5	Bcyar1 OS=Botryotinia fuckeliana (strain B05.10) OX=332648 GN=Bcyar1 PE=4 SV=1	21.7	4.46	Master Protein	879	High	0.007	2.606	4	1	1	7	14	149.35	4	0	1	1	1	1	1	1	1	1	A0A384J7R5	879	High	0.007	Not Found	High	Not Found	Not Found	Not Found	Not Found	Not Found	Not Found	Not Found
A0A384J7U7	BZIP domain-containing protein OS=Botryotinia fuckeliana (strain B05.10) OX=332648 GN=BCIN_01g10720 PE=4 SV=1	39.3	6.93	Master Protein Candidate	658	Medium	0.011	2.383	2	1	1	4			10				2				1		A0A384J7U7	658	Medium	0.011	Not Found	Not Found	Not Found	Not Found	Peak Found	Not Found	Not Found	Not Found	High					89095.4				277207
A0A384J7V9	Cysteinyl-tRNA synthetase OS=Botryotinia fuckeliana (strain B05.10) OX=332648 GN=BCIN_02g00120 PE=3 SV=1	93.2	6.47	Master Protein	330	Medium	0.028	1.597	2	1	1	2		68.3	2			1	1			1	1		A0A384J7V9	330	Medium	0.028	Not Found	Not Found	Not Found	Not Found	Not Found	High	Not Found	Not Found	Not Found
A0A384J7W5	Uncharacterized protein OS=Botryotinia fuckeliana (strain B05.10) OX=332648 GN=BCIN_02g00160 PE=4 SV=1	14.5	5.17	Master Protein	70	High	0	253.857	2674	11	11	90	593	138016	6381	1884.84	640	548	822	664	10	6	10	10	A0A384J7W5	70	High	0	High	High	High	High	High	High	High	High	High	2.65965e+08	3.00269e+09	6.32905e+08	4.07225e+07	1.50067e+07	2.49571e+09	6.73402e+07	1.31046e+08	8.42158e+07	1.69443e+09	3.00269e+09	2.03809e+09
A0A384J7X5	Nucleoside diphosphate kinase OS=Botryotinia fuckeliana (strain B05.10) OX=332648 GN=Bcynk1 PE=3 SV=1	20.8	7.53	Master Protein	938	High	0	16.905	98	2	2	14	138	4943.15	188	45.17	23	22	29	24	2	2	2	2	A0A384J7X5	938	High	0	High	High	High	High	High	High	High	High	High	3.51409e+06	1.05816e+07	3.71392e+06	178330	349426	1.51796e+07	3.0874e+06	1.04066e+06	335641	2.23878e+07	1.05816e+07	1.19596e+07
A0A384J7Y1	4-alpha-glucanotransferase OS=Botryotinia fuckeliana (strain B05.10) OX=332648 GN=Bcgdb1 PE=4 SV=1	174.3	6.18	Master Protein	51	High	0	9.222	10	2	2	2	98	456.07	19	4.67	2	2	4	2	2	2	2	2	A0A384J7Y1	51	High	0	Not Found	Peak Found	Not Found	Not Found	Not Found	High	Not Found	Not Found	High		275963				543804					275963
A0A384J7Z9	Probable alpha/beta-glucosidase agdC OS=Botryotinia fuckeliana (strain B05.10) OX=332648 GN=Bcrot2 PE=3 SV=1	109	5.83	Master Protein	280	High	0.007	2.538	3	1	1	2	16		5	0	1		1	1	1		1	1	A0A384J7Z9	280	High	0.007	Not Found	Not Found	Not Found	Not Found	Not Found	High	Not Found	Not Found	Not Found
A0A384J803	Abhydrolase_3 domain-containing protein OS=Botryotinia fuckeliana (strain B05.10) OX=332648 GN=BCIN_02g00540 PE=4 SV=1	38.1	4.81	Master Protein	375	High	0	12.838	15	2	2	11	3	182.23	44	3.74	2	1	8	4	2	1	2	2	A0A384J803	375	High	0	Peak Found	High	High	Not Found	Not Found	High	Not Found	Not Found	High	199746	3.4764e+06	1.04175e+06			878233			473933	1.27256e+06	3.4764e+06	3.35465e+06
A0A384J809	Uncharacterized protein OS=Botryotinia fuckeliana (strain B05.10) OX=332648 GN=BCIN_01g11220 PE=3 SV=1	31.9	4.74	Master Protein	271	High	0	5.552	6	1	1	5	18	115.02	10	0	1	1	3	1	1	1	1	1	A0A384J809	271	High	0	Not Found	Not Found	Not Found	Not Found	Not Found	High	Not Found	Not Found	Not Found
A0A384J824	Aldo_ket_red domain-containing protein OS=Botryotinia fuckeliana (strain B05.10) OX=332648 GN=BCIN_02g00230 PE=4 SV=1	32	6.04	Master Protein	208	High	0	17.378	35	3	3	15	53	1558.66	67	14.24	8	8	11	8	2	3	3	3	A0A384J824	208	High	0	High	High	High	Peak Found	Not Found	Peak Found	Not Found	Not Found	Not Found	333764	2.71592e+06	826168	19250.8		38710.5				2.12636e+06	2.71592e+06	2.66044e+06
A0A384J843	Actin cytoskeleton-regulatory complex protein SLA1 OS=Botryotinia fuckeliana (strain B05.10) OX=332648 GN=Bcsla1 PE=3 SV=1	121.7	5.39	Master Protein	735	Medium	0.029	1.558	5	1	1	2	17	112.35	5	0	1	1	2	1	1	1	1	1	A0A384J843	735	Medium	0.029	Not Found	Peak Found	Not Found	Not Found	Not Found	High	Peak Found	Not Found	Not Found		113028				213972	38001.5				113028
A0A384J851	Bcede1 OS=Botryotinia fuckeliana (strain B05.10) OX=332648 GN=Bcede1 PE=4 SV=1	139.5	4.92	Master Protein	808	High	0	48.04	54	6	6	8	124	400.17	159	31.77	17	2	19	16	4	2	5	5	A0A384J851	808	High	0	Not Found	High	Not Found	Not Found	Peak Found	High	High	High	Not Found		801836			160308	2.06864e+06					801836
A0A384J855	Uncharacterized protein OS=Botryotinia fuckeliana (strain B05.10) OX=332648 GN=BCIN_02g00480 PE=4 SV=1	33.1	5.57	Master Protein	707	High	0	4.546	13	2	2	9	32	518.99	12	3.74	3	3	3	4	1	2	1	2	A0A384J855	707	High	0	High	High	Not Found	Peak Found	Not Found	High	Peak Found	Not Found	Peak Found	354750	1.38665e+06		29074.8		191688	97106.9		158625	2.26006e+06	1.38665e+06
A0A384J881	Methyltransf_11 domain-containing protein OS=Botryotinia fuckeliana (strain B05.10) OX=332648 GN=BCIN_02g01780 PE=4 SV=1	30.2	5.57	Master Protein	614	High	0	53.414	183	11	11	45	343	8200.51	267	62.11	42	43	56	42	9	9	10	9	A0A384J881	614	High	0	High	High	High	High	High	High	High	High	Peak Found	6.01163e+06	1.93657e+07	2.90485e+07	2.40119e+06	4.45516e+06	4.44713e+06	3.87303e+06	2.07315e+06	619310	3.82993e+07	1.93657e+07	9.35424e+07
A0A384J885	Bcrpt1 OS=Botryotinia fuckeliana (strain B05.10) OX=332648 GN=Bcrpt1 PE=3 SV=1	49	6.67	Master Protein	373	High	0.005	3.6	10	2	2	6	33	302.89	8	0	2	2	3	3	2	2	1	2	A0A384J885	373	High	0.005	Not Found	High	Not Found	Not Found	High	Peak Found	High	Peak Found	High					131561	447371	131070	57246.2	187448
A0A384J898	FAD-binding PCMH-type domain-containing protein OS=Botryotinia fuckeliana (strain B05.10) OX=332648 GN=BCIN_02g00280 PE=3 SV=1	62.1	4.72	Master Protein	283	High	0	15.686	21	1	1	5	30		52	11.27	6		9	6	1		1	1	A0A384J898	283	High	0	Not Found	High	High	Not Found	Not Found	High	Not Found	Not Found	Not Found		560518				416092					560518
A0A384J8A0	Actin cytoskeleton-regulatory complex protein SLA1 OS=Botryotinia fuckeliana (strain B05.10) OX=332648 GN=Bcsla1 PE=3 SV=1	124.4	5.43	Master Protein Candidate	735	Medium	0.029	1.558	5	1	1	1	17	112.35	5	0	1	1	2	1	1	1	1	1	A0A384J8A0	735	Medium	0.029	Not Found	Peak Found	Not Found	Not Found	Not Found	High	Peak Found	Not Found	Not Found		113028				213972	38001.5				113028
A0A384J8A9	Uncharacterized protein OS=Botryotinia fuckeliana (strain B05.10) OX=332648 GN=BCIN_02g02700 PE=4 SV=1	13	9.45	Master Protein	277	High	0	11.909	26	1	1	24	24		41	6.96	7		11	8	1		1	1	A0A384J8A9	277	High	0	High	High	Peak Found	Peak Found	High	High	High	Not Found	Peak Found	147641	454597	935047	329682	113577	692670	518107		187686	940602	454597	3.01105e+06
A0A384J8C3	Uncharacterized protein OS=Botryotinia fuckeliana (strain B05.10) OX=332648 GN=BCIN_02g01020 PE=4 SV=1	55.4	6.96	Master Protein	325	High	0	12.953	22	3	3	9	56	906.58	41	7.13	4	5	8	5	2	2	3	2	A0A384J8C3	325	High	0	Peak Found	High	Not Found	Not Found	Peak Found	High	Not Found	Peak Found	Peak Found	767935	1.46909e+06			319360	395261		461890	368300	4.89241e+06	1.46909e+06
A0A384J8E2	Bcalf1 OS=Botryotinia fuckeliana (strain B05.10) OX=332648 GN=Bcalf1 PE=4 SV=1	27.2	5.22	Master Protein	640	High	0	9.583	15	3	3	11	55	660.3	20	3.51	3	4	4	4	2	2	2	2	A0A384J8E2	640	High	0	Peak Found	Peak Found	Not Found	Peak Found	Not Found	High	Not Found	Not Found	Not Found	69808	165894		179547		1.04841e+06				444738	165894
A0A384J8F4	Glyco_hydro_cc domain-containing protein OS=Botryotinia fuckeliana (strain B05.10) OX=332648 GN=BCIN_02g02410 PE=4 SV=1	42	6.73	Master Protein	910	High	0	7.36	23	2	2	6	54	945.17	32	7.98	5	5	8	5	2	2	2	2	A0A384J8F4	910	High	0	High	High	Peak Found	Peak Found	Peak Found	High	Peak Found	Not Found	Not Found	813883	901866	52959.4	228505	243908	133561	304564			5.18514e+06	901866	170541
A0A384J8G8	Uncharacterized protein OS=Botryotinia fuckeliana (strain B05.10) OX=332648 GN=BCIN_02g00830 PE=4 SV=1	82.1	6	Master Protein	933	Medium	0.021	1.724	1	1	1	2			5				1				1		A0A384J8G8	933	Medium	0.021	Peak Found	Not Found	Not Found	Not Found	Not Found	High	Peak Found	Not Found	Peak Found	16024.4					45510.9	46423.7		428971	102089
A0A384J8I6	Cellulase OS=Botryotinia fuckeliana (strain B05.10) OX=332648 GN=BCIN_02g01960 PE=3 SV=1	33.4	6.93	Master Protein	751	High	0	6.222	4	1	1	5	46	270.87	10	2.32	1	1	1	1	1	1	1	1	A0A384J8I6	751	High	0	Not Found	Not Found	Not Found	Not Found	Not Found	Not Found	Not Found	Not Found	High
A0A384J8J4	Bcvnx1 OS=Botryotinia fuckeliana (strain B05.10) OX=332648 GN=Bcvnx1 PE=3 SV=1	126.8	6.65	Master Protein	202	High	0	4.257	4	1	1	1	27	227.37	5	2.31	1	1	1	1	1	1	1	1	A0A384J8J4	202	High	0	Not Found	Not Found	Not Found	Not Found	Not Found	High	Not Found	Not Found	Not Found
A0A384J8L0	Epimerase domain-containing protein OS=Botryotinia fuckeliana (strain B05.10) OX=332648 GN=BCIN_02g02940 PE=4 SV=1	37.4	5.85	Master Protein	674	High	0.005	3.003	3	1	1	3	25	136.93		1.69	1	1		1	1	1		1	A0A384J8L0	674	High	0.005	Not Found	Not Found	Not Found	Not Found	Not Found	Not Found	Not Found	Not Found	High									724471
A0A384J8L5	Uncharacterized protein OS=Botryotinia fuckeliana (strain B05.10) OX=332648 GN=BCIN_02g01440 PE=3 SV=1	10.2	6.76	Master Protein	212	Medium	0.023	1.67	1	1	1	15			4				1				1		A0A384J8L5	212	Medium	0.023	Not Found	Peak Found	Not Found	Not Found	High	Peak Found	Peak Found	Peak Found	Peak Found		94066.7			211693	366135	202377	79640	1.76873e+06		94066.7
A0A384J8P2	PKS_ER domain-containing protein OS=Botryotinia fuckeliana (strain B05.10) OX=332648 GN=BCIN_02g01730 PE=4 SV=1	37.1	4.86	Master Protein	950	High	0	13.342	21	2	2	8	40	958.03	45	8.94	5	4	7	5	2	1	2	2	A0A384J8P2	950	High	0	Not Found	High	High	Not Found	Not Found	High	Peak Found	Not Found	Not Found		3.24508e+06	558482				660727				3.24508e+06	1.79843e+06
A0A384J8S2	Citrate synthase OS=Botryotinia fuckeliana (strain B05.10) OX=332648 GN=BCIN_02g02750 PE=3 SV=1	52	7.91	Master Protein	254	High	0	7.453	12	2	2	7	52	640.94	18	4.46	3	3	3	3	2	2	2	2	A0A384J8S2	254	High	0	Not Found	High	Not Found	Not Found	Not Found	High	Not Found	Not Found	Not Found						406133
A0A384J8T3	Tubulin alpha chain OS=Botryotinia fuckeliana (strain B05.10) OX=332648 GN=BctubB PE=3 SV=1	50.5	5.07	Master Protein	549	High	0	7.301	75	1	1	3	53	4345.19	162	33.63	17	18	22	18	1	1	1	1	A0A384J8T3	549	High	0	Peak Found	High	High	Not Found	High	High	High	High	High	126124	1.41188e+06	118663			2.33106e+06	154656	792394	1.06104e+06	803522	1.41188e+06	382120
A0A384J8U8	Uncharacterized protein OS=Botryotinia fuckeliana (strain B05.10) OX=332648 GN=BCIN_02g02980 PE=4 SV=1	12.7	5.49	Master Protein	299	High	0	7.955	12	3	3	28	124	515.22	27	5.12	3	2	5	2	2	1	3	1	A0A384J8U8	299	High	0	Peak Found	High	High	Peak Found	Peak Found	High	Peak Found	Peak Found	Peak Found	406103	1.29454e+06	1.12002e+06	75667.3	30040.2	452235	194982	30339.1	491113	2.58722e+06	1.29454e+06	3.60669e+06
A0A384J8W0	Bcdnm1 OS=Botryotinia fuckeliana (strain B05.10) OX=332648 GN=Bcdnm1 PE=3 SV=1	90.1	7.05	Master Protein	339	High	0	7.965	17	2	2	2	22	460.63	14	1.71	5	4	5	3	1	1	1	1	A0A384J8W0	339	High	0	Not Found	Not Found	Not Found	Not Found	Peak Found	High	Not Found	Peak Found	High					2327610	2.42129e+07		4061240	9513584
A0A384J8Y7	ATP synthase subunit 4 OS=Botryotinia fuckeliana (strain B05.10) OX=332648 GN=Bcatp4 PE=3 SV=1	26.4	9.17	Master Protein	338	High	0	7.128	10	3	3	16	26	283.39	19	0	2	2	4	2	2	2	3	2	A0A384J8Y7	338	High	0	Not Found	Not Found	Not Found	Peak Found	Peak Found	High	Not Found	Not Found	Peak Found				17693.6	73028.5	304160			56471.2
A0A384J8Y9	GFO_IDH_MocA domain-containing protein OS=Botryotinia fuckeliana (strain B05.10) OX=332648 GN=BCIN_02g02320 PE=4 SV=1	44.4	6.21	Master Protein	976	Medium	0.011	2.243	2	1	1	5			4	0			1	1			1	1	A0A384J8Y9	976	Medium	0.011	Not Found	Peak Found	Not Found	Peak Found	Not Found	Peak Found	High	Not Found	Not Found		294868		54775.3		433800	249434				294868
A0A384J8Z9	Bccox6 OS=Botryotinia fuckeliana (strain B05.10) OX=332648 GN=Bccox6 PE=3 SV=1	18.6	6.05	Master Protein	602	High	0	7.092	13	1	1	8	53	738.21	28	7.13	3	3	4	3	1	1	1	1	A0A384J8Z9	602	High	0	Not Found	Not Found	Not Found	Not Found	Not Found	High	Not Found	Not Found	Peak Found						1.00494e+06			356252
A0A384J903	Nucleolar protein 12 OS=Botryotinia fuckeliana (strain B05.10) OX=332648 GN=Bcnop12 PE=3 SV=1	67.2	6.42	Master Protein	426	Medium	0.011	2.281	1	1	1	4			3				1				1		A0A384J903	426	Medium	0.011	Not Found	High	Not Found	Not Found	Not Found	Not Found	Not Found	Not Found	Not Found
A0A384J910	Uncharacterized protein OS=Botryotinia fuckeliana (strain B05.10) OX=332648 GN=BCIN_02g03530 PE=3 SV=1	11.3	4.3	Master Protein	312	High	0	40.176	57	3	3	57	124	3474.25	142	32.95	13	12	20	12	3	2	3	2	A0A384J910	312	High	0	Not Found	High	Not Found	High	Not Found	High	Not Found	Not Found	High		29559.3		88284.3		1.54607e+07			2.16158e+06		29559.3
A0A384J927	Uncharacterized protein OS=Botryotinia fuckeliana (strain B05.10) OX=332648 GN=BCIN_02g01840 PE=4 SV=1	39.3	7.52	Master Protein	971	Medium	0.02	1.78	2	1	1	3			6				2				1		A0A384J927	971	Medium	0.02	Peak Found	Peak Found	High	Not Found	Not Found	Not Found	Not Found	Not Found	Not Found	23617.2	49113.3	299821							150462	49113.3	965487
A0A384J952	Nitroreductase domain-containing protein OS=Botryotinia fuckeliana (strain B05.10) OX=332648 GN=BCIN_02g04510 PE=4 SV=1	22.4	5.41	Master Protein	896	High	0	9.284	39	3	3	17	44	1793.43	64	12.19	9	9	12	9	1	1	2	1	A0A384J952	896	High	0	Peak Found	High	High	Not Found	Not Found	High	Not Found	Peak Found	Peak Found	126812	1.47036e+07	2.01105e+06			1.89719e+06		449222	232780	807903	1.47036e+07	6.47601e+06
A0A384J964	Ribulose-phosphate 3-epimerase OS=Botryotinia fuckeliana (strain B05.10) OX=332648 GN=Bcrpe1 PE=3 SV=1	27.3	5.81	Master Protein	1037	High	0	6.661	15	2	2	13	17	429.29	23	2.66	3	3	6	3	2	2	2	1	A0A384J964	1037	High	0	Not Found	High	Not Found	Not Found	Not Found	High	Not Found	Not Found	High		144015							321033		144015
A0A384J979	Bcrna1 OS=Botryotinia fuckeliana (strain B05.10) OX=332648 GN=Bcrna1 PE=4 SV=1	45.8	4.89	Master Protein	103	High	0	6.849	10	3	3	10	16	231.75	11	0	2	2	3	3	2	2	3	3	A0A384J979	103	High	0	Peak Found	High	Peak Found	Not Found	Not Found	High	Peak Found	Peak Found	Not Found	50277.1	1.36415e+06	825865			761895	77431.6	505343		320308	1.36415e+06	2.65946e+06
A0A384J984	Meth_synt_2 domain-containing protein OS=Botryotinia fuckeliana (strain B05.10) OX=332648 GN=BCIN_02g04770 PE=4 SV=1	45.8	6.07	Master Protein	679	High	0	4.784	11	2	2	8	20	493.81	12	1.63	2	3	3	3	1	2	2	2	A0A384J984	679	High	0	Not Found	High	Not Found	Not Found	Not Found	High	Not Found	Not Found	Not Found		247400									247400
A0A384J997	COesterase domain-containing protein OS=Botryotinia fuckeliana (strain B05.10) OX=332648 GN=BCIN_02g03860 PE=4 SV=1	75.5	5.16	Master Protein	95	High	0	6.063	6	1	1	4	0		16	0	1		4	1	1		1	1	A0A384J997	95	High	0	Not Found	Not Found	Not Found	Not Found	Not Found	Not Found	Not Found	Not Found	High
A0A384J9B9	Coatomer subunit alpha OS=Botryotinia fuckeliana (strain B05.10) OX=332648 GN=BCIN_02g05260 PE=4 SV=1	136.4	6.79	Master Protein	996	High	0.005	3.618	4	1	1	1	27	238.72	6	2.87	1	1	1	1	1	1	1	1	A0A384J9B9	996	High	0.005	Not Found	Peak Found	Not Found	Not Found	Not Found	High	Not Found	Not Found	Peak Found		282552				244686			2.86819e+06		282552
A0A384J9E1	Bcshp1 OS=Botryotinia fuckeliana (strain B05.10) OX=332648 GN=Bcshp1 PE=4 SV=1	44.4	5.2	Master Protein	402	High	0	24.456	30	4	4	18	72	1259.9	60	9.13	5	6	11	8	2	3	4	4	A0A384J9E1	402	High	0	Not Found	Peak Found	Not Found	Not Found	High	High	Not Found	Peak Found	High		222427			217710	1.18928e+06		18722.1	595348		222427
A0A384J9F2	Bcrpt6 OS=Botryotinia fuckeliana (strain B05.10) OX=332648 GN=Bcrpt6 PE=3 SV=1	43.3	7.91	Master Protein	143	High	0	4.638	5	1	1	4	17	214.31	10	1.64	1	1	2	1	1	1	1	1	A0A384J9F2	143	High	0	Not Found	Not Found	Not Found	Peak Found	Peak Found	High	Not Found	Not Found	Peak Found				411584	858464	3.90557e+06			9018840
A0A384J9H1	Ribos_L4_asso_C domain-containing protein OS=Botryotinia fuckeliana (strain B05.10) OX=332648 GN=BCIN_02g04220 PE=3 SV=1	40	10.81	Master Protein	404	High	0	10.484	21	4	4	17	18	248.35	56	3.35	2	2	12	5	1	2	4	3	A0A384J9H1	404	High	0	High	High	High	Not Found	Peak Found	High	Not Found	Peak Found	Not Found	442180	795421	83342.3		9864.35	988958		119012		2.81707e+06	795421	268380
A0A384J9H9	Amine oxidase OS=Botryotinia fuckeliana (strain B05.10) OX=332648 GN=BCIN_02g05100 PE=3 SV=1	78.3	6.02	Master Protein	929	Medium	0.021	1.73	2	1	1	2			7				2				1		A0A384J9H9	929	Medium	0.021	Not Found	Not Found	Not Found	Not Found	Not Found	Not Found	Not Found	Not Found	High
A0A384J9I9	Uncharacterized protein OS=Botryotinia fuckeliana (strain B05.10) OX=332648 GN=BCIN_02g04620 PE=4 SV=1	8.1	4.88	Master Protein	738	Medium	0.012	2.312	2	1	1	28	9		3		1		1		1		1		A0A384J9I9	738	Medium	0.012	Not Found	Not Found	Not Found	High	Not Found	Not Found	Not Found	Not Found	Not Found
A0A384J9L2	Bchnt1 OS=Botryotinia fuckeliana (strain B05.10) OX=332648 GN=Bchnt1 PE=4 SV=1	15.3	6.87	Master Protein	598	High	0	42.582	197	4	4	35	262	11409.4	397	68.1	47	51	50	49	4	4	4	4	A0A384J9L2	598	High	0	High	High	High	Peak Found	High	High	High	High	High	193166	1.14038e+07	2.74257e+06	360519	486224	8.52875e+06	1.22918e+06	3.03675e+06	1.19037e+07	1.23063e+06	1.14038e+07	8.83167e+06
A0A384J9L6	Bcrps31 OS=Botryotinia fuckeliana (strain B05.10) OX=332648 GN=Bcrps31 PE=3 SV=1	17.7	9.73	Master Protein Candidate	76	High	0	101.438	1374	9	9	35	522	83289	2534	722.16	331	332	377	334	8	8	9	8	A0A384J9L6	76	High	0	High	High	High	High	High	High	High	High	High	7.0073e+07	4.89209e+08	3.2019e+08	3.44603e+06	2.63473e+06	6.41182e+07	1.02812e+07	8.29571e+06	5.13382e+07	4.46425e+08	4.89209e+08	1.03108e+09
A0A384J9M4	Bcrps15 OS=Botryotinia fuckeliana (strain B05.10) OX=332648 GN=Bcrps15 PE=3 SV=1	17.6	10.02	Master Protein	66	High	0	21.721	41	4	4	25	70	856.04	72	10.58	11	6	15	9	3	2	3	3	A0A384J9M4	66	High	0	Peak Found	High	High	Not Found	Peak Found	High	High	High	High	230990	1.16354e+06	944439		157866	2.52575e+06	771169	353814	3.84657e+06	1.4716e+06	1.16354e+06	3.04129e+06
A0A384J9Q1	Phosphoglycerate mutase (2,3-diphosphoglycerate-independent) OS=Botryotinia fuckeliana (strain B05.10) OX=332648 GN=BCIN_02g06270 PE=3 SV=1	58.4	5.36	Master Protein	471	High	0	49.208	89	7	7	23	139	2890.33	192	20.09	17	17	32	23	6	4	7	6	A0A384J9Q1	471	High	0	Peak Found	High	High	Not Found	Peak Found	High	Peak Found	Peak Found	High	395415	6.27328e+06	2.74683e+06		96873.6	1.36367e+07	74170.3	167309	211684	2.51913e+06	6.27328e+06	8.84536e+06
A0A384J9Q6	Uncharacterized protein OS=Botryotinia fuckeliana (strain B05.10) OX=332648 GN=BCIN_02g06440 PE=4 SV=1	44.9	6.57	Master Protein	928	High	0	24.321	81	4	4	11	189	4638.4	93	32.53	21	21	18	21	3	3	3	3	A0A384J9Q6	928	High	0	High	High	High	High	High	High	High	High	High	355372	1.54782e+06	799415	85159.4	1.39033e+06	4.16897e+06	1.56749e+06	1.05067e+06	2.17354e+06	2.26403e+06	1.54782e+06	2.57429e+06
A0A384J9S5	Threonyl-tRNA synthetase OS=Botryotinia fuckeliana (strain B05.10) OX=332648 GN=Bcths1 PE=3 SV=1	89.2	6.81	Master Protein	369	Medium	0.011	2.34	5	1	1	2	1	100.46	7	0	1	1	2	1	1	1	1	1	A0A384J9S5	369	Medium	0.011	Not Found	Not Found	Not Found	Not Found	Not Found	High	Not Found	Not Found	Not Found
A0A384J9T2	Bcrpn9 OS=Botryotinia fuckeliana (strain B05.10) OX=332648 GN=Bcrpn9 PE=3 SV=1	43.1	5.24	Master Protein	779	High	0	5.185	5	1	1	4	39	261.28	16	2.98	1	1	2	1	1	1	1	1	A0A384J9T2	779	High	0	Not Found	Not Found	Not Found	Not Found	Not Found	High	Not Found	Not Found	Not Found						309942
A0A384J9U0	Bcrpl28 OS=Botryotinia fuckeliana (strain B05.10) OX=332648 GN=Bcrpl28 PE=3 SV=1	16.9	10.32	Master Protein	704	High	0	7.31	20	1	1	10	43	990.62	42	6.74	5	5	5	5	1	1	1	1	A0A384J9U0	704	High	0	Not Found	Peak Found	Not Found	Not Found	Peak Found	High	Not Found	High	Peak Found		67621.4			55173.2	752668		416392	337370		67621.4
A0A384J9V5	Uncharacterized protein OS=Botryotinia fuckeliana (strain B05.10) OX=332648 GN=BCIN_02g06910 PE=3 SV=1	47.8	4.45	Master Protein	830	High	0	5.869	8	1	1	2	36	397.07	16	4.58	2	2	2	2	1	1	1	1	A0A384J9V5	830	High	0	High	High	Not Found	Not Found	Peak Found	Not Found	Not Found	Not Found	Not Found	453950	553949			158568					2.89205e+06	553949
A0A384J9W3	Dihydrolipoyllysine-residue succinyltransferase OS=Botryotinia fuckeliana (strain B05.10) OX=332648 GN=Bckgd2 PE=3 SV=1	47.4	6.71	Master Protein	778	High	0	17.258	38	3	3	7	185	2444.61	82	16.77	9	9	11	9	3	3	3	3	A0A384J9W3	778	High	0	Peak Found	High	Not Found	Peak Found	High	High	High	High	Peak Found	182738	472897		139909	710443	3.54265e+06	387821	580047	357637	1.1642e+06	472897
A0A384J9Y2	Pyruvate decarboxylase OS=Botryotinia fuckeliana (strain B05.10) OX=332648 GN=BCIN_02g06580 PE=3 SV=1	62.7	6.01	Master Protein	203	High	0	4.455	4	1	1	2			15	0			3	1			1	1	A0A384J9Y2	203	High	0	Peak Found	High	Peak Found	Peak Found	Not Found	High	Not Found	Not Found	Not Found	53700.9	146773	51881.2	54852.1		81809.5				342121	146773	167068
A0A384J9Y3	Aconitate hydratase, mitochondrial OS=Botryotinia fuckeliana (strain B05.10) OX=332648 GN=Bcaco1 PE=3 SV=1	84.9	6.62	Master Protein	579	High	0	9.801	67	2	2	4	70	3553.6	107	28.14	16	16	19	16	2	2	2	2	A0A384J9Y3	579	High	0	Not Found	Not Found	Not Found	High	High	High	High	Peak Found	High				483027	528786	1.72996e+06	285641	102100	970732
A0A384J9Z6	Bcmog1 OS=Botryotinia fuckeliana (strain B05.10) OX=332648 GN=Bcmog1 PE=3 SV=1	21.5	4.67	Master Protein	1015	High	0	26.849	34	2	2	21	74	557.99	98	23.9	8	4	12	10	2	1	2	2	A0A384J9Z6	1015	High	0	High	High	Peak Found	Peak Found	Peak Found	High	High	Peak Found	Not Found	312613	3.23391e+06	665142	62348.9	49032.1	1.65294e+06	1.03346e+06	52637		1.99161e+06	3.23391e+06	2.1419e+06
A0A384JA00	Bcdal1 OS=Botryotinia fuckeliana (strain B05.10) OX=332648 GN=Bcdal1 PE=4 SV=1	58	6.01	Master Protein	183	High	0	8.432	12	2	2	9	44	675.68	20	6.88	3	3	3	3	1	1	2	1	A0A384JA00	183	High	0	Not Found	High	High	Not Found	Not Found	Peak Found	Not Found	Not Found	Not Found		556064	942733			336064					556064	3.0358e+06
A0A384JA13	Histone H2B OS=Botryotinia fuckeliana (strain B05.10) OX=332648 GN=BCIN_02g06790 PE=3 SV=1	14.9	10.2	Master Protein	1044	High	0	7.363	27	2	2	17	23	697.59	42	7.58	6	5	11	5	1	1	2	1	A0A384JA13	1044	High	0	Peak Found	High	Peak Found	High	Peak Found	High	Peak Found	High	Peak Found	2.16471e+06	1.29264e+06	20104.7	2.13953e+07	1812009	1.76603e+06	20577	1.09865e+06	1.72697e+06	1.37911e+07	1.29264e+06	64741.4
A0A384JA21	1,3-beta-glucanosyltransferase OS=Botryotinia fuckeliana (strain B05.10) OX=332648 GN=Bcgas1 PE=3 SV=1	56.6	4.6	Master Protein	719	High	0	23.404	156	3	3	8	172	8559.57	239	55.12	36	38	44	38	3	3	3	3	A0A384JA21	719	High	0	High	High	High	High	High	High	High	High	High	455197	10088709	748955	536019	351272	6.66773e+06	1.76843e+06	2.75833e+06	6.15932e+06	2.9e+06	10088709	2.4118e+06
A0A384JA33	Arabinan endo-1,5-alpha-L-arabinosidase OS=Botryotinia fuckeliana (strain B05.10) OX=332648 GN=Bcara1 PE=3 SV=1	33.7	5.45	Master Protein	1055	High	0	6.049	8	1	1	4	55	426.17	10	2.85	2	2	2	2	1	1	1	1	A0A384JA33	1055	High	0	Not Found	Peak Found	Not Found	Not Found	Not Found	Not Found	Peak Found	High	Peak Found		16291.7					6590.56	189059	57927.5		16291.7
A0A384JA37	Dihydrolipoyl dehydrogenase OS=Botryotinia fuckeliana (strain B05.10) OX=332648 GN=BCIN_02g06400 PE=3 SV=1	54.4	7.12	Master Protein	26	Medium	0.014	2.093	4	1	1	3	12	153.67	4	0	1	1	1	1	1	1	1	1	A0A384JA37	26	Medium	0.014	Not Found	Not Found	Not Found	Not Found	Not Found	High	Not Found	Not Found	Not Found
A0A384JA43	Protein SDS23 OS=Botryotinia fuckeliana (strain B05.10) OX=332648 GN=BCIN_02g07420 PE=3 SV=1	51.8	7.11	Master Protein	819	High	0	5.184	11	1	1	4	25		11	1.78	5		3	3	1		1	1	A0A384JA43	819	High	0	Not Found	High	Not Found	Not Found	Not Found	High	High	Peak Found	High		147448				270745	143276	132024	282001		147448
A0A384JA44	Bccmk2 OS=Botryotinia fuckeliana (strain B05.10) OX=332648 GN=Bccmk2 PE=3 SV=1	47.3	7.58	Master Protein	986	High	0	5.085	10	1	1	4	63	430.93	9	0	3	2	3	2	1	1	1	1	A0A384JA44	986	High	0	Peak Found	High	Peak Found	Peak Found	Not Found	High	Peak Found	High	Not Found	109799	148906	264166	109137		846580	222274	195082		699516	148906	850672
A0A384JA49	Uncharacterized protein OS=Botryotinia fuckeliana (strain B05.10) OX=332648 GN=BCIN_02g07210 PE=4 SV=1	38	4.97	Master Protein	360	High	0	11.54	50	2	2	8	107	2676.34	62	26.69	14	13	10	13	2	2	2	2	A0A384JA49	360	High	0	High	High	High	High	Peak Found	High	Peak Found	High	Peak Found	2.83869e+06	2.08073e+07	2.66064e+06	74346.2	167655	1.68505e+06	404606	4.33569e+06	697648	1.80849e+07	2.08073e+07	8.56782e+06
A0A384JA54	Bcspt10 OS=Botryotinia fuckeliana (strain B05.10) OX=332648 GN=Bcspt10 PE=4 SV=1	26.4	5.95	Master Protein Candidate	253	High	0	9.543	6	1	1	10			17	2.01			3	3			1	1	A0A384JA54	253	High	0	Not Found	High	High	Not Found	Not Found	Not Found	Not Found	Not Found	Not Found
A0A384JA65	Eukaryotic translation initiation factor 3 subunit E OS=Botryotinia fuckeliana (strain B05.10) OX=332648 GN=INT6 PE=3 SV=1	51.8	5.26	Master Protein	1031	High	0	25.85	15	2	2	5	111		71	16.34	4		6	5	1		1	1	A0A384JA65	1031	High	0	Not Found	High	Peak Found	Peak Found	Not Found	High	Not Found	High	Not Found		413569	346921	77502.1		6.19846e+06					413569	1.11716e+06
A0A384JA73	Eukaryotic translation initiation factor 2A OS=Botryotinia fuckeliana (strain B05.10) OX=332648 GN=BCIN_02g07710 PE=3 SV=1	77.9	9.35	Master Protein	608	High	0	8.198	30	2	2	4	42	1380.78	44	12.29	7	7	9	7	2	2	2	2	A0A384JA73	608	High	0	Not Found	High	Not Found	Not Found	Not Found	High	Not Found	Not Found	High		1.22167e+06				6.54679e+06					1.22167e+06
A0A384JA87	Uncharacterized protein OS=Botryotinia fuckeliana (strain B05.10) OX=332648 GN=BCIN_02g07550 PE=4 SV=1	72.7	6.51	Master Protein	562	High	0	13.88	6	2	2	5	72	395.34	32	4.32	1	1	3	1	1	1	2	1	A0A384JA87	562	High	0	Not Found	Not Found	Not Found	Not Found	Not Found	High	Not Found	Not Found	Not Found
A0A384JA88	Carboxylic ester hydrolase OS=Botryotinia fuckeliana (strain B05.10) OX=332648 GN=BCIN_02g08230 PE=3 SV=1	60.8	4.4	Master Protein	607	High	0	5.62	9	2	2	9	10		17	0	2		4	3	2		2	2	A0A384JA88	607	High	0	Peak Found	High	Not Found	Not Found	Not Found	Peak Found	Not Found	Not Found	Not Found	55773	758412				165512				355322	758412
A0A384JA90	Uncharacterized protein OS=Botryotinia fuckeliana (strain B05.10) OX=332648 GN=BCIN_02g07890 PE=4 SV=1	14.5	10.33	Master Protein	357	High	0	11.965	18	2	2	28	37	387.53	19	3.64	6	2	5	5	2	1	2	2	A0A384JA90	357	High	0	Peak Found	Peak Found	Peak Found	Peak Found	High	High	High	Peak Found	Peak Found	112424	482710	166857	11136.4	371086	1.77118e+06	360916	330636	635783	716235	482710	537314
A0A384JAB6	T-complex protein 1 subunit eta OS=Botryotinia fuckeliana (strain B05.10) OX=332648 GN=BCIN_02g07150 PE=3 SV=1	60.6	6.32	Master Protein	367	High	0	5.034	5	1	1	3	44	232.3	12	1.76	1	1	2	1	1	1	1	1	A0A384JAB6	367	High	0	Not Found	Not Found	Not Found	Not Found	Not Found	High	Not Found	Not Found	Not Found
A0A384JAC6	Cytochrome b5 heme-binding domain-containing protein OS=Botryotinia fuckeliana (strain B05.10) OX=332648 GN=BCIN_02g07220 PE=3 SV=1	61.5	7.68	Master Protein	1008	High	0.005	3.582	2	1	1	4			3	0			1	1			1	1	A0A384JAC6	1008	High	0.005	Not Found	Not Found	Not Found	High	Not Found	Not Found	Not Found	Not Found	Not Found
A0A384JAC8	Bcap2 OS=Botryotinia fuckeliana (strain B05.10) OX=332648 GN=Bcap2 PE=3 SV=1	42.9	5.08	Master Protein	893	High	0.005	3.919	17	2	2	5	51	551.68	16	0	5	4	5	3	2	2	2	2	A0A384JAC8	893	High	0.005	Not Found	Not Found	Not Found	High	Not Found	Not Found	Not Found	Not Found	Not Found				766723
A0A384JAD6	Ubiquitin thioesterase OTU1 OS=Botryotinia fuckeliana (strain B05.10) OX=332648 GN=Bcotu1 PE=4 SV=1	38.8	5.72	Master Protein	22	High	0.004	3.18	5	1	1	3	14	186.47	8	2.07	1	1	2	1	1	1	1	1	A0A384JAD6	22	High	0.004	Not Found	Not Found	Not Found	Not Found	Peak Found	High	Not Found	Not Found	Not Found					100460	322683
A0A384JAF0	Bcspt10 OS=Botryotinia fuckeliana (strain B05.10) OX=332648 GN=Bcspt10 PE=4 SV=1	69.5	6.38	Master Protein	253	High	0	9.543	6	1	1	4			17	2.01			3	3			1	1	A0A384JAF0	253	High	0	Not Found	High	High	Not Found	Not Found	Not Found	Not Found	Not Found	Not Found
A0A384JAF5	Bcspt10 OS=Botryotinia fuckeliana (strain B05.10) OX=332648 GN=Bcspt10 PE=4 SV=1	26.3	5.95	Master Protein Candidate	253	High	0	9.543	6	1	1	10			17	2.01			3	3			1	1	A0A384JAF5	253	High	0	Not Found	High	High	Not Found	Not Found	Not Found	Not Found	Not Found	Not Found
A0A384JAG9	Serine hydroxymethyltransferase OS=Botryotinia fuckeliana (strain B05.10) OX=332648 GN=Bcshm2 PE=3 SV=1	52.7	7.56	Master Protein	455	High	0	6.227	24	1	1	3	39	1125.13	58	10.93	5	5	9	5	1	1	1	1	A0A384JAG9	455	High	0	High	High	Not Found	Not Found	Not Found	High	High	High	Peak Found		407346				4.28053e+06	261297	450232	174527		407346
A0A384JAH6	Bcprx7 OS=Botryotinia fuckeliana (strain B05.10) OX=332648 GN=Bcprx7 PE=3 SV=1	19.2	9.01	Master Protein	441	High	0	7.896	4	1	1	8	63	319.61	11	2.39	1	1	1	1	1	1	1	1	A0A384JAH6	441	High	0	Not Found	Not Found	Not Found	Not Found	Not Found	High	Not Found	Not Found	Not Found
A0A384JAI7	40S ribosomal protein S26 OS=Botryotinia fuckeliana (strain B05.10) OX=332648 GN=BCIN_02g06060 PE=3 SV=1	13.5	11.05	Master Protein	1057	Medium	0.011	2.374	5	1	1	13	16	170.7	8	1.87	1	1	2	1	1	1	1	1	A0A384JAI7	1057	Medium	0.011	Not Found	Not Found	Not Found	Not Found	Not Found	High	Not Found	Not Found	Not Found
A0A384JAJ7	Uncharacterized protein OS=Botryotinia fuckeliana (strain B05.10) OX=332648 GN=BCIN_03g00010 PE=4 SV=1	55.2	5.39	Master Protein	249	High	0	7.797	14	4	4	10	15	426.54	15	1.71	3	3	4	4	3	3	2	4	A0A384JAJ7	249	High	0	High	High	High	Not Found	Not Found	Not Found	Not Found	Not Found	Not Found	362405	1.03662e+06	174572							2.30883e+06	1.03662e+06	562160
A0A384JAK6	Prefoldin subunit 4 OS=Botryotinia fuckeliana (strain B05.10) OX=332648 GN=Bcgim3 PE=3 SV=1	15.9	4.58	Master Protein	934	High	0	5.385	4	1	1	11	32	284.42	9	2.54	1	1	1	1	1	1	1	1	A0A384JAK6	934	High	0	Not Found	Peak Found	Not Found	Not Found	Not Found	High	Not Found	Not Found	Not Found		472898				278310					472898
A0A384JAM1	CRAL-TRIO domain-containing protein OS=Botryotinia fuckeliana (strain B05.10) OX=332648 GN=BCIN_02g08570 PE=4 SV=1	38	6.19	Master Protein	1018	High	0	4.341	4	2	2	4		226.41	7	2.23		1	2	1		1	1	1	A0A384JAM1	1018	High	0	Not Found	Peak Found	Not Found	Peak Found	Peak Found	High	High	Peak Found	Not Found		1.36283e+06		73207.7	189309	1.99072e+06	561723	56140.8			1.36283e+06
A0A384JAM9	Uncharacterized protein OS=Botryotinia fuckeliana (strain B05.10) OX=332648 GN=BCIN_02g07850 PE=4 SV=1	34.3	4.94	Master Protein	512	High	0	14.231	39	3	3	18	94	942.78	53	2.04	10	6	13	10	3	2	3	3	A0A384JAM9	512	High	0	High	High	High	Peak Found	Not Found	High	High	High	High	174882	796051	295099	5824.98		981716	581934	248133	331414	1.11415e+06	796051	950281
A0A384JAP8	Uncharacterized protein OS=Botryotinia fuckeliana (strain B05.10) OX=332648 GN=BCIN_02g08380 PE=4 SV=1	41.4	5.6	Master Protein	417	High	0.005	3.833	17	1	1	3	44	833.67	18	7.26	4	4	4	5	1	1	1	1	A0A384JAP8	417	High	0.005	Not Found	Not Found	Not Found	Not Found	Not Found	Peak Found	High	High	Peak Found						186937	566358	226750	337439
A0A384JAQ7	Histone H2A OS=Botryotinia fuckeliana (strain B05.10) OX=332648 GN=BCIN_02g06800 PE=3 SV=1	14.3	10.55	Master Protein Candidate	157	Medium	0.02	1.794	2	1	1	5			7				2				1		A0A384JAQ7	157	Medium	0.02	Not Found	Not Found	Not Found	High	Not Found	Not Found	Not Found	Not Found	Not Found				155167
A0A384JAS2	Bcrps20 OS=Botryotinia fuckeliana (strain B05.10) OX=332648 GN=Bcrps20 PE=3 SV=1	13.1	9.42	Master Protein	883	High	0	13.675	37	3	3	23	70	1649.07	54	5.36	9	9	10	9	2	2	2	2	A0A384JAS2	883	High	0	High	High	High	Peak Found	Peak Found	High	High	High	High	459437	2.09389e+06	1.48656e+06	58748.7	69076	3.13751e+06	3.56853e+06	763579	2.04426e+06	2.92701e+06	2.09389e+06	4.78704e+06
A0A384JAV5	FAD_binding_3 domain-containing protein OS=Botryotinia fuckeliana (strain B05.10) OX=332648 GN=BCIN_02g08800 PE=4 SV=1	44.9	5.57	Master Protein	823	High	0	7.84	6	2	2	9	2	145.88	13	2.35	1	1	2	2	1	1	2	2	A0A384JAV5	823	High	0	Not Found	High	High	Not Found	Not Found	Not Found	Not Found	Not Found	Not Found
A0A384JAW8	N-acetyltransferase domain-containing protein OS=Botryotinia fuckeliana (strain B05.10) OX=332648 GN=BCIN_02g08350 PE=4 SV=1	19.2	5.91	Master Protein	631	High	0	4.913	7	1	1	8		95.03	26	0		1	5	1		1	1	1	A0A384JAW8	631	High	0	Not Found	Not Found	Not Found	Not Found	Not Found	High	Not Found	Not Found	High						806534			266507
A0A384JAY1	Bcwcl1 OS=Botryotinia fuckeliana (strain B05.10) OX=332648 GN=Bcwcl1 PE=4 SV=1	124.1	7.62	Master Protein	223	High	0	7.538	6	1	1	2	37		15	1.72	2		2	2	1		1	1	A0A384JAY1	223	High	0	Not Found	High	Not Found	Not Found	Not Found	High	Not Found	Not Found	Not Found						495638
A0A384JB00	Glucosamine 6-phosphate N-acetyltransferase OS=Botryotinia fuckeliana (strain B05.10) OX=332648 GN=BCIN_03g00420 PE=3 SV=1	29.6	5.16	Master Protein	6	High	0	8.406	8	2	2	7	22	335.61	11	0	1	2	3	2	1	1	1	1	A0A384JB00	6	High	0	Not Found	High	Not Found	Not Found	Not Found	Not Found	Not Found	Not Found	Not Found
A0A384JB03	Glutamate decarboxylase OS=Botryotinia fuckeliana (strain B05.10) OX=332648 GN=BCIN_03g01040 PE=3 SV=1	58	6.14	Master Protein	476	High	0.007	2.56	3	1	1	3		134.57	3	0		1	1	1		1	1	1	A0A384JB03	476	High	0.007	Not Found	Not Found	Not Found	Not Found	Not Found	Not Found	Not Found	Not Found	High
A0A384JB14	Uncharacterized protein OS=Botryotinia fuckeliana (strain B05.10) OX=332648 GN=BCIN_03g01280 PE=4 SV=1	133.5	4.6	Master Protein	187	High	0	4.982	10	2	2	3	20	279.74	16	1.61	1	2	4	3	1	1	2	2	A0A384JB14	187	High	0	Peak Found	Not Found	Peak Found	Peak Found	Not Found	High	High	Not Found	Not Found	399373		862197	18860.9		378292	306547			2.54435e+06		2.77646e+06
A0A384JB16	Bcrpt3 OS=Botryotinia fuckeliana (strain B05.10) OX=332648 GN=Bcrpt3 PE=3 SV=1	47.1	5.52	Master Protein	780	High	0	30.644	74	2	2	4	94	4809.96	204	36.03	18	18	22	16	1	1	1	1	A0A384JB16	780	High	0	Not Found	Peak Found	Not Found	Not Found	Not Found	High	Not Found	High	High		466355				7.70785e+06		323870	3.60095e+06		466355
A0A384JB18	Cytochrome b5 heme-binding domain-containing protein OS=Botryotinia fuckeliana (strain B05.10) OX=332648 GN=BCIN_03g00800 PE=4 SV=1	30.8	9.16	Master Protein	650	High	0.005	3.794	7	1	1	5	0	225.63	11	0	1	2	2	2	1	1	1	1	A0A384JB18	650	High	0.005	Not Found	Not Found	Not Found	Not Found	Not Found	High	Not Found	Not Found	Not Found						452057
A0A384JB21	Histone chaperone OS=Botryotinia fuckeliana (strain B05.10) OX=332648 GN=Bcasf1 PE=3 SV=1	30.3	3.97	Master Protein	498	High	0	10.716	13	3	3	17	13	203.2	16	0	2	1	6	4	2	1	2	2	A0A384JB21	498	High	0	Not Found	High	Not Found	Not Found	Not Found	High	Not Found	Not Found	Not Found		479898				55536.3					479898
A0A384JB83	Bcmam33 OS=Botryotinia fuckeliana (strain B05.10) OX=332648 GN=Bcmam33 PE=4 SV=1	32	4.58	Master Protein	316	High	0.005	3.691	1	1	1	7			5				1				1		A0A384JB83	316	High	0.005	Not Found	Not Found	Not Found	Not Found	Not Found	High	Not Found	Not Found	Not Found
A0A384JB84	Uncharacterized protein OS=Botryotinia fuckeliana (strain B05.10) OX=332648 GN=BCIN_03g00005 PE=3 SV=1	15.8	6.05	Master Protein	267	High	0	19.108	93	2	2	21	96	5319.24	170	48.45	20	22	28	23	2	2	2	2	A0A384JB84	267	High	0	High	High	High	High	Not Found	Peak Found	Peak Found	Peak Found	Peak Found	2.23641e+07	2.16884e+07	347613	2.17468e+06		239832	139904	551336	369518	1.42479e+08	2.16884e+07	1.11939e+06
A0A384JBA2	Glutathione peroxidase OS=Botryotinia fuckeliana (strain B05.10) OX=332648 GN=Bcgpx3 PE=3 SV=1	28.8	9.32	Master Protein	710	High	0	6.95	39	2	2	5	104	1450.97	54	10.64	8	9	12	10	2	2	2	2	A0A384JBA2	710	High	0	Not Found	High	High	Peak Found	High	High	High	High	High		820910	1.43506e+06	4397.55	312582	3.11393e+06	1.01119e+06	99709.7	752990		820910	4.62119e+06
A0A384JBA3	Uncharacterized protein OS=Botryotinia fuckeliana (strain B05.10) OX=332648 GN=BCIN_03g01240 PE=4 SV=1	8.1	6.44	Master Protein	580	High	0.005	3.854	1	1	1	25			5				1				1		A0A384JBA3	580	High	0.005	Not Found	Not Found	Not Found	Not Found	Not Found	Not Found	Not Found	High	Not Found
A0A384JBC5	Bcspl1 OS=Botryotinia fuckeliana (strain B05.10) OX=332648 GN=Bcspl1 PE=3 SV=1	13.9	4.94	Master Protein	524	High	0.005	3.965	9	1	1	7	46	495.83	12	4.17	2	2	3	2	1	1	1	1	A0A384JBC5	524	High	0.005	Peak Found	Peak Found	Peak Found	Peak Found	Not Found	Peak Found	High	High	Peak Found	182154	484781	472707	2653.22		111542	705583	370165	229617	1.16048e+06	484781	1.52222e+06
A0A384JBD4	Bcrps5 OS=Botryotinia fuckeliana (strain B05.10) OX=332648 GN=Bcrps5 PE=3 SV=1	23.7	9.01	Master Protein	270	High	0	8.079	89	3	3	14	66	3302.57	79	15.01	22	23	21	23	3	3	3	3	A0A384JBD4	270	High	0	High	High	Peak Found	High	High	High	High	High	High	566428	1.80024e+06	240623	518413	1.4325e+06	6.35013e+06	2.31958e+06	806513	750354	3.60863e+06	1.80024e+06	774859
A0A384JBE1	Uncharacterized protein OS=Botryotinia fuckeliana (strain B05.10) OX=332648 GN=BCIN_03g01540 PE=3 SV=1	66.8	4.77	Master Protein	714	Medium	0.011	2.272	8	1	1	1	30	300.61	7	2.33	2	2	2	2	1	1	1	1	A0A384JBE1	714	Medium	0.011	High	Peak Found	Not Found	Not Found	Peak Found	Peak Found	High	Not Found	Not Found	297120	226804			43529.8	100895	146885			1.89291e+06	226804
A0A384JBE2	Bccse1 OS=Botryotinia fuckeliana (strain B05.10) OX=332648 GN=Bccse1 PE=3 SV=1	108.7	5.29	Master Protein	240	High	0	4.387	8	1	1	2	40	449.66	9	1.81	2	2	2	2	1	1	1	1	A0A384JBE2	240	High	0	Not Found	Not Found	Not Found	Not Found	Not Found	High	Not Found	Not Found	High
A0A384JBE3	Ribosomal protein OS=Botryotinia fuckeliana (strain B05.10) OX=332648 GN=BCIN_03g01820 PE=3 SV=1	24.2	9.86	Master Protein	133	High	0	12.653	28	2	2	12	134	1852.14	57	13.02	7	7	7	7	2	2	2	2	A0A384JBE3	133	High	0	Not Found	Peak Found	Not Found	Not Found	Not Found	High	Not Found	High	High		233892				3.11338e+06		899194			233892
A0A384JBF3	Catalase OS=Botryotinia fuckeliana (strain B05.10) OX=332648 GN=Bccat5 PE=3 SV=1	57.4	6.73	Master Protein	317	High	0	24.636	34	2	2	6	83	809.25	68	17.16	10	5	9	10	2	2	2	2	A0A384JBF3	317	High	0	Not Found	Peak Found	High	Not Found	Not Found	High	Not Found	Peak Found	High		500639	512507			2.02e+06		250371	1.27347e+06		500639	1.65038e+06
A0A384JBG1	Bcdid4 OS=Botryotinia fuckeliana (strain B05.10) OX=332648 GN=Bcdid4 PE=4 SV=1	25.6	5.25	Master Protein	18	High	0	8.354	12	1	1	11	65		20	4.71	5		3	4	1		1	1	A0A384JBG1	18	High	0	High	High	Not Found	Peak Found	High	High	Not Found	Not Found	Not Found	149475	336516		119497	88593.8	397847				952285	336516
A0A384JBI0	E3 ubiquitin ligase complex SCF subunit OS=Botryotinia fuckeliana (strain B05.10) OX=332648 GN=Bcskp1 PE=3 SV=1	19.1	4.61	Master Protein	403	High	0	41.919	59	4	4	34	136	1326.54	142	21.67	16	7	23	13	4	3	4	4	A0A384JBI0	403	High	0	Peak Found	High	Peak Found	High	Peak Found	High	Peak Found	Peak Found	High	34303.4	538895	20593.2	113781	756602	6.82263e+06	71275.8	605256		218542	538895	66314.4
A0A384JBI6	ADP/ATP translocase OS=Botryotinia fuckeliana (strain B05.10) OX=332648 GN=BCIN_03g01010 PE=3 SV=1	33.9	9.83	Master Protein	930	Medium	0.016	2.021	6	1	1	4	8	168.39	7	0	2	1	2	1	1	1	1	1	A0A384JBI6	930	Medium	0.016	High	High	Not Found	Not Found	Not Found	Not Found	Not Found	Not Found	Not Found
A0A384JBK6	SGL domain-containing protein OS=Botryotinia fuckeliana (strain B05.10) OX=332648 GN=BCIN_03g01150 PE=3 SV=1	33.8	5.47	Master Protein	188	Medium	0.012	2.323	2	1	1	5		100.88	4			1	1			1	1		A0A384JBK6	188	Medium	0.012	Not Found	High	Peak Found	Not Found	Not Found	Peak Found	Not Found	Not Found	Not Found		579856	399657			433043					579856	1.28698e+06
A0A384JBN5	Bclhs1 OS=Botryotinia fuckeliana (strain B05.10) OX=332648 GN=Bclhs1 PE=4 SV=1	112.7	5.88	Master Protein	473	High	0	9.049	12	3	3	5	49	535.06	14	1.73	3	3	3	3	3	3	3	3	A0A384JBN5	473	High	0	Not Found	Not Found	Not Found	Not Found	Not Found	High	Not Found	Not Found	High						699012
A0A384JBQ3	Bcptc1 OS=Botryotinia fuckeliana (strain B05.10) OX=332648 GN=Bcptc1 PE=3 SV=1	66.4	5.45	Master Protein	152	High	0	6.236	4	1	1	2	35	314.84	6	3.22	1	1	1	1	1	1	1	1	A0A384JBQ3	152	High	0	Not Found	Not Found	Not Found	Peak Found	Peak Found	Peak Found	Not Found	Not Found	High				3902.23	81386.3	150134			463952
A0A384JBQ4	Ribosomal_L2_C domain-containing protein OS=Botryotinia fuckeliana (strain B05.10) OX=332648 GN=BCIN_03g02530 PE=4 SV=1	27.4	10.96	Master Protein	1025	High	0	13.9	35	1	1	11	41		89	31.1	11		13	11	1		1	1	A0A384JBQ4	1025	High	0	Not Found	High	Not Found	Not Found	Not Found	High	Peak Found	High	Not Found		985838				3.51838e+06	129054	404505			985838
A0A384JBR1	Bclga1 OS=Botryotinia fuckeliana (strain B05.10) OX=332648 GN=Bclga1 PE=3 SV=1	34.9	6.57	Master Protein	1001	High	0	13.027	19	2	2	13	88	363.26	41	8.04	4	1	9	5	2	1	2	2	A0A384JBR1	1001	High	0	Not Found	Peak Found	Peak Found	Peak Found	Peak Found	Peak Found	High	High	High		115640	65187.1	26630.3	35245.5	406280		312353	429350		115640	209916
A0A384JBR4	NmrA domain-containing protein OS=Botryotinia fuckeliana (strain B05.10) OX=332648 GN=BCIN_03g00700 PE=4 SV=1	32.2	6.23	Master Protein	785	High	0.007	2.658	4	1	1	4	20		10	1.61	1		2	1	1		1	1	A0A384JBR4	785	High	0.007	Not Found	Not Found	Not Found	Not Found	Not Found	Not Found	Not Found	Not Found	High
A0A384JBR8	Zn(2)-C6 fungal-type domain-containing protein OS=Botryotinia fuckeliana (strain B05.10) OX=332648 GN=BCIN_03g02160 PE=4 SV=1	99.4	6.64	Master Protein	493	Medium	0.016	1.975	12	1	1	2	11	475.85	6	2.23	3	3	3	3	1	1	1	1	A0A384JBR8	493	Medium	0.016	Not Found	Not Found	Not Found	Not Found	Not Found	High	Not Found	Not Found	Not Found
A0A384JBU2	Transaldolase OS=Botryotinia fuckeliana (strain B05.10) OX=332648 GN=BCIN_03g03360 PE=3 SV=1	35.4	5.24	Master Protein	634	High	0	118.483	467	17	17	49	847	25092.6	866	217.31	115	109	128	115	16	15	15	16	A0A384JBU2	634	High	0	High	High	High	High	High	High	High	High	High	9.82613e+06	3.34944e+07	2.1724e+07	4.66456e+06	3.67384e+06	6.14327e+07	3.9081e+06	5.68111e+06	884965	6.26009e+07	3.34944e+07	6.9956e+07
A0A384JBV0	Uncharacterized protein OS=Botryotinia fuckeliana (strain B05.10) OX=332648 GN=BCIN_03g02420 PE=4 SV=1	47.6	10.56	Master Protein	941	High	0.005	2.958	3	1	1	3	25	191.12		0	1	1		1	1	1		1	A0A384JBV0	941	High	0.005	Not Found	Not Found	Not Found	Not Found	Not Found	Not Found	Not Found	Not Found	High
A0A384JBV7	Superoxide dismutase [Cu-Zn] OS=Botryotinia fuckeliana (strain B05.10) OX=332648 GN=Bcsod1 PE=3 SV=1	15.9	6.32	Master Protein	821	High	0	38.91	113	6	6	37	225	4634.09	179	60.95	30	24	28	31	6	5	6	6	A0A384JBV7	821	High	0	High	High	High	Peak Found	Not Found	High	High	High	High	1.20246e+06	1.24263e+07	8.87572e+06	47968.1		1.86161e+06	1.65098e+07	1.31484e+06	2.43504e+06	7.66074e+06	1.24263e+07	2.85817e+07
A0A384JBX9	Uncharacterized protein OS=Botryotinia fuckeliana (strain B05.10) OX=332648 GN=BCIN_03g03620 PE=3 SV=1	16.5	7.64	Master Protein	817	High	0	10.722	33	3	3	19	71	1668.7	38	10.16	8	7	9	9	3	3	3	3	A0A384JBX9	817	High	0	Peak Found	High	Peak Found	High	Peak Found	High	High	High	Peak Found	1.37925e+06	3.8245e+06	260979	312394	224652	1.40017e+06	4.75945e+06	2.41659e+06	801683	8.78702e+06	3.8245e+06	840407
A0A384JBY4	Uncharacterized protein OS=Botryotinia fuckeliana (strain B05.10) OX=332648 GN=BCIN_03g03440 PE=4 SV=1	27	5.06	Master Protein	825	High	0.007	2.508	4	1	1	7	9		6	0	1		2	1	1		1	1	A0A384JBY4	825	High	0.007	Not Found	High	Not Found	Not Found	Not Found	Not Found	Not Found	Not Found	Not Found
A0A384JC06	Non-specific serine/threonine protein kinase OS=Botryotinia fuckeliana (strain B05.10) OX=332648 GN=Bccla4 PE=3 SV=1	93.9	9.06	Master Protein	174	High	0	5.572	8	2	2	5	13	121.27	6	0	2	1	2	3	1	1	2	2	A0A384JC06	174	High	0	Peak Found	High	Not Found	Not Found	Not Found	High	Peak Found	Peak Found	High	16756.1	87645				162323	129922	49848.3	25883.4	106751	87645
A0A384JC08	Isochorismatase domain-containing protein OS=Botryotinia fuckeliana (strain B05.10) OX=332648 GN=BCIN_03g03850 PE=3 SV=1	20.7	5.58	Master Protein	1	High	0	11.18	4	2	2	16			26				4				2		A0A384JC08	1	High	0	Peak Found	High	Peak Found	Peak Found	Peak Found	Not Found	Peak Found	Peak Found	Not Found	107549	577012	282822	87884.5	39841.5		10819.3	28804.6		685182	577012	910747
A0A384JC13	Adenosine kinase OS=Botryotinia fuckeliana (strain B05.10) OX=332648 GN=Bcado1 PE=3 SV=1	37.7	5.67	Master Protein	1007	High	0	43.598	88	5	5	23	170	2456.41	168	40.61	22	12	31	23	5	2	5	5	A0A384JC13	1007	High	0	High	High	High	Not Found	Not Found	High	Not Found	Not Found	Not Found	534271	9.80252e+06	1.95437e+06			427136				3.40377e+06	9.80252e+06	6.2935e+06
A0A384JC29	Uncharacterized protein OS=Botryotinia fuckeliana (strain B05.10) OX=332648 GN=BCIN_03g02850 PE=4 SV=1	94.8	4.97	Master Protein	54	High	0	17.096	17	4	4	9	33		34	0	4		9	4	3		3	2	A0A384JC29	54	High	0	Not Found	High	Peak Found	Not Found	Peak Found	High	Not Found	Not Found	High			82658.4		135431	361113						266178
A0A384JC42	Diadenosine tetraphosphate synthetase OS=Botryotinia fuckeliana (strain B05.10) OX=332648 GN=BCIN_03g02940 PE=3 SV=1	79.9	6.61	Master Protein	146	High	0	14.282	35	3	3	6	76	2090.24	63	18.06	7	9	10	9	2	2	3	2	A0A384JC42	146	High	0	Not Found	Peak Found	Peak Found	Not Found	Not Found	High	Peak Found	High	High		689974	345980			3562936	27857.1	52474.4	215639		689974	1.11413e+06
A0A384JC54	Uncharacterized protein OS=Botryotinia fuckeliana (strain B05.10) OX=332648 GN=BCIN_03g02850 PE=4 SV=1	94.6	4.97	Master Protein Candidate	54	High	0	17.096	17	4	4	9	33		34	0	4		9	4	3		3	2	A0A384JC54	54	High	0	Not Found	High	Peak Found	Not Found	Peak Found	High	Not Found	Not Found	High			82658.4		135431	361113						266178
A0A384JC64	Diadenosine tetraphosphate synthetase OS=Botryotinia fuckeliana (strain B05.10) OX=332648 GN=BCIN_03g02940 PE=3 SV=1	74.6	5.73	Master Protein Candidate	146	High	0	14.282	35	3	3	7	76	2090.24	63	18.06	7	9	10	9	2	2	3	2	A0A384JC64	146	High	0	Not Found	Peak Found	Peak Found	Not Found	Not Found	High	Peak Found	High	High		689974	345980			3562936	27857.1	52474.4	215639		689974	1.11413e+06
A0A384JC76	Pyridoxal phosphate homeostasis protein OS=Botryotinia fuckeliana (strain B05.10) OX=332648 GN=BCIN_03g04760 PE=3 SV=1	29.2	5.94	Master Protein	924	High	0.007	2.855	4	1	1	5	22	179.89	5	0	1	1	1	1	1	1	1	1	A0A384JC76	924	High	0.007	Not Found	High	Not Found	Not Found	Not Found	Not Found	Not Found	Not Found	Not Found
A0A384JCH7	Uncharacterized protein OS=Botryotinia fuckeliana (strain B05.10) OX=332648 GN=BCIN_03g04120 PE=4 SV=1	64.2	9.61	Master Protein	180	High	0	16.034	14	2	2	5	45		58	11.52	4		6	4	1		1	1	A0A384JCH7	180	High	0	Not Found	High	Not Found	Not Found	Not Found	High	Not Found	Not Found	Not Found		1.07071e+06				814097					1.07071e+06
A0A384JCI7	Homoserine kinase OS=Botryotinia fuckeliana (strain B05.10) OX=332648 GN=Bcthr1 PE=3 SV=1	37.2	5.5	Master Protein	154	High	0	5.089	6	1	1	6	17		11	1.97	2		2	2	1		1	1	A0A384JCI7	154	High	0	Not Found	Not Found	Not Found	Not Found	Not Found	High	Not Found	Not Found	Not Found
A0A384JCM2	BcPIO4 OS=Botryotinia fuckeliana (strain B05.10) OX=332648 GN=BcPIO4 PE=4 SV=1	90.2	6.84	Master Protein	284	High	0	12.187	40	3	2	5	51	1790.63	43	12.95	9	9	11	11	2	2	3	2	A0A384JCM2	284	High	0	Not Found	Not Found	Not Found	Not Found	Peak Found	High	High	High	Peak Found		368876		3478.51	48413.5	2.63381e+06	6.05445e+06	4.40511e+06	6.28017e+06		368876
A0A384JCN7	1,2-dihydroxy-3-keto-5-methylthiopentene dioxygenase OS=Botryotinia fuckeliana (strain B05.10) OX=332648 GN=Bcadi1 PE=3 SV=1	20.9	4.97	Master Protein	872	High	0	9.246	41	4	4	16	87	1488.81	44	5.39	11	10	11	9	3	3	4	3	A0A384JCN7	872	High	0	High	High	Peak Found	Peak Found	High	High	High	Peak Found	High	1.17137e+06	3.74021e+06	245113	89010	258681	1.73125e+06	1.45274e+06	138215	470537	7.46263e+06	3.74021e+06	789315
A0A384JCP8	Glyoxalase II OS=Botryotinia fuckeliana (strain B05.10) OX=332648 GN=BCIN_03g05490 PE=3 SV=1	35.9	7.87	Master Protein	538	High	0	51.919	198	7	7	28	240	7900.08	453	76.66	44	37	70	47	7	6	7	7	A0A384JCP8	538	High	0	High	High	High	High	High	High	High	Peak Found	High	5.79784e+06	7.62975e+07	7.76565e+06	1.69499e+06	3.06047e+06	2.61438e+07	4.79372e+06	621533	1.91426e+07	3.69373e+07	7.62975e+07	2.5007e+07
A0A384JCQ8	ENTH domain-containing protein OS=Botryotinia fuckeliana (strain B05.10) OX=332648 GN=BCIN_03g04970 PE=3 SV=1	63.9	5.59	Master Protein	230	High	0	4.688	13	1	1	2	33	568.01	15	2.08	4	3	3	3	1	1	1	1	A0A384JCQ8	230	High	0	Not Found	Not Found	Not Found	Not Found	Not Found	High	Not Found	Not Found	Not Found						880453
A0A384JCR3	Aldo_ket_red domain-containing protein OS=Botryotinia fuckeliana (strain B05.10) OX=332648 GN=BCIN_03g04790 PE=4 SV=1	35.5	5.57	Master Protein	625	High	0	33.753	124	4	4	16	187	6780.5	268	59.8	29	29	35	31	4	3	4	4	A0A384JCR3	625	High	0	High	High	High	Not Found	Peak Found	High	Peak Found	Not Found	High	661797	5.72924e+06	4.33146e+06		52483.7	1.20065e+07	39040.9		2.7945e+06	4.21622e+06	5.72924e+06	1.39482e+07
A0A384JCR7	Pectinesterase OS=Botryotinia fuckeliana (strain B05.10) OX=332648 GN=BCIN_03g05060 PE=3 SV=1	42.4	7.31	Master Protein	447	High	0.004	3.293	4	1	1	5	30	155.6	3	1.77	1	1	1	1	1	1	1	1	A0A384JCR7	447	High	0.004	Not Found	Not Found	Not Found	Not Found	Not Found	Not Found	Not Found	High	Not Found								158177
A0A384JCS0	Bchap5 OS=Botryotinia fuckeliana (strain B05.10) OX=332648 GN=Bchap5 PE=4 SV=1	36.3	5.91	Master Protein	151	High	0	5.36	13	1	1	6	53	679.39	23	5	3	3	4	3	1	1	1	1	A0A384JCS0	151	High	0	Not Found	Peak Found	Not Found	Not Found	Peak Found	High	High	Not Found	High		107419			151195	186796	411607		932891		107419
A0A384JCW5	Uncharacterized protein OS=Botryotinia fuckeliana (strain B05.10) OX=332648 GN=BCIN_03g05480 PE=4 SV=1	102.6	8.16	Master Protein	874	High	0	4.826	7	2	2	3	25	172.86	8	0	2	1	2	2	2	1	2	2	A0A384JCW5	874	High	0	Not Found	Peak Found	Peak Found	Not Found	Not Found	High	Peak Found	Peak Found	Peak Found		277029	252486			66372.4	128717	70115.7	82428.2		277029	813060
A0A384JCX1	Uncharacterized protein OS=Botryotinia fuckeliana (strain B05.10) OX=332648 GN=BCIN_03g06600 PE=3 SV=1	68.6	5.17	Master Protein	84	High	0	115.522	397	12	11	26	540	15387.1	662	154.46	93	79	113	112	11	9	11	12	A0A384JCX1	84	High	0	High	High	High	High	High	High	High	High	High	3.64314e+06	1.79281e+07	5.63038e+06	1.43675e+06	5.66984e+06	3.47598e+07	1.05222e+07	5.73226e+06	2.0887e+07	2.32099e+07	1.79281e+07	1.8131e+07
A0A384JCX3	40S ribosomal protein S1 OS=Botryotinia fuckeliana (strain B05.10) OX=332648 GN=RPS1 PE=3 SV=1	29.2	9.99	Master Protein	372	High	0.006	2.911	4	1	1	7	3	193.8	5	0	1	1	1	1	1	1	1	1	A0A384JCX3	372	High	0.006	Not Found	Not Found	High	Not Found	Not Found	Not Found	Not Found	Not Found	Not Found
A0A384JCX7	Uricase OS=Botryotinia fuckeliana (strain B05.10) OX=332648 GN=BCIN_03g06830 PE=3 SV=1	33.6	6.8	Master Protein	303	High	0	11.228	5	1	1	7	18		10	2.1	2		2	1	1		1	1	A0A384JCX7	303	High	0	Not Found	Not Found	Not Found	Not Found	Not Found	High	Not Found	Not Found	Not Found
A0A384JD09	Pyridoxal 5'-phosphate synthase (glutamine hydrolyzing) OS=Botryotinia fuckeliana (strain B05.10) OX=332648 GN=BCIN_03g05330 PE=3 SV=1	33.2	6.05	Master Protein	415	High	0	6.335	10	2	2	8	40	370.69	20	2.42	2	2	4	2	2	2	2	2	A0A384JD09	415	High	0	Not Found	High	Not Found	Not Found	Not Found	High	Not Found	Not Found	Peak Found						644139			1.03257e+06
A0A384JD10	Uncharacterized protein OS=Botryotinia fuckeliana (strain B05.10) OX=332648 GN=BCIN_03g06550 PE=4 SV=1	29.1	9.2	Master Protein	791	High	0	5.784	20	1	1	6	26	987.7	41	8.66	2	6	6	6	1	1	1	1	A0A384JD10	791	High	0	Not Found	Not Found	Not Found	Not Found	Not Found	High	Not Found	Peak Found	High						326295		25339.7
A0A384JD38	Uncharacterized protein OS=Botryotinia fuckeliana (strain B05.10) OX=332648 GN=BCIN_03g07260 PE=4 SV=1	28.5	4.89	Master Protein	1033	High	0	7.027	17	2	2	7	21	841.73	24	4.5	3	4	5	5	2	2	2	2	A0A384JD38	1033	High	0	Peak Found	High	Peak Found	Not Found	Peak Found	High	Peak Found	Peak Found	High	189161	596216	43039.2		237432	2.44739e+06	415979	286430	1.23837e+06	1.20512e+06	596216	138595
A0A384JD39	MIF4G domain-containing protein OS=Botryotinia fuckeliana (strain B05.10) OX=332648 GN=BCIN_03g06810 PE=4 SV=1	153.4	9.41	Master Protein Candidate	436	High	0	39.318	19	4	4	6	51	142.28	36	3.39	7	1	7	4	3	1	2	2	A0A384JD39	436	High	0	High	High	Peak Found	Peak Found	Peak Found	High	Peak Found	Peak Found	Not Found	280555	693064	55547.3	55100.4	24413.2	1.06294e+06	130519	194538		1.78738e+06	693064	178874
A0A384JD40	Bcgst25 OS=Botryotinia fuckeliana (strain B05.10) OX=332648 GN=Bcgst25 PE=4 SV=1	46.9	5.5	Master Protein	775	High	0	63.185	232	5	5	14	309	12605.6	459	117.27	48	49	74	61	5	3	5	5	A0A384JD40	775	High	0	High	High	High	High	High	High	High	High	High	2.71624e+06	5.93812e+06	5980932	167021	2.46717e+06	2.10883e+07	3.46115e+06	2.95556e+06	2.26156e+07	1.73048e+07	5.93812e+06	1.92599e+07
A0A384JD42	Uncharacterized protein OS=Botryotinia fuckeliana (strain B05.10) OX=332648 GN=BCIN_03g07630 PE=3 SV=1	28.6	10.13	Master Protein	728	High	0	35.426	70	4	4	8	65	3597.63	165	22.77	13	18	23	16	2	2	2	2	A0A384JD42	728	High	0	High	High	High	High	Peak Found	High	Peak Found	High	Not Found	1.65016e+06	2.62495e+07	2.11501e+06	520555	79895	2.0828e+07	968338	1.20175e+06		1.05129e+07	2.62495e+07	6.81078e+06
A0A384JD53	Polyadenylate-binding protein OS=Botryotinia fuckeliana (strain B05.10) OX=332648 GN=BCIN_03g04810 PE=3 SV=1	85.8	5.67	Master Protein	132	High	0	18.896	53	5	5	8	156	1527.15	100	21.02	13	7	19	14	5	3	5	5	A0A384JD53	132	High	0	Peak Found	Peak Found	Peak Found	Not Found	Peak Found	High	High	Peak Found	High	64146.7	1.1396e+06	222141		38168.7	7.7028e+06	97267.4	473261	978337	408670	1.1396e+06	715340
A0A384JD54	Uncharacterized protein OS=Botryotinia fuckeliana (strain B05.10) OX=332648 GN=BCIN_03g05720 PE=4 SV=1	16.5	4.72	Master Protein	909	High	0	13.414	49	3	3	27	159	2313.23	55	19.73	12	12	13	12	3	3	3	3	A0A384JD54	909	High	0	Not Found	Peak Found	Not Found	Not Found	Not Found	Peak Found	High	High	Peak Found		251600				43744.9	1.12605e+07	3.96244e+06	1.7612e+06		251600
A0A384JD56	Glycine cleavage system H protein OS=Botryotinia fuckeliana (strain B05.10) OX=332648 GN=Bcgcv3 PE=3 SV=1	18.4	5.21	Master Protein	907	High	0	15.484	32	2	2	12	89	487.41	86	11.81	7	2	14	9	2	1	2	2	A0A384JD56	907	High	0	Not Found	High	Not Found	Not Found	Not Found	High	Not Found	Peak Found	High						4.2782e+06		90582.1	1.01155e+06
A0A384JD57	Uncharacterized protein OS=Botryotinia fuckeliana (strain B05.10) OX=332648 GN=BCIN_03g06970 PE=3 SV=1	16	10.67	Master Protein	458	High	0	11.829	98	2	2	9	109	5041.19	112	40.23	24	25	25	24	2	2	2	2	A0A384JD57	458	High	0	High	High	High	Not Found	High	High	High	High	High	536304	2.23754e+06	3.22391e+06		519425	4.34066e+06	1.05691e+06	339087	4.22289e+06	3.41672e+06	2.23754e+06	1.03817e+07
A0A384JD68	Carbonic anhydrase OS=Botryotinia fuckeliana (strain B05.10) OX=332648 GN=BCIN_03g06520 PE=3 SV=1	25.5	5.78	Master Protein	841	Medium	0.014	2.084	1	1	1	8			3				1				1		A0A384JD68	841	Medium	0.014	Not Found	Not Found	Not Found	Not Found	Not Found	High	Not Found	Not Found	Not Found
A0A384JD69	Seryl-tRNA synthetase OS=Botryotinia fuckeliana (strain B05.10) OX=332648 GN=Bcses1 PE=4 SV=1	54.5	6.05	Master Protein	92	High	0	9.589	21	2	2	2	51	844.3	34	7.26	5	4	7	5	2	2	2	1	A0A384JD69	92	High	0	Not Found	High	High	Not Found	Not Found	High	Not Found	High	Not Found		1.06298e+06	212964			5.29143e+06		338316			1.06298e+06	685790
A0A384JD74	Bcrpl25 OS=Botryotinia fuckeliana (strain B05.10) OX=332648 GN=Bcrpl25 PE=3 SV=1	16.9	10.39	Master Protein	91	High	0	6.061	8	1	1	9	42	409.38	18	2.46	2	2	2	2	1	1	1	1	A0A384JD74	91	High	0	Not Found	High	Not Found	Not Found	Not Found	High	Not Found	Not Found	Not Found
A0A384JD77	Uncharacterized protein OS=Botryotinia fuckeliana (strain B05.10) OX=332648 GN=BCIN_03g07110 PE=3 SV=1	14.6	9.89	Master Protein	509	High	0	10.296	15	1	1	12	52	872.23	32	8.87	4	4	3	4	1	1	1	1	A0A384JD77	509	High	0	Not Found	Not Found	Not Found	Not Found	Not Found	High	Not Found	Not Found	High						428205			378902
A0A384JDA3	MIF4G domain-containing protein OS=Botryotinia fuckeliana (strain B05.10) OX=332648 GN=BCIN_03g06810 PE=4 SV=1	150.7	9.38	Master Protein	436	High	0	39.318	19	4	4	6	51	142.28	36	3.39	7	1	7	4	3	1	2	2	A0A384JDA3	436	High	0	High	High	Peak Found	Peak Found	Peak Found	High	Peak Found	Peak Found	Not Found	280555	693064	55547.3	55100.4	24413.2	1.06294e+06	130519	194538		1.78738e+06	693064	178874
A0A384JDB9	Adenylyl cyclase-associated protein OS=Botryotinia fuckeliana (strain B05.10) OX=332648 GN=Bcsrv2 PE=3 SV=1	59.2	6.9	Master Protein	525	High	0	7.534	14	2	2	8	10	130.47	31	5.43	3	1	6	4	2	1	2	1	A0A384JDB9	525	High	0	Not Found	Not Found	Not Found	Not Found	Not Found	High	Not Found	Not Found	Peak Found						1.65471e+06			200179
A0A384JDC5	Bchrt1 OS=Botryotinia fuckeliana (strain B05.10) OX=332648 GN=Bchrt1 PE=4 SV=1	13.5	7.62	Master Protein	444	High	0	7.478	16	2	2	13	31	861.11	20	9.3	4	4	4	4	1	1	1	1	A0A384JDC5	444	High	0	High	High	Not Found	Not Found	Peak Found	High	Not Found	Not Found	Not Found					690960	973119
A0A384JDF7	Bcurh1 OS=Botryotinia fuckeliana (strain B05.10) OX=332648 GN=Bcurh1 PE=3 SV=1	39.6	5.82	Master Protein	352	High	0.005	3.603	9	1	1	4	9	322.89	13	0	2	2	3	2	1	1	1	1	A0A384JDF7	352	High	0.005	Not Found	High	Not Found	Not Found	Not Found	Not Found	Not Found	Not Found	Not Found		316409									316409
A0A384JDF9	Protein YIP OS=Botryotinia fuckeliana (strain B05.10) OX=332648 GN=BCIN_03g08160 PE=3 SV=1	32.6	5.19	Master Protein	27	High	0	13.257	12	3	3	14	5	96.53	31	0	2	1	5	4	2	1	2	2	A0A384JDF9	27	High	0	Not Found	Peak Found	Not Found	Peak Found	Peak Found	High	High	Not Found	Peak Found		229208		88888.8	22563.3	465058	91831.3		147608		229208
A0A384JDH5	Hydroxymethylbilane synthase OS=Botryotinia fuckeliana (strain B05.10) OX=332648 GN=Bchem3 PE=3 SV=1	41.2	5.99	Master Protein	727	High	0	18.099	50	4	4	18	93	1755.39	86	12.38	10	10	20	10	3	3	4	3	A0A384JDH5	727	High	0	High	High	High	Not Found	High	High	High	Peak Found	Peak Found	675062	2.49153e+06	2.00189e+06		192989	4.62764e+06	456427	184138	696019	4.30073e+06	2.49153e+06	6.4465e+06
A0A384JDH6	Superoxide dismutase 1 copper chaperone OS=Botryotinia fuckeliana (strain B05.10) OX=332648 GN=Bcccs1 PE=3 SV=1	25.9	5.25	Master Protein	698	Medium	0.014	2.187	2	1	1	9			4	0			1	1			1	1	A0A384JDH6	698	Medium	0.014	Not Found	Not Found	Not Found	Not Found	Not Found	High	Not Found	Not Found	Not Found
A0A384JDH8	Calcineurin regulatory subunit OS=Botryotinia fuckeliana (strain B05.10) OX=332648 GN=Bccnb1 PE=3 SV=1	19.7	4.69	Master Protein	328	Medium	0.017	1.955	4	1	1	10	7	133.01	3	0	1	1	1	1	1	1	1	1	A0A384JDH8	328	Medium	0.017	Not Found	Not Found	Not Found	Not Found	Not Found	High	Not Found	Not Found	Not Found
A0A384JDI0	Mago-bind domain-containing protein OS=Botryotinia fuckeliana (strain B05.10) OX=332648 GN=BCIN_03g08360 PE=3 SV=1	24.2	8.81	Master Protein	320	Medium	0.017	1.92	4	1	1	10	7		6	0	1		2	1	1		1	1	A0A384JDI0	320	Medium	0.017	Not Found	Peak Found	Peak Found	Not Found	Peak Found	High	Not Found	Not Found	Peak Found		345847	81631		62697.2	489256			167246		345847	262869
A0A384JDI7	Bcnap1 OS=Botryotinia fuckeliana (strain B05.10) OX=332648 GN=Bcnap1 PE=3 SV=1	45.3	4.49	Master Protein	571	High	0	31.84	67	4	4	7	176	3586.8	137	26.69	17	15	19	16	4	4	4	4	A0A384JDI7	571	High	0	Not Found	Not Found	Not Found	Not Found	Peak Found	High	Not Found	Peak Found	High					1.10821e+06	2.13578e+06		1.03674e+06	4.17787e+06
A0A384JDJ1	Uncharacterized protein OS=Botryotinia fuckeliana (strain B05.10) OX=332648 GN=BCIN_03g07490 PE=3 SV=1	11.3	5.38	Master Protein	768	High	0	4.386	8	2	2	10	33	401.23	4	3.71	3	2	1	2	1	1	1	1	A0A384JDJ1	768	High	0	Peak Found	Not Found	Peak Found	Peak Found	Peak Found	Peak Found	Not Found	Peak Found	High	217170		213619	144179	166837	401546		311563	1.44364e+06	1.38356e+06		687897
A0A384JDJ8	Uncharacterized protein OS=Botryotinia fuckeliana (strain B05.10) OX=332648 GN=BCIN_03g06180 PE=3 SV=1	51	6.21	Master Protein	677	High	0	12.96	17	3	3	6	70	832.03	30	8.35	4	4	5	4	2	2	2	2	A0A384JDJ8	677	High	0	Not Found	High	High	Not Found	Not Found	High	Not Found	Not Found	Not Found		3656989	687690			3.42427e+06					3656989	2.21451e+06
A0A384JDK9	Bcccg1 OS=Botryotinia fuckeliana (strain B05.10) OX=332648 GN=Bcccg1 PE=4 SV=1	7.4	6.79	Master Protein	516	High	0	128.893	680	8	8	80	381	51943.2	2028	533.74	159	156	202	163	8	5	8	7	A0A384JDK9	516	High	0	High	High	High	High	High	High	High	High	High	3.80293e+07	2.64805e+08	4.17182e+07	1.52667e+07	286752	2.71036e+08	1.3005e+08	1.38463e+08	1.77442e+06	2.42279e+08	2.64805e+08	1.34341e+08
A0A384JDL2	Uncharacterized protein OS=Botryotinia fuckeliana (strain B05.10) OX=332648 GN=BCIN_03g06370 PE=4 SV=1	34.2	7.53	Master Protein Candidate	76	High	0	101.438	1374	9	9	71	522	83289	2534	722.16	331	332	377	334	8	8	9	8	A0A384JDL2	76	High	0	High	High	High	High	High	High	High	High	High	7.0073e+07	4.89209e+08	3.2019e+08	3.44603e+06	2.63473e+06	6.41182e+07	1.02812e+07	8.29571e+06	5.13382e+07	4.46425e+08	4.89209e+08	1.03108e+09
A0A384JDN4	Uncharacterized protein OS=Botryotinia fuckeliana (strain B05.10) OX=332648 GN=BCIN_03g09050 PE=4 SV=1	50.3	8.4	Master Protein	623	High	0.007	2.871	6	1	1	6	9		6	0	2		2	2	1		1	1	A0A384JDN4	623	High	0.007	Not Found	Not Found	Not Found	Not Found	Not Found	High	Not Found	Not Found	Not Found
A0A384JDN7	Kynureninase OS=Botryotinia fuckeliana (strain B05.10) OX=332648 GN=BNA5 PE=3 SV=1	55.8	5.91	Master Protein	272	Medium	0.017	1.916	3	1	1	3	4		4	0	1		1	1	1		1	1	A0A384JDN7	272	Medium	0.017	Not Found	Not Found	Not Found	Not Found	Not Found	High	Not Found	Not Found	Not Found
A0A384JDP2	Septin-type G domain-containing protein OS=Botryotinia fuckeliana (strain B05.10) OX=332648 GN=BCIN_03g09000 PE=3 SV=1	51.4	7.15	Master Protein	556	High	0	21.97	23	4	4	12	48	617.66	46	5.14	5	4	8	6	3	2	3	3	A0A384JDP2	556	High	0	Not Found	High	Peak Found	Not Found	Peak Found	High	Peak Found	Peak Found	High		806882	165763		126423	262203	144315	139244	736036		806882	533792
A0A384JDQ6	Uncharacterized protein OS=Botryotinia fuckeliana (strain B05.10) OX=332648 GN=BCIN_03g08030 PE=4 SV=1	23.9	4.45	Master Protein	301	High	0.006	2.908	9	1	1	5	12	330.93	12	4.44	2	2	3	2	1	1	1	1	A0A384JDQ6	301	High	0.006	Not Found	Not Found	Not Found	Not Found	Not Found	High	Not Found	Not Found	Not Found						1.04914e+06
A0A384JDQ8	1,4-alpha-D-glucan glucohydrolase OS=Botryotinia fuckeliana (strain B05.10) OX=332648 GN=BCIN_04g00030 PE=3 SV=1	58.8	4.61	Master Protein	297	High	0	10.407	6	1	1	4	94		20	6.03	2		2	2	1		1	1	A0A384JDQ8	297	High	0	Not Found	Not Found	Not Found	High	Not Found	High	Not Found	Not Found	Not Found
A0A384JDR5	Bcscd1 OS=Botryotinia fuckeliana (strain B05.10) OX=332648 GN=Bcscd1 PE=3 SV=1	19.1	6.42	Master Protein	687	Medium	0.014	2.174	5	1	1	11	8	167.78	3	1.62	2	1	1	1	1	1	1	1	A0A384JDR5	687	Medium	0.014	Not Found	High	Not Found	Not Found	Not Found	High	Not Found	Not Found	Not Found
A0A384JDS5	Bcyrb2 OS=Botryotinia fuckeliana (strain B05.10) OX=332648 GN=Bcyrb2 PE=4 SV=1	55.9	4.93	Master Protein	945	High	0	17.844	26	2	2	8	59	399.15	47	3.82	9	2	8	7	2	1	2	2	A0A384JDS5	945	High	0	High	High	Peak Found	Peak Found	Peak Found	High	High	Peak Found	High	189279	325448	551970	33852.2	119301	939752	485351	149226	701204	1.20587e+06	325448	1.77746e+06
A0A384JDU9	Uncharacterized protein OS=Botryotinia fuckeliana (strain B05.10) OX=332648 GN=BCIN_03g08490 PE=4 SV=1	138.7	4.97	Master Protein	557	High	0	23.536	11	4	4	2	22	146.88	37	2.3	2	1	5	3	2	1	2	2	A0A384JDU9	557	High	0	Not Found	High	Not Found	Not Found	Not Found	High	Not Found	Peak Found	Not Found		768730						158598			768730
A0A384JDW2	BUB1 N-terminal domain-containing protein OS=Botryotinia fuckeliana (strain B05.10) OX=332648 GN=BCIN_03g08490 PE=4 SV=1	36.6	5.17	Master Protein Candidate	557	High	0	23.536	11	4	4	8	22	146.88	37	2.3	2	1	5	3	2	1	2	2	A0A384JDW2	557	High	0	Not Found	High	Not Found	Not Found	Not Found	High	Not Found	Peak Found	Not Found		768730						158598			768730
A0A384JDW4	Epimerase domain-containing protein OS=Botryotinia fuckeliana (strain B05.10) OX=332648 GN=BCIN_03g08170 PE=4 SV=1	36.9	5.48	Master Protein	489	High	0	10.144	27	3	3	12	59	991.51	42	2.1	6	6	9	6	2	2	3	2	A0A384JDW4	489	High	0	Not Found	Peak Found	High	Not Found	Not Found	Peak Found	Not Found	Peak Found	Not Found		941230	725939			280574		102505			941230	2.33768e+06
A0A384JDY5	Glutamate-5-semialdehyde dehydrogenase OS=Botryotinia fuckeliana (strain B05.10) OX=332648 GN=Bcpro2 PE=3 SV=1	47.9	5.73	Master Protein	987	High	0	4.727	6	2	2	4	9	218.92	4	0	1	2	1	2	1	1	1	1	A0A384JDY5	987	High	0	Peak Found	Peak Found	Not Found	High	Peak Found	High	Peak Found	Not Found	Not Found	4729274	872775		82241.2	119925	251431	562349			3.01296e+07	872775
A0A384JDY6	Delta-aminolevulinic acid dehydratase OS=Botryotinia fuckeliana (strain B05.10) OX=332648 GN=Bchem2 PE=3 SV=1	42.5	7.21	Master Protein	333	High	0	8.27	4	2	2	3	33	197.78	5	2.5	1	1	1	1	1	1	1	1	A0A384JDY6	333	High	0	Peak Found	High	Peak Found	Not Found	Not Found	Not Found	Not Found	Not Found	Not Found	227014	310998	223157							1.44628e+06	310998	718613
A0A384JDZ1	HTH APSES-type domain-containing protein OS=Botryotinia fuckeliana (strain B05.10) OX=332648 GN=BCIN_04g00280 PE=3 SV=1	63.9	8.31	Master Protein Candidate	3	High	0	5.045	15	1	1	3	38	539.45	30	4.97	2	3	7	3	1	1	1	1	A0A384JDZ1	3	High	0	Peak Found	High	Peak Found	Peak Found	Peak Found	High	High	Peak Found	Peak Found	15461138	1.52983e+07	647697	47811.3	202666	1.2831e+06	115917	219846	153668	9.85008e+07	1.52983e+07	2.08572e+06
A0A384JDZ2	HTH APSES-type domain-containing protein OS=Botryotinia fuckeliana (strain B05.10) OX=332648 GN=BCIN_04g00280 PE=4 SV=1	69.8	8.34	Master Protein Candidate	3	High	0	5.045	15	1	1	2	38	539.45	30	4.97	2	3	7	3	1	1	1	1	A0A384JDZ2	3	High	0	Peak Found	High	Peak Found	Peak Found	Peak Found	High	High	Peak Found	Peak Found	15461138	1.52983e+07	647697	47811.3	202666	1.2831e+06	115917	219846	153668	9.85008e+07	1.52983e+07	2.08572e+06
A0A384JDZ4	HTH APSES-type domain-containing protein OS=Botryotinia fuckeliana (strain B05.10) OX=332648 GN=BCIN_04g00280 PE=3 SV=1	66.2	8.32	Master Protein Candidate	3	High	0	5.045	15	1	1	2	38	539.45	30	4.97	2	3	7	3	1	1	1	1	A0A384JDZ4	3	High	0	Peak Found	High	Peak Found	Peak Found	Peak Found	High	High	Peak Found	Peak Found	15461138	1.52983e+07	647697	47811.3	202666	1.2831e+06	115917	219846	153668	9.85008e+07	1.52983e+07	2.08572e+06
A0A384JE04	Bcadh4 OS=Botryotinia fuckeliana (strain B05.10) OX=332648 GN=Bcadh4 PE=4 SV=1	44	6.24	Master Protein	645	Medium	0.016	2.022	4	1	1	5	2	113.89	2	0	1	1	1	1	1	1	1	1	A0A384JE04	645	Medium	0.016	Not Found	High	Peak Found	Not Found	Not Found	Not Found	Not Found	Not Found	Not Found		185793	128219								185793	412892
A0A384JE08	Uncharacterized protein OS=Botryotinia fuckeliana (strain B05.10) OX=332648 GN=BCIN_04g00560 PE=4 SV=1	21.3	8.62	Master Protein	794	High	0.005	3.028	2	1	1	6		151.9		0		1		1		1		1	A0A384JE08	794	High	0.005	Not Found	Not Found	Not Found	Not Found	Not Found	High	Not Found	Not Found	Not Found
A0A384JE47	Bclys9 OS=Botryotinia fuckeliana (strain B05.10) OX=332648 GN=Bclys9 PE=4 SV=1	49.3	6.3	Master Protein	558	Medium	0.029	1.578	4	1	1	2	7	83.15	3	0	1	1	1	1	1	1	1	1	A0A384JE47	558	Medium	0.029	Not Found	Not Found	Not Found	Peak Found	Peak Found	Not Found	High	Peak Found	Not Found				28204.6	105239		152925	148512
A0A384JE64	Uncharacterized protein OS=Botryotinia fuckeliana (strain B05.10) OX=332648 GN=BCIN_04g01070 PE=4 SV=1	27.6	4.34	Master Protein	1012	High	0.004	3.289	6	1	1	6	35		15	0	2		3	1	1		1	1	A0A384JE64	1012	High	0.004	Not Found	High	High	Not Found	Not Found	Not Found	Not Found	Not Found	Not Found		100266									100266
A0A384JE75	Serine/threonine-protein phosphatase OS=Botryotinia fuckeliana (strain B05.10) OX=332648 GN=Bcppt1 PE=3 SV=1	54.2	5.91	Master Protein	970	High	0.007	2.82	3	1	1	5	14		3	0	1		1	1	1		1	1	A0A384JE75	970	High	0.007	Not Found	Not Found	Not Found	Not Found	Not Found	High	Not Found	Not Found	Not Found
A0A384JE82	AB hydrolase-1 domain-containing protein OS=Botryotinia fuckeliana (strain B05.10) OX=332648 GN=BCIN_03g09318 PE=4 SV=1	27	5.41	Master Protein	506	High	0.005	3.448	3	1	1	10			10	2.13			2	1			1	1	A0A384JE82	506	High	0.005	Not Found	High	Not Found	Not Found	Not Found	Not Found	Not Found	Not Found	Not Found		261446									261446
A0A384JE84	Ribosomal_L18e/L15P domain-containing protein OS=Botryotinia fuckeliana (strain B05.10) OX=332648 GN=BCIN_04g01180 PE=3 SV=1	20.7	11.65	Master Protein	693	High	0	7.407	20	3	3	12	45	682.5	14	0	5	5	5	5	2	2	2	2	A0A384JE84	693	High	0	Peak Found	High	Peak Found	Not Found	Peak Found	Peak Found	High	Not Found	High	571018	2.34849e+06	1.26179e+06		25203.7	286196	302809		818733	3.63788e+06	2.34849e+06	4.06324e+06
A0A384JE85	Bcacb1 OS=Botryotinia fuckeliana (strain B05.10) OX=332648 GN=Bcacb1 PE=4 SV=1	10.8	5.63	Master Protein	443	High	0	55.121	467	8	8	50	280	28734.2	959	234.82	110	117	132	108	6	6	6	6	A0A384JE85	443	High	0	High	High	High	High	High	High	High	High	High	9.68829e+06	6.64733e+07	2.97361e+07	1.26567e+06	1.96204e+06	6.86553e+07	7.7498e+06	1.72828e+07	5.53751e+06	6.17228e+07	6.64733e+07	9.57564e+07
A0A384JE97	HTH APSES-type domain-containing protein OS=Botryotinia fuckeliana (strain B05.10) OX=332648 GN=BCIN_04g00280 PE=4 SV=1	67.4	8.31	Master Protein Candidate	3	High	0	5.045	15	1	1	2	38	539.45	30	4.97	2	3	7	3	1	1	1	1	A0A384JE97	3	High	0	Peak Found	High	Peak Found	Peak Found	Peak Found	High	High	Peak Found	Peak Found	15461138	1.52983e+07	647697	47811.3	202666	1.2831e+06	115917	219846	153668	9.85008e+07	1.52983e+07	2.08572e+06
A0A384JEA6	HTH APSES-type domain-containing protein OS=Botryotinia fuckeliana (strain B05.10) OX=332648 GN=BCIN_04g00280 PE=3 SV=1	64.4	8.7	Master Protein Candidate	3	High	0	5.045	15	1	1	3	38	539.45	30	4.97	2	3	7	3	1	1	1	1	A0A384JEA6	3	High	0	Peak Found	High	Peak Found	Peak Found	Peak Found	High	High	Peak Found	Peak Found	15461138	1.52983e+07	647697	47811.3	202666	1.2831e+06	115917	219846	153668	9.85008e+07	1.52983e+07	2.08572e+06
A0A384JEB3	Bcgle2 OS=Botryotinia fuckeliana (strain B05.10) OX=332648 GN=Bcgle2 PE=3 SV=1	39.5	8.13	Master Protein	35	High	0	37.807	15	2	2	7	92		61	7.68	5		6	4	1		1	1	A0A384JEB3	35	High	0	Not Found	High	Not Found	Not Found	Not Found	High	Not Found	Not Found	Not Found		1.03303e+06				239991					1.03303e+06
A0A384JEB7	E3 ubiquitin-protein ligase OS=Botryotinia fuckeliana (strain B05.10) OX=332648 GN=Bcrsp5 PE=3 SV=1	92.4	6.93	Master Protein	756	High	0.005	3.721	4	1	1	2	22	198.3	5	1.64	1	1	1	1	1	1	1	1	A0A384JEB7	756	High	0.005	Not Found	Not Found	Not Found	Not Found	Not Found	High	Not Found	Not Found	Not Found
A0A384JEC1	HTH APSES-type domain-containing protein OS=Botryotinia fuckeliana (strain B05.10) OX=332648 GN=BCIN_04g00280 PE=3 SV=1	65.7	8.7	Master Protein	3	High	0	5.045	15	1	1	2	38	539.45	30	4.97	2	3	7	3	1	1	1	1	A0A384JEC1	3	High	0	Peak Found	High	Peak Found	Peak Found	Peak Found	High	High	Peak Found	Peak Found	15461138	1.52983e+07	647697	47811.3	202666	1.2831e+06	115917	219846	153668	9.85008e+07	1.52983e+07	2.08572e+06
A0A384JEC2	cAMP-dependent protein kinase regulatory subunit OS=Botryotinia fuckeliana (strain B05.10) OX=332648 GN=BcpkaR PE=3 SV=1	50.7	5.64	Master Protein	789	High	0.007	2.603	1	1	1	5			5				1				1		A0A384JEC2	789	High	0.007	Not Found	Not Found	Not Found	Not Found	Not Found	High	Not Found	Not Found	Not Found
A0A384JED0	Bcdug1 OS=Botryotinia fuckeliana (strain B05.10) OX=332648 GN=Bcdug1 PE=3 SV=1	60.4	6.49	Master Protein	624	High	0	37.473	55	4	4	12	145	1263.21	112	24.89	14	8	17	16	4	2	4	4	A0A384JED0	624	High	0	Not Found	High	Not Found	Not Found	Not Found	High	Not Found	Not Found	Not Found		409806				8.24267e+06					409806
A0A384JED1	Bcptc3 OS=Botryotinia fuckeliana (strain B05.10) OX=332648 GN=Bcptc3 PE=3 SV=1	47.8	4.81	Master Protein	1060	High	0	7.575	9	2	2	10	22	186.41	14	2.45	3	1	3	2	2	1	2	2	A0A384JED1	1060	High	0	Not Found	High	High	Not Found	Not Found	High	Not Found	Not Found	High									880122
A0A384JEE4	t-SNARE coiled-coil homology domain-containing protein OS=Botryotinia fuckeliana (strain B05.10) OX=332648 GN=BCIN_04g01760 PE=3 SV=1	30.7	4.86	Master Protein	395	High	0	13.958	11	2	2	6	46	732.08	22	4.29	3	3	3	2	1	1	1	1	A0A384JEE4	395	High	0	Not Found	Not Found	Not Found	Not Found	Not Found	High	Not Found	Not Found	Not Found						746613
A0A384JEF0	Diphosphomevalonate decarboxylase OS=Botryotinia fuckeliana (strain B05.10) OX=332648 GN=Bcmvd1 PE=3 SV=1	40.9	6.13	Master Protein	829	High	0	5.71	5	1	1	4	22	247.64	14	2.78	1	1	2	1	1	1	1	1	A0A384JEF0	829	High	0	Not Found	Not Found	Not Found	Not Found	Not Found	High	Not Found	Not Found	Not Found
A0A384JEF1	Ribosomal protein L19 OS=Botryotinia fuckeliana (strain B05.10) OX=332648 GN=BCIN_04g00540 PE=3 SV=1	22.5	11.27	Master Protein	703	High	0	18.836	102	3	3	16	172	5996.95	172	46.08	22	26	29	25	3	3	3	3	A0A384JEF1	703	High	0	High	High	High	Not Found	High	High	High	High	High	1.01146e+06	3.85399e+06	2.47343e+06		1.0446e+06	6.34421e+06	1.2528e+06	132967	682932	6.44389e+06	3.85399e+06	7.96496e+06
A0A384JEF3	HTH APSES-type domain-containing protein OS=Botryotinia fuckeliana (strain B05.10) OX=332648 GN=BCIN_04g00280 PE=3 SV=1	62.1	8.7	Master Protein Candidate	3	High	0	5.045	15	1	1	3	38	539.45	30	4.97	2	3	7	3	1	1	1	1	A0A384JEF3	3	High	0	Peak Found	High	Peak Found	Peak Found	Peak Found	High	High	Peak Found	Peak Found	15461138	1.52983e+07	647697	47811.3	202666	1.2831e+06	115917	219846	153668	9.85008e+07	1.52983e+07	2.08572e+06
A0A384JEG4	Bcufd2 OS=Botryotinia fuckeliana (strain B05.10) OX=332648 GN=Bcufd2 PE=3 SV=1	123.6	6.37	Master Protein	729	High	0.007	2.745	2	1	1	2	18		4		1		1		1		1		A0A384JEG4	729	High	0.007	Not Found	Not Found	Not Found	Not Found	Not Found	High	Not Found	Not Found	Not Found
A0A384JEJ4	Bcyfh7 OS=Botryotinia fuckeliana (strain B05.10) OX=332648 GN=Bcyfh7 PE=4 SV=1	26.5	6.74	Master Protein	685	High	0	5.477	8	1	1	6	33	485.9	16	5.34	2	2	2	2	1	1	1	1	A0A384JEJ4	685	High	0	Not Found	Not Found	Not Found	Not Found	Not Found	Not Found	Not Found	Not Found	High
A0A384JEK2	Bcsac6 OS=Botryotinia fuckeliana (strain B05.10) OX=332648 GN=Bcsac6 PE=4 SV=1	72.6	5.88	Master Protein	335	High	0	9.947	25	3	3	4	83	1176.28	42	11.15	5	6	8	6	2	2	3	2	A0A384JEK2	335	High	0	Not Found	Not Found	High	Not Found	High	High	Peak Found	Peak Found	Not Found						3.43029e+06	60475.8	179681
A0A384JEM7	Uncharacterized protein OS=Botryotinia fuckeliana (strain B05.10) OX=332648 GN=BCIN_04g01310 PE=4 SV=1	41.1	4.5	Master Protein	810	Medium	0.011	2.389	1	1	1	5		151.4				1				1			A0A384JEM7	810	Medium	0.011	Not Found	Not Found	Not Found	Not Found	Not Found	High	Not Found	Not Found	Not Found
A0A384JEP3	Uncharacterized protein OS=Botryotinia fuckeliana (strain B05.10) OX=332648 GN=BCIN_04g01410 PE=4 SV=1	14.7	6.1	Master Protein	527	High	0.01	2.463	4	1	1	13	11	135.74	5	0	1	1	1	1	1	1	1	1	A0A384JEP3	527	High	0.01	Not Found	Not Found	Not Found	Not Found	Not Found	Not Found	Not Found	Peak Found	High								12130.3	31883.6
A0A384JEP4	Uncharacterized protein OS=Botryotinia fuckeliana (strain B05.10) OX=332648 GN=BCIN_04g01620 PE=4 SV=1	22.3	5.07	Master Protein	662	Medium	0.015	2.047	1	1	1	11			4				1				1		A0A384JEP4	662	Medium	0.015	Not Found	Not Found	Not Found	Not Found	Not Found	Not Found	Not Found	Not Found	High
A0A384JEQ3	CTP:phosphoethanolamine cytidylyltransferase OS=Botryotinia fuckeliana (strain B05.10) OX=332648 GN=Bcect1 PE=3 SV=1	49.8	5.63	Master Protein	53	High	0	4.717	3	2	2	5	3		4	0	1		1	1	1		1	1	A0A384JEQ3	53	High	0	Not Found	Not Found	Not Found	Not Found	Not Found	High	Not Found	Not Found	Not Found
A0A384JES1	HTH APSES-type domain-containing protein OS=Botryotinia fuckeliana (strain B05.10) OX=332648 GN=BCIN_04g00280 PE=3 SV=1	68	8.7	Master Protein Candidate	3	High	0	5.045	15	1	1	2	38	539.45	30	4.97	2	3	7	3	1	1	1	1	A0A384JES1	3	High	0	Peak Found	High	Peak Found	Peak Found	Peak Found	High	High	Peak Found	Peak Found	15461138	1.52983e+07	647697	47811.3	202666	1.2831e+06	115917	219846	153668	9.85008e+07	1.52983e+07	2.08572e+06
A0A384JET9	Ketol-acid reductoisomerase, mitochondrial OS=Botryotinia fuckeliana (strain B05.10) OX=332648 GN=Bcilv5 PE=3 SV=1	44.1	8.7	Master Protein	597	High	0	10.047	39	2	2	7	105	1849.94	52	12.68	9	9	11	10	2	2	2	2	A0A384JET9	597	High	0	Peak Found	High	Peak Found	Not Found	Not Found	High	Peak Found	High	High	45560.7	209004	50019.3			1890325	205194	328061	674651	290261	209004	161073
A0A384JEU3	Arginosuccinase OS=Botryotinia fuckeliana (strain B05.10) OX=332648 GN=Bcarg4 PE=3 SV=1	52.6	5.99	Master Protein	876	High	0	10.633	7	1	1	4	36	245.79	26	2.44	1	1	4	1	1	1	1	1	A0A384JEU3	876	High	0	Not Found	Not Found	Not Found	Not Found	Peak Found	High	Not Found	Peak Found	High					34481.5	130225		37230.7
A0A384JEU4	Eukaryotic translation initiation factor 3 subunit I OS=Botryotinia fuckeliana (strain B05.10) OX=332648 GN=Bctif34 PE=3 SV=1	37.4	6.1	Master Protein	989	High	0.008	2.47	20	1	1	4	22	624.54	16	0	4	5	5	6	1	1	1	1	A0A384JEU4	989	High	0.008	Peak Found	Peak Found	Peak Found	Not Found	Peak Found	High	High	High	High	131218	348705	92214.5		60668	193446	111987	67601.3	397096	835973	348705	296950
A0A384JEU5	Bcsfm1 OS=Botryotinia fuckeliana (strain B05.10) OX=332648 GN=Bcsfm1 PE=4 SV=1	23	4.88	Master Protein	676	High	0	8.317	24	3	3	16	91	1030.48	27	9.87	6	6	6	6	3	3	3	3	A0A384JEU5	676	High	0	Not Found	High	Not Found	Not Found	Not Found	High	Not Found	Not Found	Not Found		726654				915868					726654
A0A384JEU9	Bcprx1 OS=Botryotinia fuckeliana (strain B05.10) OX=332648 GN=Bcprx1 PE=4 SV=1	36.2	7.74	Master Protein	510	High	0	17.084	54	3	3	14	137	2403.73	89	26.98	13	12	16	13	3	2	3	3	A0A384JEU9	510	High	0	Peak Found	High	Peak Found	Peak Found	High	High	High	High	High	233866	719540	153411	108467	258008	4.58609e+06	156985	368424	2.25928e+06	1.48993e+06	719540	494016
A0A384JEV9	Bcap13 OS=Botryotinia fuckeliana (strain B05.10) OX=332648 GN=Bcap13 PE=3 SV=1	61	5.91	Master Protein Candidate	542	High	0.005	3.078	8	1	1	2	10	282.95	6	0	2	2	2	2	1	1	1	1	A0A384JEV9	542	High	0.005	Not Found	Not Found	Not Found	Not Found	High	Peak Found	Peak Found	High	Not Found					100599	38903.7	54270.6	326961
A0A384JEW3	Bcap13 OS=Botryotinia fuckeliana (strain B05.10) OX=332648 GN=Bcap13 PE=3 SV=1	54.8	5.95	Master Protein	542	High	0.005	3.078	8	1	1	2	10	282.95	6	0	2	2	2	2	1	1	1	1	A0A384JEW3	542	High	0.005	Not Found	Not Found	Not Found	Not Found	High	Peak Found	Peak Found	High	Not Found					100599	38903.7	54270.6	326961
A0A384JEX2	Aspartate aminotransferase OS=Botryotinia fuckeliana (strain B05.10) OX=332648 GN=Bcpio13 PE=3 SV=1	46.1	9.16	Master Protein	422	Medium	0.012	2.31	1	1	1	5			4				1				1		A0A384JEX2	422	Medium	0.012	Not Found	High	Not Found	Not Found	Not Found	Not Found	Not Found	Not Found	Not Found
A0A384JF14	H(+)-transporting two-sector ATPase OS=Botryotinia fuckeliana (strain B05.10) OX=332648 GN=Bcvma1 PE=3 SV=1	73.7	5.26	Master Protein	155	High	0	21.203	30	4	4	9	89	1022.09	52	10.75	8	6	9	7	3	2	4	3	A0A384JF14	155	High	0	Peak Found	High	Peak Found	High	Peak Found	High	High	Peak Found	Peak Found	398863	483813	130560	117628	384890	2.40936e+06	6.26554e+06	318989	963871	2.5411e+06	483813	420431
A0A384JF43	Bcglc8 OS=Botryotinia fuckeliana (strain B05.10) OX=332648 GN=Bcglc8 PE=4 SV=1	29.3	5.22	Master Protein	331	High	0	30.938	59	4	4	17	182	3348.46	139	33.16	13	13	19	14	4	3	4	4	A0A384JF43	331	High	0	Not Found	High	Not Found	Not Found	Not Found	High	Not Found	Peak Found	High		1.03166e+06				6.02462e+06		392857	763979		1.03166e+06
A0A384JF59	Bcard1 OS=Botryotinia fuckeliana (strain B05.10) OX=332648 GN=Bcard1 PE=4 SV=1	26.1	6.05	Master Protein	847	Medium	0.012	2.323	3	1	1	9		169.13	5	2.63		1	1	1		1	1	1	A0A384JF59	847	Medium	0.012	Not Found	High	Not Found	Not Found	Not Found	Not Found	Not Found	Not Found	Not Found
A0A384JF73	AMPK1_CBM domain-containing protein OS=Botryotinia fuckeliana (strain B05.10) OX=332648 GN=BCIN_04g01640 PE=4 SV=1	77.2	4.72	Master Protein	196	High	0	135.046	140	16	16	40	471	1576.86	405	78.45	41	7	54	38	13	5	16	14	A0A384JF73	196	High	0	Peak Found	High	High	High	High	High	High	High	High	92617.4	2.83843e+06	235676		31948.8	7.59275e+06	79803.9	569351	480190	590053	2.83843e+06	758927
A0A384JF80	Methionyl-tRNA synthetase OS=Botryotinia fuckeliana (strain B05.10) OX=332648 GN=BCIN_04g04260 PE=3 SV=1	72.3	6.76	Master Protein	163	High	0	5.271	5	1	1	2	32	218.11	14	2.93	1	1	2	1	1	1	1	1	A0A384JF80	163	High	0	Not Found	Not Found	Not Found	Not Found	Not Found	High	Not Found	Not Found	High
A0A384JF83	Uncharacterized protein OS=Botryotinia fuckeliana (strain B05.10) OX=332648 GN=BCIN_04g04290 PE=3 SV=1	11.2	4.2	Master Protein	134	High	0	72.822	73	6	6	72	210		278	63.77	22		29	22	4		5	4	A0A384JF83	134	High	0	Not Found	High	High	Peak Found	High	High	Peak Found	High	Not Found		216100	397387	241287	182528	3.07282e+07	162406	256974			216100	1.27967e+06
A0A384JF87	Uncharacterized protein OS=Botryotinia fuckeliana (strain B05.10) OX=332648 GN=BCIN_04g04420 PE=4 SV=1	35	6.46	Master Protein	596	High	0	18.032	15	4	4	11	66	581.49	38	4.1	3	3	6	3	2	2	3	2	A0A384JF87	596	High	0	Not Found	Not Found	Not Found	Not Found	Not Found	High	Not Found	Not Found	High									525614
A0A384JFB8	Protein kinase domain-containing protein OS=Botryotinia fuckeliana (strain B05.10) OX=332648 GN=BCIN_04g03430 PE=3 SV=1	49.9	9.42	Master Protein	636	High	0.004	3.28	2	1	1	3			10				2				1		A0A384JFB8	636	High	0.004	Not Found	Not Found	Not Found	Not Found	Not Found	High	Not Found	Not Found	Not Found
A0A384JFC2	Bcufd2 OS=Botryotinia fuckeliana (strain B05.10) OX=332648 GN=Bcufd2 PE=3 SV=1	125.8	6.37	Master Protein Candidate	729	High	0.007	2.745	2	1	1	2	18		4		1		1		1		1		A0A384JFC2	729	High	0.007	Not Found	Not Found	Not Found	Not Found	Not Found	High	Not Found	Not Found	Not Found
A0A384JFE4	4-amino-5-hydroxymethyl-2-methylpyrimidine phosphate synthase OS=Botryotinia fuckeliana (strain B05.10) OX=332648 GN=Bcnmt1 PE=3 SV=1	38.4	6	Master Protein	943	High	0	37.07	87	6	6	20	153	4673.75	191	39.94	17	22	26	22	5	4	6	6	A0A384JFE4	943	High	0	Not Found	High	High	High	Peak Found	High	Peak Found	High	High		4.74825e+06		372836	193808	3.74031e+07	390308	911374	433768		4.74825e+06
A0A384JFE7	Bcvps1 OS=Botryotinia fuckeliana (strain B05.10) OX=332648 GN=Bcvps1 PE=3 SV=1	76.9	8.24	Master Protein	172	High	0	7.283	3	2	2	3		147.66	10	0		1	1	1		1	1	1	A0A384JFE7	172	High	0	Not Found	Not Found	Not Found	Not Found	Not Found	High	Not Found	Not Found	Not Found						1.02596e+06
A0A384JFF3	Uncharacterized protein OS=Botryotinia fuckeliana (strain B05.10) OX=332648 GN=BCIN_04g04910 PE=4 SV=1	19.8	4.56	Master Protein Candidate	848	High	0	7.229	11	1	1	7	97	879.5	21	6.92	3	3	3	2	1	1	1	1	A0A384JFF3	848	High	0	Not Found	Not Found	Not Found	Not Found	Not Found	High	Not Found	Not Found	High
A0A384JFG3	40S ribosomal protein S6 OS=Botryotinia fuckeliana (strain B05.10) OX=332648 GN=BCIN_04g05070 PE=3 SV=1	27.2	10.73	Master Protein	378	High	0	11.669	41	2	2	10	96	1621.84	71	19.34	11	8	12	10	2	1	2	2	A0A384JFG3	378	High	0	High	High	Not Found	Peak Found	Peak Found	High	High	Not Found	High	340245	583269		102614	226504	423842	775258			2.16766e+06	583269
A0A384JFJ2	Glutamyl-tRNA synthetase OS=Botryotinia fuckeliana (strain B05.10) OX=332648 GN=Bcgus1 PE=3 SV=1	72.3	6.83	Master Protein	98	High	0.004	3.333	4	1	1	2	22	200.44	4	0	1	1	1	1	1	1	1	1	A0A384JFJ2	98	High	0.004	Not Found	Not Found	Not Found	Not Found	Not Found	Not Found	Not Found	Not Found	High
A0A384JFK0	Leucyl-tRNA synthetase OS=Botryotinia fuckeliana (strain B05.10) OX=332648 GN=Bccdc60 PE=4 SV=1	126.8	6.6	Master Protein	626	High	0	9.512	9	1	1	2	18		19	2.21	3		3	3	1		1	1	A0A384JFK0	626	High	0	Not Found	Not Found	Not Found	Not Found	Not Found	High	Not Found	Not Found	Not Found						494118
A0A384JFL3	Uncharacterized protein OS=Botryotinia fuckeliana (strain B05.10) OX=332648 GN=BCIN_04g04300 PE=4 SV=1	16.6	9.19	Master Protein	353	High	0	7.161	10	2	2	22	30	382.92	23	1.65	2	2	4	2	2	2	2	2	A0A384JFL3	353	High	0	Not Found	High	Not Found	Not Found	Peak Found	High	Not Found	Not Found	High					79370.8				201299
A0A384JFL9	Uncharacterized protein OS=Botryotinia fuckeliana (strain B05.10) OX=332648 GN=BCIN_04g05490 PE=4 SV=1	51.5	4.87	Master Protein	421	High	0	17.269	22	1	1	4	64		58	11.36	7		8	7	1		1	1	A0A384JFL9	421	High	0	Peak Found	High	Peak Found	Not Found	Not Found	High	Not Found	Not Found	Peak Found	118262	1256313	455648			3.0012e+06			1.33993e+06	753429	1256313	1.46728e+06
A0A384JFM3	Transcription elongation factor Spt6 OS=Botryotinia fuckeliana (strain B05.10) OX=332648 GN=Bcspt6 PE=3 SV=1	162.3	4.98	Master Protein	359	High	0	12.939	8	2	2	3	62	265.4	15	0	2	1	3	2	2	1	2	2	A0A384JFM3	359	High	0	Not Found	Not Found	Not Found	Not Found	Not Found	High	Not Found	Not Found	High
A0A384JFN1	Uncharacterized protein OS=Botryotinia fuckeliana (strain B05.10) OX=332648 GN=BCIN_04g05510 PE=3 SV=1	128.9	6.49	Master Protein	345	Medium	0.012	2.32	12	1	1	1	21	405.89	12	3.29	2	3	4	3	1	1	1	1	A0A384JFN1	345	Medium	0.012	Not Found	Not Found	Not Found	Not Found	Not Found	High	Not Found	Not Found	High
A0A384JFP6	Uncharacterized protein OS=Botryotinia fuckeliana (strain B05.10) OX=332648 GN=BCIN_04g04500 PE=4 SV=1	30	9.01	Master Protein	169	High	0	6.493	13	2	2	7	22	312.98	18	1.86	1	2	5	5	1	1	2	2	A0A384JFP6	169	High	0	Peak Found	Peak Found	Peak Found	Peak Found	High	High	Not Found	Not Found	Not Found	111292	87444	230600	41105.9	278653	979592				709027	87444	742579
A0A384JFQ0	Uncharacterized protein OS=Botryotinia fuckeliana (strain B05.10) OX=332648 GN=BCIN_04g05840 PE=4 SV=1	23.1	5.21	Master Protein	136	Medium	0.028	1.596	2	1	1	7			5				2				1		A0A384JFQ0	136	Medium	0.028	Not Found	Not Found	Not Found	Not Found	Not Found	High	Not Found	Not Found	Not Found						156441
A0A384JFR0	Glucoamylase OS=Botryotinia fuckeliana (strain B05.10) OX=332648 GN=BCIN_04g04190 PE=3 SV=1	70.6	5.58	Master Protein	106	High	0	19.421	60	6	6	15	80	1572.45	57	13.02	15	10	19	16	5	2	5	6	A0A384JFR0	106	High	0	High	High	High	High	High	High	High	High	High	573543	2.07937e+06	3.09358e+06	28129.2	1.35775e+06	645842	736889	2.8856e+06	817798	3.65397e+06	2.07937e+06	9.96198e+06
A0A384JFS7	Beta-galactosidase OS=Botryotinia fuckeliana (strain B05.10) OX=332648 GN=BCIN_04g06020 PE=3 SV=1	108.1	5.2	Master Protein	560	High	0	8.733	9	3	3	5	30	223.43	12	0	2	2	2	3	2	2	2	3	A0A384JFS7	560	High	0	Not Found	Peak Found	Not Found	Not Found	Not Found	Peak Found	High	Peak Found	High		125015				154393	484467	398580	222764		125015
A0A384JFV3	Aldo_ket_red domain-containing protein OS=Botryotinia fuckeliana (strain B05.10) OX=332648 GN=BCIN_04g06450 PE=4 SV=1	43.9	9.19	Master Protein Candidate	261	High	0	58.214	226	5	5	19	235	14791	480	141.03	52	52	65	57	5	4	5	5	A0A384JFV3	261	High	0	High	High	High	High	Peak Found	High	High	High	Peak Found	351597	8.18906e+06	1.62547e+06	466700	26823.1	2.44295e+07	585604	512915	540421	2.23998e+06	8.18906e+06	5.23435e+06
A0A384JFX3	40S ribosomal protein S8 OS=Botryotinia fuckeliana (strain B05.10) OX=332648 GN=BCIN_04g05190 PE=3 SV=1	23.2	11.05	Master Protein	1000	High	0	15.981	40	2	2	14	62	2204.42	99	17.67	8	8	15	9	1	2	2	2	A0A384JFX3	1000	High	0	Peak Found	High	High	Not Found	Peak Found	High	High	Peak Found	Not Found	110214	2.12619e+06	452649		52502.9	2.04311e+06	155837	470060		702156	2.12619e+06	1.45763e+06
A0A384JFX6	Vacuolar proton pump subunit B OS=Botryotinia fuckeliana (strain B05.10) OX=332648 GN=Bcvma2 PE=3 SV=1	57.6	5.74	Master Protein	653	High	0	20.922	34	4	4	12	78	1070.59	67	8.86	8	6	11	9	4	3	4	4	A0A384JFX6	653	High	0	Peak Found	High	Not Found	Not Found	High	High	High	High	High	216708	656042			180507	978209	938747	148146	492382	1.38062e+06	656042
A0A384JFX9	Glutathione reductase OS=Botryotinia fuckeliana (strain B05.10) OX=332648 GN=Bcglr1 PE=3 SV=1	54.6	7.94	Master Protein	83	High	0.007	2.672	5	1	1	5	13		3	0	2		1	2	1		1	1	A0A384JFX9	83	High	0.007	Not Found	Not Found	Not Found	Not Found	Not Found	High	Not Found	Not Found	Not Found						166519
A0A384JFY2	Aldo_ket_red domain-containing protein OS=Botryotinia fuckeliana (strain B05.10) OX=332648 GN=BCIN_04g06450 PE=4 SV=1	38.1	8.32	Master Protein	261	High	0	58.214	226	5	5	22	235	14791	480	141.03	52	52	65	57	5	4	5	5	A0A384JFY2	261	High	0	High	High	High	High	Peak Found	High	High	High	Peak Found	351597	8.18906e+06	1.62547e+06	466700	26823.1	2.44295e+07	585604	512915	540421	2.23998e+06	8.18906e+06	5.23435e+06
A0A384JFY7	Uncharacterized protein OS=Botryotinia fuckeliana (strain B05.10) OX=332648 GN=BCIN_04g04910 PE=4 SV=1	17.6	4.68	Master Protein	848	High	0	7.229	11	1	1	8	97	879.5	21	6.92	3	3	3	2	1	1	1	1	A0A384JFY7	848	High	0	Not Found	Not Found	Not Found	Not Found	Not Found	High	Not Found	Not Found	High
A0A384JFZ8	Bcrim20 OS=Botryotinia fuckeliana (strain B05.10) OX=332648 GN=Bcrim20 PE=4 SV=1	97.1	7.06	Master Protein	481	Medium	0.02	1.796	3	1	1	3	16		2	0	1		1	1	1		1	1	A0A384JFZ8	481	Medium	0.02	Not Found	Not Found	Not Found	Not Found	Not Found	Not Found	High	Not Found	Not Found
A0A384JG19	Uncharacterized protein OS=Botryotinia fuckeliana (strain B05.10) OX=332648 GN=BCIN_04g05650 PE=4 SV=1	53.7	4.65	Master Protein	813	High	0	171.311	536	6	6	19	350	14668.3	1364	314.02	139	55	189	153	6	4	6	6	A0A384JG19	813	High	0	High	High	High	High	High	High	High	High	High	6.34396e+06	3.2793e+07	9.18715e+06	4.50892e+06	9.97302e+06	4.53739e+07	7.07647e+06	8.11914e+06	1.52607e+06	4.04165e+07	3.2793e+07	2.95846e+07
A0A384JG21	Carbonic anhydrase OS=Botryotinia fuckeliana (strain B05.10) OX=332648 GN=BCIN_04g06890 PE=3 SV=1	23.5	5.12	Master Protein	572	High	0	21.654	27	3	3	34	91	140.19	70	19.54	7	1	11	8	3	1	3	3	A0A384JG21	572	High	0	Peak Found	High	High	Not Found	Not Found	High	Not Found	Peak Found	High	112962	5.86166e+06	381523			1.6e+06		425380		719669	5.86166e+06	1.22859e+06
A0A384JG27	Bclot6 OS=Botryotinia fuckeliana (strain B05.10) OX=332648 GN=Bclot6 PE=4 SV=1	24.2	6.7	Master Protein	642	High	0	12.212	34	3	3	11	100	1768.79	39	11.63	8	9	9	8	2	2	2	2	A0A384JG27	642	High	0	High	High	High	Peak Found	Peak Found	High	High	Not Found	Not Found	1.03368e+06	4.59056e+06	1.38318e+06	76483	375702	4.24586e+06	184230			6.58546e+06	4.59056e+06	4.45413e+06
A0A384JG49	Bcscs2 OS=Botryotinia fuckeliana (strain B05.10) OX=332648 GN=Bcscs2 PE=4 SV=1	32.2	7.85	Master Protein	125	High	0	31.106	32	5	5	23	57	289.67	72	10.14	9	2	11	10	3	1	4	4	A0A384JG49	125	High	0	Peak Found	High	Peak Found	High	Peak Found	High	High	Not Found	Not Found	148785	1757272	187381	55138.4	30007.1	1.74893e+06	1.11721e+06			947889	1757272	603408
A0A384JG51	Uncharacterized protein OS=Botryotinia fuckeliana (strain B05.10) OX=332648 GN=BCIN_05g00180 PE=3 SV=1	66.8	5.45	Master Protein	492	High	0	56.699	111	7	7	18	237	3149.26	223	56.38	31	14	35	31	7	3	7	7	A0A384JG51	492	High	0	Not Found	Peak Found	Not Found	Not Found	Not Found	High	Not Found	High	High		110328				9.15446e+06			912089		110328
A0A384JG52	Guanylate kinase OS=Botryotinia fuckeliana (strain B05.10) OX=332648 GN=Bcguk1 PE=3 SV=1	28.7	8.09	Master Protein	80	High	0	16.323	50	4	4	19	130	1907.34	86	13.41	12	10	18	10	4	3	4	3	A0A384JG52	80	High	0	Peak Found	High	High	Not Found	Peak Found	High	High	Peak Found	High	82397.9	2.58355e+06	402679		29214.4	5.76808e+06	432540	116757	2.52769e+06	524946	2.58355e+06	1.29671e+06
A0A384JG54	Dihydroorotase OS=Botryotinia fuckeliana (strain B05.10) OX=332648 GN=Bcura4 PE=3 SV=1	39.3	6.6	Master Protein	615	Medium	0.011	2.232	7	1	1	4	6	283.48	6	0	1	2	2	2	1	1	1	1	A0A384JG54	615	Medium	0.011	Peak Found	Peak Found	Not Found	Peak Found	Not Found	High	Peak Found	Peak Found	Peak Found	441181	536768		212886		474614	647588	236144	218923	2.81071e+06	536768
A0A384JG90	Class I unconventional myosin OS=Botryotinia fuckeliana (strain B05.10) OX=332648 GN=BCIN_05g00360 PE=3 SV=1	137.1	9.44	Master Protein Candidate	777	High	0	6.003	9	2	2	2	32	258.44	13	0	2	2	3	2	2	2	2	2	A0A384JG90	777	High	0	Not Found	High	Not Found	Not Found	Not Found	High	Peak Found	Peak Found	High						152939	49589.3	50244.2	324987
A0A384JGA3	Bcatx1 OS=Botryotinia fuckeliana (strain B05.10) OX=332648 GN=Bcatx1 PE=4 SV=1	10.7	5.24	Master Protein	5	High	0	149.231	582	9	9	69	492	32700.7	1439	422.54	139	128	168	147	7	7	8	8	A0A384JGA3	5	High	0	High	High	High	High	High	High	High	High	High	1.68522e+07	1.1556e+08	7.18627e+07	6.08948e+06	5.24186e+06	6.17768e+07	1.67071e+07	4.26857e+06	8.43176e+06	1.07363e+08	1.1556e+08	2.31413e+08
A0A384JGB0	U6 snRNA-associated Sm-like protein LSm5 OS=Botryotinia fuckeliana (strain B05.10) OX=332648 GN=Bclsm5 PE=3 SV=1	9	4.65	Master Protein	678	High	0	11.462	17	3	3	42	36	630.02	29	5.96	4	3	6	4	2	1	2	2	A0A384JGB0	678	High	0	Peak Found	Not Found	Peak Found	Not Found	Not Found	High	Not Found	Not Found	Not Found	56232.4		69839.3			1.57118e+06				358249		224897
A0A384JGC2	Rab-GAP TBC domain-containing protein OS=Botryotinia fuckeliana (strain B05.10) OX=332648 GN=BCIN_04g05040 PE=4 SV=1	106.4	5.05	Master Protein	114	High	0.007	2.513	4	1	1	1	26	153.94	3	0	1	1	1	1	1	1	1	1	A0A384JGC2	114	High	0.007	Not Found	Peak Found	Peak Found	Not Found	Not Found	Peak Found	Not Found	Not Found	High		22600.3	24411.4			19946.9			129288		22600.3	78609.8
A0A384JGC8	5-methyltetrahydropteroyltriglutamate--homocysteine S-methyltransferase OS=Botryotinia fuckeliana (strain B05.10) OX=332648 GN=Bcmet6 PE=3 SV=1	86.2	6.48	Master Protein	783	High	0	55.262	186	10	10	19	369	6787.72	399	85.01	44	34	60	48	8	8	10	9	A0A384JGC8	783	High	0	Peak Found	High	High	High	High	High	High	High	High	1.12547e+06	5.8944e+06	647625	116464	203152	3.47014e+07	1.98591e+06	2.40496e+06	1.04811e+07	7.17021e+06	5.8944e+06	2.08549e+06
A0A384JGD4	Uncharacterized protein OS=Botryotinia fuckeliana (strain B05.10) OX=332648 GN=BCIN_04g06180 PE=4 SV=1	47.2	9.55	Master Protein	337	High	0	9.785	10	3	3	8	27	310.09	8	0	2	2	3	3	1	2	2	2	A0A384JGD4	337	High	0	Not Found	Peak Found	Peak Found	Not Found	Not Found	High	High	Peak Found	High		192242	107550			554222	313533	131543	322133		192242	346335
A0A384JGD5	Bcpan1 OS=Botryotinia fuckeliana (strain B05.10) OX=332648 GN=Bcpan1 PE=3 SV=1	155.8	6.71	Master Protein	38	High	0	8.799	13	4	4	4	29	262.47	19	0	2	2	6	3	2	2	4	3	A0A384JGD5	38	High	0	Peak Found	Peak Found	Peak Found	Peak Found	Peak Found	High	Not Found	Peak Found	High	60698.4	241884	200433	5814.65	60119.7	1.90776e+06		260611	759999	386701	241884	645436
A0A384JGF9	Uncharacterized protein OS=Botryotinia fuckeliana (strain B05.10) OX=332648 GN=BCIN_05g00090 PE=3 SV=1	71.5	8.73	Master Protein	534	High	0	26.951	65	3	3	7	78	4116.95	150	31.08	17	14	20	14	2	1	2	2	A0A384JGF9	534	High	0	High	High	High	Not Found	Peak Found	High	High	High	Peak Found	1.00255e+06	5.66584e+06	4.65378e+06		74771.4	2.42845e+06	470990	148934	246442	6.38708e+06	5.66584e+06	1.49862e+07
A0A384JGG3	Bcrsm24 OS=Botryotinia fuckeliana (strain B05.10) OX=332648 GN=Bcrsm24 PE=4 SV=1	39.5	6.07	Master Protein	101	High	0	4.334	3	1	1	6			10	0			2	1			1	1	A0A384JGG3	101	High	0	Not Found	Not Found	Not Found	Not Found	Not Found	Not Found	Not Found	Not Found	High
A0A384JGG5	Uncharacterized protein OS=Botryotinia fuckeliana (strain B05.10) OX=332648 GN=BCIN_05g00380 PE=4 SV=1	30.3	5.21	Master Protein	156	High	0	34.16	132	6	6	24	270	5673.11	203	39.1	34	25	39	34	6	4	6	6	A0A384JGG5	156	High	0	High	High	High	High	Peak Found	High	High	High	High	448256	2.66829e+06	1.60425e+06	66684.8	235386	2.54065e+06	1.52356e+06	559966	2.80945e+06	2.85578e+06	2.66829e+06	5.16603e+06
A0A384JGH7	Uncharacterized protein OS=Botryotinia fuckeliana (strain B05.10) OX=332648 GN=BCIN_05g01260 PE=4 SV=1	86.4	6	Master Protein	438	High	0	14.211	25	3	3	3	121	1395.75	46	11.65	5	6	7	7	2	3	3	3	A0A384JGH7	438	High	0	Peak Found	High	High	Peak Found	High	High	Not Found	Peak Found	High	138113	423449	253421	112516	246225	648769		80800.4	3.18412e+06	879898	423449	816070
A0A384JGJ5	Ribonucleoside-diphosphate reductase OS=Botryotinia fuckeliana (strain B05.10) OX=332648 GN=BCIN_04g06740 PE=3 SV=1	101.6	6.39	Master Protein	637	High	0	5.759	9	2	2	3	2		18	4.46	2		4	3	2		2	2	A0A384JGJ5	637	High	0	Not Found	High	Not Found	Not Found	Not Found	High	Not Found	Not Found	Not Found						811473
A0A384JGL7	Aldo_ket_red domain-containing protein OS=Botryotinia fuckeliana (strain B05.10) OX=332648 GN=BCIN_05g00010 PE=4 SV=1	38.1	5.29	Master Protein	141	High	0.007	2.824	7	1	1	3	5	277.22	7	0	1	2	2	2	1	1	1	1	A0A384JGL7	141	High	0.007	Not Found	Not Found	Peak Found	High	Peak Found	Peak Found	Not Found	Not Found	Not Found			166599	142931	80349.7	51401.5						536483
A0A384JGP0	WD_REPEATS_REGION domain-containing protein OS=Botryotinia fuckeliana (strain B05.10) OX=332648 GN=BCIN_05g01690 PE=4 SV=1	36	4.89	Master Protein	439	High	0	8.338	28	3	3	10	61	1279.02	20	0	8	8	5	7	3	3	3	3	A0A384JGP0	439	High	0	High	High	Peak Found	Peak Found	Peak Found	High	Peak Found	Not Found	Peak Found	252282	1.87854e+06	147458	65515	25355.6	1.81186e+06	192204		157879	1.60725e+06	1.87854e+06	474848
A0A384JGP8	Cyclin-dependent kinases regulatory subunit OS=Botryotinia fuckeliana (strain B05.10) OX=332648 GN=Bccks1 PE=3 SV=1	14	6.01	Master Protein	951	High	0.01	2.458	6	1	1	8	16	135.93	7	0	1	1	2	2	1	1	1	1	A0A384JGP8	951	High	0.01	Not Found	High	Not Found	Peak Found	Not Found	Not Found	High	Peak Found	Not Found		133876		18623.3			127641	48769.9			133876
A0A384JGQ4	Cellulase domain-containing protein OS=Botryotinia fuckeliana (strain B05.10) OX=332648 GN=BCIN_05g01660 PE=3 SV=1	45.3	4.72	Master Protein	960	High	0	15.576	26	4	4	11	126	1065.86	40	8.93	6	6	8	6	4	4	4	4	A0A384JGQ4	960	High	0	Peak Found	High	Not Found	Peak Found	High	Peak Found	High	High	High	113295	921439		83234.6	286624	261360	91553.8	862291		721788	921439
A0A384JGR2	HMG box domain-containing protein OS=Botryotinia fuckeliana (strain B05.10) OX=332648 GN=BCIN_05g01760 PE=4 SV=1	36.5	8.48	Master Protein	908	High	0.007	2.808	4	1	1	5	12	207.72	5	2.25	1	1	1	1	1	1	1	1	A0A384JGR2	908	High	0.007	Not Found	Not Found	Not Found	Peak Found	Not Found	Peak Found	High	Peak Found	Peak Found				12764		61785.7	345757	70247.4	89550.6
A0A384JGR4	GH16 domain-containing protein OS=Botryotinia fuckeliana (strain B05.10) OX=332648 GN=BCIN_05g01520 PE=4 SV=1	50.2	6.44	Master Protein	100	Medium	0.014	2.139	4	1	1	3	10	143.02	3	0	1	1	1	1	1	1	1	1	A0A384JGR4	100	Medium	0.014	Not Found	Not Found	Not Found	Not Found	Not Found	High	Peak Found	Peak Found	Peak Found						315490	113984	92675.1	358987
A0A384JGS3	Adenine phosphoribosyltransferase OS=Botryotinia fuckeliana (strain B05.10) OX=332648 GN=BCIN_05g00480 PE=3 SV=1	23.6	6.13	Master Protein	228	High	0	20.005	58	2	2	17	81	333.45	180	46.44	18	3	20	17	2	1	2	2	A0A384JGS3	228	High	0	High	High	High	Not Found	Not Found	High	Not Found	Not Found	Not Found	517002	1.64766e+06	463029			5.04385e+06				3.29375e+06	1.64766e+06	1.49105e+06
A0A384JGS5	60S ribosomal protein L20 OS=Botryotinia fuckeliana (strain B05.10) OX=332648 GN=BCIN_05g01600 PE=3 SV=1	20.7	10.35	Master Protein	936	High	0.005	3.582	6	1	1	8	3	149.55	15	0	1	1	3	1	1	1	1	1	A0A384JGS5	936	High	0.005	Not Found	Peak Found	Not Found	Not Found	Peak Found	High	Not Found	Peak Found	Not Found		675743			92592	1.23283e+06		280612			675743
A0A384JGU8	Bcscp1 OS=Botryotinia fuckeliana (strain B05.10) OX=332648 GN=Bcscp1 PE=4 SV=1	75.6	9.36	Master Protein Candidate	295	High	0	10.915	6	2	2	6	68	369.89	7	3.17	1	1	2	2	1	1	2	2	A0A384JGU8	295	High	0	Not Found	High	Not Found	Not Found	Not Found	High	Not Found	Not Found	High		132291				99063.8					132291
A0A384JGV5	Bcdsk2 OS=Botryotinia fuckeliana (strain B05.10) OX=332648 GN=Bcdsk2 PE=4 SV=1	44.4	5.01	Master Protein	530	High	0	28.647	25	4	4	18	71	412.79	103	5.33	7	3	10	5	3	2	4	2	A0A384JGV5	530	High	0	Not Found	High	Not Found	Not Found	Peak Found	High	Peak Found	Peak Found	High		634193			31772.8	449729	123026	54782.5	2.76177e+06		634193
A0A384JGW5	Bcqri1 OS=Botryotinia fuckeliana (strain B05.10) OX=332648 GN=Bcqri1 PE=4 SV=1	56.6	5.73	Master Protein	191	High	0	37.21	107	6	6	21	182	4012.93	207	38.28	27	20	33	27	6	4	6	5	A0A384JGW5	191	High	0	High	High	High	High	High	High	High	High	Not Found	339600	5.01899e+06	2.34754e+06	291521	330894	6.11871e+06	377571	797028		2.16354e+06	5.01899e+06	7.55957e+06
A0A384JGY2	Peptide-methionine (S)-S-oxide reductase OS=Botryotinia fuckeliana (strain B05.10) OX=332648 GN=Bcmxr1 PE=3 SV=1	23.3	6.64	Master Protein	894	High	0.005	4.03	13	1	1	7	41	591.71	20	5.56	3	3	4	3	1	1	1	1	A0A384JGY2	894	High	0.005	High	High	Not Found	Peak Found	Not Found	Not Found	Not Found	Not Found	Not Found	273720	447159		33143.8						1.74383e+06	447159
A0A384JGZ2	Histone deacetylase OS=Botryotinia fuckeliana (strain B05.10) OX=332648 GN=Bcrpd3 PE=3 SV=1	69.8	4.78	Master Protein	633	High	0	6.119	10	1	1	4	13		19	2.48	2		6	2	1		1	1	A0A384JGZ2	633	High	0	Peak Found	High	Peak Found	Not Found	Peak Found	High	Peak Found	Peak Found	Not Found	51941.7		99322.5		105145	2.11886e+06	96114.5	76109.9		330914		319840
A0A384JH08	Thioredoxin reductase OS=Botryotinia fuckeliana (strain B05.10) OX=332648 GN=Bctrr1 PE=3 SV=1	37.3	5.6	Master Protein	87	Medium	0.023	1.687	3	1	1	3		126.89	3	0		1	1	1		1	1	1	A0A384JH08	87	Medium	0.023	Not Found	Not Found	Not Found	Peak Found	Not Found	High	Not Found	Not Found	Peak Found				21700.6		136940			208586
A0A384JH17	PHB domain-containing protein OS=Botryotinia fuckeliana (strain B05.10) OX=332648 GN=BCIN_05g01240 PE=3 SV=1	40.2	6.46	Master Protein	980	Medium	0.02	1.859	2	1	1	4		105.79	3			1	1			1	1		A0A384JH17	980	Medium	0.02	Not Found	Not Found	Not Found	Not Found	Not Found	Not Found	High	Not Found	Not Found
A0A384JH26	Bcdet1 OS=Botryotinia fuckeliana (strain B05.10) OX=332648 GN=Bcdet1 PE=4 SV=1	54.1	6.84	Master Protein	31	Medium	0.017	1.914	3	1	1	4	2		3	0	1		1	1	1		1	1	A0A384JH26	31	Medium	0.017	Not Found	Not Found	Not Found	Not Found	Not Found	High	Not Found	Not Found	Not Found
A0A384JH28	Uncharacterized protein OS=Botryotinia fuckeliana (strain B05.10) OX=332648 GN=BCIN_05g02850 PE=3 SV=1	34.7	6.47	Master Protein	699	High	0	35.091	67	7	7	27	171	4023.29	133	30.37	16	15	19	17	5	4	6	6	A0A384JH28	699	High	0	High	High	High	Peak Found	Peak Found	Peak Found	Peak Found	Peak Found	Peak Found	1.23502e+06	4.70657e+06	2.71644e+06	134203	364010	600117	256193	197219	244374	7.86818e+06	4.70657e+06	8.74751e+06
A0A384JH33	FCP1 homology domain-containing protein OS=Botryotinia fuckeliana (strain B05.10) OX=332648 GN=BCIN_05g01620 PE=4 SV=1	62.1	5.24	Master Protein	486	High	0	15.039	45	4	4	9	30	2167.92	47	14.87	8	12	12	13	2	3	2	3	A0A384JH33	486	High	0	Not Found	High	Peak Found	Not Found	Peak Found	High	High	High	High		603108	508101		639315	1.37649e+06	344056	394971	3.09565e+06		603108	1.63619e+06
A0A384JH41	Bcsti1 OS=Botryotinia fuckeliana (strain B05.10) OX=332648 GN=Bcsti1 PE=4 SV=1	65	5.44	Master Protein	410	High	0	55.603	95	6	6	13	290	3791.48	222	40.54	25	17	27	26	6	4	6	6	A0A384JH41	410	High	0	Peak Found	Peak Found	Not Found	Not Found	High	High	Peak Found	Peak Found	High	20481.1	165472			249044	4.11315e+06	246972	114896	2.75181e+06	130482	165472
A0A384JH70	Uncharacterized protein OS=Botryotinia fuckeliana (strain B05.10) OX=332648 GN=BCIN_05g03230 PE=3 SV=1	92.8	6.42	Master Protein	365	High	0	9.008	31	2	2	3	69	1005.34	58	6.15	5	7	12	7	2	2	2	2	A0A384JH70	365	High	0	Not Found	High	Not Found	Not Found	Peak Found	High	High	High	High		714816			77606.3	1.28278e+06	413798	1.07226e+06	1.09045e+06		714816
A0A384JHE6	Aa_trans domain-containing protein OS=Botryotinia fuckeliana (strain B05.10) OX=332648 GN=BCIN_05g03960 PE=3 SV=1	85.6	7.91	Master Protein	286	High	0	9.009	16	1	1	2	33	338.24	27	2.77	4	2	5	5	1	1	1	1	A0A384JHE6	286	High	0	Not Found	High	Not Found	Not Found	Not Found	High	Not Found	Not Found	High		228858				211652					228858
A0A384JHF6	Uncharacterized protein OS=Botryotinia fuckeliana (strain B05.10) OX=332648 GN=BCIN_05g04060 PE=3 SV=1	51.3	5.25	Master Protein	646	High	0	9.056	4	2	2	7	8		12	0	1		2	1	1		1	1	A0A384JHF6	646	High	0	Not Found	Not Found	Not Found	Not Found	Not Found	High	Not Found	Not Found	Not Found
A0A384JHG0	Bcscp1 OS=Botryotinia fuckeliana (strain B05.10) OX=332648 GN=Bcscp1 PE=4 SV=1	73.4	9.33	Master Protein	295	High	0	10.915	6	2	2	6	68	369.89	7	3.17	1	1	2	2	1	1	2	2	A0A384JHG0	295	High	0	Not Found	High	Not Found	Not Found	Not Found	High	Not Found	Not Found	High		132291				99063.8					132291
A0A384JHL9	Protein kinase domain-containing protein OS=Botryotinia fuckeliana (strain B05.10) OX=332648 GN=BCIN_05g04730 PE=4 SV=1	69.7	7.06	Master Protein Candidate	732	High	0	4.523	6	1	1	4	9		8	0	1		3	2	1		1	1	A0A384JHL9	732	High	0	Not Found	High	Not Found	Not Found	Not Found	High	Not Found	Not Found	Not Found
A0A384JHM1	Bcpnc1 OS=Botryotinia fuckeliana (strain B05.10) OX=332648 GN=Bcpnc1 PE=3 SV=1	25.4	5.55	Master Protein	772	High	0	4.451	16	1	1	6	47	880.31	22	6.24	4	4	4	4	1	1	1	1	A0A384JHM1	772	High	0	High	High	Peak Found	Peak Found	Not Found	Not Found	Not Found	Peak Found	Not Found	251980	668179	174495	28109.3				38885		1.60533e+06	668179	561910
A0A384JHM3	Protein kinase domain-containing protein OS=Botryotinia fuckeliana (strain B05.10) OX=332648 GN=BCIN_05g04730 PE=4 SV=1	67.7	6.89	Master Protein	732	High	0	4.523	6	1	1	4	9		8	0	1		3	2	1		1	1	A0A384JHM3	732	High	0	Not Found	High	Not Found	Not Found	Not Found	High	Not Found	Not Found	Not Found
A0A384JHN9	FAS1 domain-containing protein OS=Botryotinia fuckeliana (strain B05.10) OX=332648 GN=BCIN_05g04860 PE=4 SV=1	22.3	5.47	Master Protein	453	High	0	11.674	13	1	1	11	69		47	6.29	4		5	4	1		1	1	A0A384JHN9	453	High	0	Not Found	High	Not Found	Not Found	Not Found	High	Not Found	Not Found	Not Found		456426				148389					456426
A0A384JHP3	Cytochrome b5 heme-binding domain-containing protein OS=Botryotinia fuckeliana (strain B05.10) OX=332648 GN=BCIN_05g04870 PE=4 SV=1	67.9	6.79	Master Protein	675	High	0.005	3.446	4	1	1	2	36	190.68	4	1.6	1	1	1	1	1	1	1	1	A0A384JHP3	675	High	0.005	Not Found	Not Found	Not Found	Not Found	Not Found	Not Found	High	Not Found	Not Found
A0A384JHQ4	Bcspa2 OS=Botryotinia fuckeliana (strain B05.10) OX=332648 GN=Bcspa2 PE=4 SV=1	118.4	4.98	Master Protein	85	High	0.005	3.462	4	1	1	2	24	183.32	4	0	1	1	1	1	1	1	1	1	A0A384JHQ4	85	High	0.005	Not Found	Not Found	Not Found	Not Found	Not Found	High	Not Found	Not Found	Not Found
A0A384JHQ5	Uncharacterized protein OS=Botryotinia fuckeliana (strain B05.10) OX=332648 GN=BCIN_05g04940 PE=4 SV=1	24.5	6.07	Master Protein	795	High	0.005	4.078	11	2	2	6	13	265.51	10	1.73	3	2	3	3	1	1	1	1	A0A384JHQ5	795	High	0.005	Peak Found	High	Not Found	Not Found	Not Found	High	Peak Found	Peak Found	Peak Found	161925	442475				994478	261660	131504	636837	1.0316e+06	442475
A0A384JHR7	Superoxide dismutase OS=Botryotinia fuckeliana (strain B05.10) OX=332648 GN=Bcsod4 PE=3 SV=1	25.1	9.14	Master Protein	513	Medium	0.011	2.235	1	1	1	4			4				1				1		A0A384JHR7	513	Medium	0.011	Not Found	Not Found	Not Found	Not Found	Not Found	Not Found	Not Found	Not Found	High
A0A384JHT7	PH_6 domain-containing protein OS=Botryotinia fuckeliana (strain B05.10) OX=332648 GN=BCIN_05g04910 PE=4 SV=1	61.3	5.06	Master Protein	1056	High	0	66.943	92	7	7	27	352	2331.48	284	63.15	21	11	34	26	6	3	6	6	A0A384JHT7	1056	High	0	Not Found	Peak Found	Not Found	High	High	High	Not Found	Peak Found	High		120352		452989	691635	1.90986e+07		298243	687824		120352
A0A384JHU3	Uncharacterized protein OS=Botryotinia fuckeliana (strain B05.10) OX=332648 GN=BCIN_05g05320 PE=4 SV=1	35.6	4.74	Master Protein	591	High	0	23.68	36	2	2	12	56	978.18	66	7.97	11	4	12	9	2	1	2	2	A0A384JHU3	591	High	0	High	High	High	High	Peak Found	High	High	Peak Found	Not Found	689791	1.202e+06	112113	217333	351241	447983	315779	98001.6		4.39457e+06	1.202e+06	361028
A0A384JHY6	Bcmas1 OS=Botryotinia fuckeliana (strain B05.10) OX=332648 GN=Bcmas1 PE=3 SV=1	52.8	6.38	Master Protein	1034	Medium	0.028	1.607	6	1	1	2	7	204.54	2	0	2	2	1	1	1	1	1	1	A0A384JHY6	1034	Medium	0.028	Not Found	Not Found	Not Found	Not Found	Not Found	Peak Found	Peak Found	High	High						30528.7	126314	95207.9	177188
A0A384JHZ3	Saccharopine dehydrogenase [NAD(+), L-lysine-forming] OS=Botryotinia fuckeliana (strain B05.10) OX=332648 GN=Bclys1 PE=3 SV=1	40.8	5.49	Master Protein	1045	High	0	35.143	175	7	7	21	269	8241.49	267	58.79	42	42	47	44	6	6	6	6	A0A384JHZ3	1045	High	0	High	High	High	Peak Found	Peak Found	High	High	Peak Found	High	4.48884e+06	1.89127e+07	1.50154e+06	278956	232898	3.31256e+06	1.11318e+06	151075	1.36204e+06	2.85978e+07	1.89127e+07	4.83527e+06
A0A384JI20	Uncharacterized protein OS=Botryotinia fuckeliana (strain B05.10) OX=332648 GN=BCIN_05g04240 PE=3 SV=1	125.3	4.5	Master Protein	112	High	0.005	3.67	7	1	1	1	35	193.33	18	0	1	1	4	1	1	1	1	1	A0A384JI20	112	High	0.005	Not Found	High	Peak Found	Not Found	Peak Found	High	High	Peak Found	High		159473	249010		81620	258899	101739	30349.4			159473	801866
A0A384JI32	Beta-xylanase OS=Botryotinia fuckeliana (strain B05.10) OX=332648 GN=BCIN_05g06020 PE=3 SV=1	51.2	5.15	Master Protein	381	High	0	9.208	21	1	1	3	52	1787.61	60	19.6	5	5	6	5	1	1	1	1	A0A384JI32	381	High	0	Not Found	Not Found	Not Found	Not Found	Not Found	Not Found	Not Found	Not Found	High									1.67564e+06
A0A384JI39	ENTH domain-containing protein OS=Botryotinia fuckeliana (strain B05.10) OX=332648 GN=BCIN_05g06330 PE=4 SV=1	54.2	5.92	Master Protein	1052	High	0.006	2.904	20	1	1	2	21	667.65	27	7.47	4	4	6	6	1	1	1	1	A0A384JI39	1052	High	0.006	Peak Found	Not Found	Peak Found	Peak Found	Peak Found	High	Peak Found	Peak Found	Peak Found	328837		475450	195168	365898	2.01592e+06	197771	400891	288495	2.09498e+06		1.53105e+06
A0A384JI80	Histidine biosynthesis trifunctional protein OS=Botryotinia fuckeliana (strain B05.10) OX=332648 GN=Bchis4 PE=3 SV=1	94.3	5.55	Master Protein	343	High	0	4.503	1	1	1	3			9				1				1		A0A384JI80	343	High	0	Not Found	Not Found	Not Found	Not Found	Not Found	High	Not Found	Not Found	Not Found
A0A384JI97	Protein kinase domain-containing protein OS=Botryotinia fuckeliana (strain B05.10) OX=332648 GN=BCIN_05g06880 PE=4 SV=1	130	9.76	Master Protein Candidate	90	High	0	7.811	9	2	2	3	47	433.29	17	4.5	2	2	3	2	1	1	2	1	A0A384JI97	90	High	0	Not Found	High	Not Found	Peak Found	Not Found	High	Peak Found	Peak Found	Not Found		380835		19271.3		388285	130459	189616			380835
A0A384JI98	Uncharacterized protein OS=Botryotinia fuckeliana (strain B05.10) OX=332648 GN=BCIN_05g04720 PE=3 SV=1	13.7	5.44	Master Protein	988	High	0	5.08	5	2	2	18		136.87	12	0		1	3	1		1	2	1	A0A384JI98	988	High	0	Not Found	High	High	Not Found	Not Found	High	Not Found	Not Found	Not Found
A0A384JIA4	Protein kinase domain-containing protein OS=Botryotinia fuckeliana (strain B05.10) OX=332648 GN=BCIN_05g06880 PE=4 SV=1	127.6	9.74	Master Protein	90	High	0	7.811	9	2	2	3	47	433.29	17	4.5	2	2	3	2	1	1	2	1	A0A384JIA4	90	High	0	Not Found	High	Not Found	Peak Found	Not Found	High	Peak Found	Peak Found	Not Found		380835		19271.3		388285	130459	189616			380835
A0A384JIH7	DJ-1_PfpI domain-containing protein OS=Botryotinia fuckeliana (strain B05.10) OX=332648 GN=BCIN_05g07190 PE=4 SV=1	25.4	5.54	Master Protein	801	High	0	55.274	171	3	3	14	254	122.57	546	142.34	50	1	64	56	3	1	3	3	A0A384JIH7	801	High	0	High	High	High	Not Found	Not Found	High	Peak Found	High	High	2.94905e+06	1.15823e+08	7.10566e+06			3.986e+06	511573	371075	1.41342e+06	1.8788e+07	1.15823e+08	2.28817e+07
A0A384JIH8	NmrA domain-containing protein OS=Botryotinia fuckeliana (strain B05.10) OX=332648 GN=BCIN_05g05290 PE=4 SV=1	34.9	6.96	Master Protein	531	High	0	52.102	52	7	7	35	256	1860.82	142	25.98	13	8	18	13	6	4	7	6	A0A384JIH8	531	High	0	Not Found	High	High	High	Not Found	High	Not Found	Peak Found	Peak Found		1.29806e+06	2.15022e+06	159146		2.66004e+06		142435	399427		1.29806e+06	6.92417e+06
A0A384JIJ4	RRM domain-containing protein OS=Botryotinia fuckeliana (strain B05.10) OX=332648 GN=BCIN_05g07570 PE=4 SV=1	16.6	5.6	Master Protein	181	High	0.004	3.264	12	1	1	9	14	585.29	13	3.54	3	3	3	3	1	1	1	1	A0A384JIJ4	181	High	0.004	Not Found	High	High	Not Found	Not Found	Not Found	Not Found	Not Found	Not Found
A0A384JIK6	PKS_ER domain-containing protein OS=Botryotinia fuckeliana (strain B05.10) OX=332648 GN=BCIN_05g07670 PE=3 SV=1	38.2	7.05	Master Protein	519	Medium	0.011	2.244	4	1	1	4	2	142.34	4	1.73	1	1	1	1	1	1	1	1	A0A384JIK6	519	Medium	0.011	Not Found	Not Found	Not Found	Not Found	Not Found	Not Found	Not Found	Not Found	High									467590
A0A384JIR4	Thioredoxin domain-containing protein OS=Botryotinia fuckeliana (strain B05.10) OX=332648 GN=BCIN_05g08370 PE=4 SV=1	54.3	5.34	Master Protein	129	High	0	9.243	22	2	2	5	17		47	0	6		10	6	2		2	2	A0A384JIR4	129	High	0	Peak Found	High	Peak Found	Not Found	Not Found	High	Not Found	High	High	111629	467881	271869			273602		65364.4		711175	467881	875475
A0A384JIU3	Peptidyl-prolyl cis-trans isomerase OS=Botryotinia fuckeliana (strain B05.10) OX=332648 GN=Bcp1 PE=3 SV=1	24.2	9.1	Master Protein	259	High	0	110.467	1431	9	9	51	483	65464.2	2994	653.95	334	302	430	365	9	8	9	9	A0A384JIU3	259	High	0	High	High	High	High	High	High	High	High	High	6.60483e+07	4.2257e+08	1.74871e+08	1.03384e+07	1.31925e+07	2.13413e+08	5.43098e+07	4.16291e+07	3.29952e+07	4.20785e+08	4.2257e+08	5.63122e+08
A0A384JIV2	Bcerg10 OS=Botryotinia fuckeliana (strain B05.10) OX=332648 GN=Bcerg10 PE=3 SV=1	41.6	6.55	Master Protein	828	High	0	10.92	11	2	2	6	44	435.23	21	2.89	3	2	3	3	2	1	2	2	A0A384JIV2	828	High	0	Not Found	Not Found	Not Found	Not Found	Not Found	High	Not Found	Not Found	High						1.28949e+06			1.22203e+06
A0A384JIV4	Inosine-5'-monophosphate dehydrogenase OS=Botryotinia fuckeliana (strain B05.10) OX=332648 GN=BCIN_05g08280 PE=3 SV=1	58.2	6.28	Master Protein	391	High	0	4.298	20	1	1	2	38	1029.16	23	8.55	5	5	5	5	1	1	1	1	A0A384JIV4	391	High	0	Not Found	Not Found	Not Found	Not Found	Not Found	High	Not Found	High	Peak Found						2.69391e+06		474741	274165
A0A384JIZ5	Bctpp2 OS=Botryotinia fuckeliana (strain B05.10) OX=332648 GN=Bctpp2 PE=4 SV=1	62.6	4.6	Master Protein	688	High	0	22.755	39	2	2	5	97	2133.81	89	17.17	9	10	11	9	2	2	2	2	A0A384JIZ5	688	High	0	Not Found	Not Found	Peak Found	Not Found	Not Found	Not Found	High	High	High			324574				707538	951119	172779			1.0452e+06
A0A384JJ19	Ribosomal_S17_N domain-containing protein OS=Botryotinia fuckeliana (strain B05.10) OX=332648 GN=BCIN_06g00380 PE=3 SV=1	18.4	10.93	Master Protein	182	High	0.005	4.087	11	2	2	7	2	352.53	13	1.67	2	3	3	3	1	1	1	1	A0A384JJ19	182	High	0.005	High	High	Not Found	Peak Found	Not Found	High	Peak Found	Not Found	Not Found	309272	1.26658e+06		127399		545950	231511			1.97033e+06	1.26658e+06
A0A384JJ41	Bcrsm22 OS=Botryotinia fuckeliana (strain B05.10) OX=332648 GN=Bcrsm22 PE=4 SV=1	96.7	5.43	Master Protein	712	High	0	7.211	8	1	1	2	46	369.71	10	0	2	2	2	2	1	1	1	1	A0A384JJ41	712	High	0	Not Found	Not Found	Not Found	Not Found	Not Found	Not Found	Not Found	Not Found	High
A0A384JJ43	Uncharacterized protein OS=Botryotinia fuckeliana (strain B05.10) OX=332648 GN=BCIN_05g07200 PE=4 SV=1	20	7.36	Master Protein	850	High	0	6.161	4	1	1	8	83	333.86	7	3.47	1	1	1	1	1	1	1	1	A0A384JJ43	850	High	0	Not Found	Not Found	Not Found	Not Found	Not Found	High	Not Found	Not Found	Not Found
A0A384JJ81	40S ribosomal protein S21 OS=Botryotinia fuckeliana (strain B05.10) OX=332648 GN=BCIN_05g08070 PE=3 SV=1	9.7	7.99	Master Protein	669	High	0	43.597	267	2	2	18	135	18257	711	106.59	68	71	83	45	1	1	2	1	A0A384JJ81	669	High	0	High	High	High	High	Peak Found	High	High	High	High	405974	2.34279e+07	3.1489e+06	369117	412257	2.07261e+07	1.59607e+06	4.14078e+06	1.45328e+07	2.5864e+06	2.34279e+07	1.01401e+07
A0A384JJ85	Polysacc_synt_4 domain-containing protein OS=Botryotinia fuckeliana (strain B05.10) OX=332648 GN=BCIN_06g01200 PE=4 SV=1	18.4	5.48	Master Protein	617	High	0	11.401	22	2	2	16	64	1048.26	49	4.73	4	5	8	5	2	2	2	2	A0A384JJ85	617	High	0	Not Found	High	High	Not Found	Not Found	High	Not Found	Not Found	Not Found			145471			1.09445e+06						468447
A0A384JJC2	Alpha-galactosidase OS=Botryotinia fuckeliana (strain B05.10) OX=332648 GN=BCIN_06g01690 PE=3 SV=1	100.9	5.77	Master Protein	1017	Medium	0.017	1.906	3	1	1	2		76.44	6			1	2			1	1		A0A384JJC2	1017	Medium	0.017	Not Found	High	Not Found	Not Found	Not Found	High	Not Found	Not Found	Not Found
A0A384JJC9	Uncharacterized protein OS=Botryotinia fuckeliana (strain B05.10) OX=332648 GN=BCIN_06g02000 PE=4 SV=1	66.6	6.7	Master Protein	724	High	0.008	2.493	3	1	1	3	3	137.7		0	1	1		1	1	1		1	A0A384JJC9	724	High	0.008	Peak Found	Peak Found	Peak Found	Peak Found	Not Found	Not Found	High	Peak Found	Not Found	70023.4	127425	134193	18986.6			85853.5	55192.1		446110	127425	432129
A0A384JJH7	Uncharacterized protein OS=Botryotinia fuckeliana (strain B05.10) OX=332648 GN=BCIN_06g02240 PE=4 SV=1	36.6	8.21	Master Protein	932	High	0.005	3.439	4	1	1	5	9	177.01	6	0	1	1	1	1	1	1	1	1	A0A384JJH7	932	High	0.005	Not Found	High	Not Found	Not Found	Not Found	Not Found	Not Found	Not Found	Not Found
A0A384JJI0	Coatomer subunit gamma OS=Botryotinia fuckeliana (strain B05.10) OX=332648 GN=Bcsec21 PE=3 SV=1	100.9	5.48	Master Protein	671	Medium	0.011	2.29	4	1	1	2	1	135.41	3	0	1	1	1	1	1	1	1	1	A0A384JJI0	671	Medium	0.011	Not Found	Not Found	Not Found	Not Found	Not Found	High	Not Found	Not Found	Not Found
A0A384JJI5	Uncharacterized protein OS=Botryotinia fuckeliana (strain B05.10) OX=332648 GN=BCIN_06g02540 PE=4 SV=1	18.9	5.62	Master Protein	563	High	0	51.166	51	7	7	40	130	1350.7	135	20.13	13	6	18	14	6	3	6	6	A0A384JJI5	563	High	0	High	High	High	Peak Found	Peak Found	High	Peak Found	Peak Found	High	373587	9.03916e+06	1.13917e+06	151663	205311	305951	22673	254929	1.77699e+06	2.38007e+06	9.03916e+06	3.66837e+06
A0A384JJI6	Bcgo1 OS=Botryotinia fuckeliana (strain B05.10) OX=332648 GN=Bcgo1 PE=4 SV=1	84.8	5.26	Master Protein	1023	High	0	30.014	55	4	4	8	146	2875.17	137	24.19	12	13	18	12	3	4	4	4	A0A384JJI6	1023	High	0	High	High	Peak Found	High	Peak Found	High	Peak Found	High	Peak Found	472374	5.29794e+06	930362	117397	89954.2	1.67565e+06	143366	413537	366903	3.00943e+06	5.29794e+06	2.99596e+06
A0A384JJK0	Bcssz1 OS=Botryotinia fuckeliana (strain B05.10) OX=332648 GN=Bcssz1 PE=3 SV=1	61.3	5.11	Master Protein	82	High	0	15.562	22	3	3	6	69	1040.97	41	5.39	5	5	8	4	2	1	2	2	A0A384JJK0	82	High	0	Not Found	Not Found	Not Found	Not Found	Not Found	High	Peak Found	High	High						1.99523e+06	76820.9	230444	1.90071e+06
A0A384JJK1	Uncharacterized protein OS=Botryotinia fuckeliana (strain B05.10) OX=332648 GN=BCIN_06g02310 PE=4 SV=1	77	9.48	Master Protein	108	High	0.007	2.821	1	1	1	2			4				1				1		A0A384JJK1	108	High	0.007	Not Found	Not Found	Not Found	Not Found	Not Found	High	Not Found	Not Found	Not Found
A0A384JJK2	Carboxypeptidase OS=Botryotinia fuckeliana (strain B05.10) OX=332648 GN=BCIN_06g02510 PE=3 SV=1	60.8	4.86	Master Protein	736	High	0	9.297	99	2	2	7	51	4361.58	142	46.89	24	22	28	25	1	1	2	2	A0A384JJK2	736	High	0	Peak Found	High	High	High	High	High	Peak Found	High	Not Found	77590.1	4.74664e+06	181241	1.69141e+06	442173	3.09161e+06	132494	494834		494316	4.74664e+06	583634
A0A384JJN2	40S ribosomal protein S27 OS=Botryotinia fuckeliana (strain B05.10) OX=332648 GN=BCIN_06g02890 PE=3 SV=1	8.8	9.26	Master Protein	139	High	0	14.996	60	2	2	21	60	3532.8	118	30.82	13	15	16	16	1	1	1	1	A0A384JJN2	139	High	0	High	High	High	Not Found	Not Found	High	High	High	Peak Found	245552	8.54557e+06	1.72482e+06			9438200	263574	2.33958e+06	4.76109e+06	1.56438e+06	8.54557e+06	5.55429e+06
A0A384JJN9	Uncharacterized protein OS=Botryotinia fuckeliana (strain B05.10) OX=332648 GN=BCIN_06g00610 PE=4 SV=1	40.3	5.54	Master Protein	540	High	0.007	2.695	4	1	1	5	4	186.05	4	0	1	1	1	1	1	1	1	1	A0A384JJN9	540	High	0.007	Not Found	Peak Found	Not Found	Not Found	Not Found	Not Found	Peak Found	Peak Found	High		37505.3					10369.8	27052.2	335560		37505.3
A0A384JJP8	Bcgst4 OS=Botryotinia fuckeliana (strain B05.10) OX=332648 GN=Bcgst4 PE=3 SV=1	28	8.05	Master Protein	905	High	0	4.412	4	2	2	6	3	144.45	5	2.02	1	1	1	1	1	1	1	1	A0A384JJP8	905	High	0	Not Found	Not Found	Not Found	Not Found	Not Found	High	Not Found	Not Found	Peak Found						1.02946e+06			2535038
A0A384JJQ2	RRM domain-containing protein OS=Botryotinia fuckeliana (strain B05.10) OX=332648 GN=BCIN_06g02950 PE=4 SV=1	36.2	8.82	Master Protein	1032	High	0	15.348	16	2	2	10	84	774.23	37	7.36	3	4	5	4	2	2	2	2	A0A384JJQ2	1032	High	0	Not Found	Not Found	Not Found	Not Found	Not Found	High	Not Found	Not Found	High						818530			1.19962e+06
A0A384JJQ9	Uncharacterized protein OS=Botryotinia fuckeliana (strain B05.10) OX=332648 GN=BCIN_06g01840 PE=4 SV=1	38.2	6.02	Master Protein	701	High	0	51.4	63	4	4	27	140	1049.47	247	79.37	17	4	22	20	3	1	4	3	A0A384JJQ9	701	High	0	Not Found	High	High	Not Found	High	High	High	High	Peak Found		7.2721e+06			395897	4.05464e+07	931171	823286	442185		7.2721e+06
A0A384JJS9	Epimerase domain-containing protein OS=Botryotinia fuckeliana (strain B05.10) OX=332648 GN=BCIN_06g02030 PE=4 SV=1	42.8	5.47	Master Protein	59	Medium	0.012	2.307	4	1	1	5	7	160.01	3	0	1	1	1	1	1	1	1	1	A0A384JJS9	59	Medium	0.012	Not Found	High	Not Found	Not Found	Not Found	Not Found	Not Found	Not Found	Not Found		338406									338406
A0A384JJT0	Uncharacterized protein OS=Botryotinia fuckeliana (strain B05.10) OX=332648 GN=BCIN_06g03320 PE=4 SV=1	12.6	7.64	Master Protein	532	High	0	29.155	53	4	4	60	157	3040.43	97	23.67	13	13	14	13	3	3	4	3	A0A384JJT0	532	High	0	High	High	Peak Found	Peak Found	Not Found	High	High	High	High	888093	1.9739e+06	583136	23938.1		3.23402e+06	1.11033e+06	397152	1.85299e+06	5.65792e+06	1.9739e+06	1.87782e+06
A0A384JJU0	RRM domain-containing protein OS=Botryotinia fuckeliana (strain B05.10) OX=332648 GN=BCIN_06g03420 PE=4 SV=1	18	9.28	Master Protein Candidate	39	High	0	30.275	96	3	3	15	170	5514.07	179	49.34	24	20	27	25	3	2	3	3	A0A384JJU0	39	High	0	High	High	High	Peak Found	High	High	High	High	High	1.95404e+06	2.978e+06	3625812	27733.3	139851	1.29452e+07	933104	752484	10059241	1.24489e+07	2.978e+06	1.16759e+07
A0A384JJU1	Bclys12 OS=Botryotinia fuckeliana (strain B05.10) OX=332648 GN=Bclys12 PE=3 SV=1	38.2	5.67	Master Protein	700	High	0	7.256	14	2	2	7	29	455.79	23	4.39	3	3	5	3	2	2	2	2	A0A384JJU1	700	High	0	Not Found	Not Found	Not Found	Peak Found	Not Found	High	High	High	Not Found				7346.53		978800	203941	436631
A0A384JJU4	Bcplp2 OS=Botryotinia fuckeliana (strain B05.10) OX=332648 GN=Bcplp2 PE=3 SV=1	29	4.73	Master Protein	158	Medium	0.014	2.07	2	1	1	10	3			0	1			1	1			1	A0A384JJU4	158	Medium	0.014	Not Found	Not Found	Not Found	Not Found	Not Found	High	Not Found	Not Found	Not Found
A0A384JJU6	RRM domain-containing protein OS=Botryotinia fuckeliana (strain B05.10) OX=332648 GN=BCIN_06g03420 PE=4 SV=1	17.7	9.31	Master Protein	39	High	0	30.275	96	3	3	16	170	5514.07	179	49.34	24	20	27	25	3	2	3	3	A0A384JJU6	39	High	0	High	High	High	Peak Found	High	High	High	High	High	1.95404e+06	2.978e+06	3625812	27733.3	139851	1.29452e+07	933104	752484	10059241	1.24489e+07	2.978e+06	1.16759e+07
A0A384JJU9	RmlD_sub_bind domain-containing protein OS=Botryotinia fuckeliana (strain B05.10) OX=332648 GN=BCIN_06g02380 PE=4 SV=1	33	6.84	Master Protein	702	High	0	14.446	43	3	3	10	94	2253.19	31	9.56	10	10	9	14	2	3	3	3	A0A384JJU9	702	High	0	Peak Found	Peak Found	Peak Found	High	Peak Found	High	Peak Found	Peak Found	Peak Found	1.12687e+06	3.53993e+06	3.23216e+06	168331	814820	7.518e+06	537239	195309	218232	7.17915e+06	3.53993e+06	1.04082e+07
A0A384JK75	Uncharacterized protein OS=Botryotinia fuckeliana (strain B05.10) OX=332648 GN=BCIN_06g03350 PE=3 SV=1	24.2	11.4	Master Protein	16	High	0	13.233	34	2	2	14	59	1333.99	44	2.25	7	9	9	9	2	2	2	2	A0A384JK75	16	High	0	Peak Found	Peak Found	High	Peak Found	Not Found	Peak Found	High	Not Found	Not Found	204913	1.71074e+06	1.52459e+06	31882.1		184433	651487			1.30547e+06	1.71074e+06	4.90951e+06
A0A384JKC6	Uncharacterized protein OS=Botryotinia fuckeliana (strain B05.10) OX=332648 GN=BCIN_06g04940 PE=3 SV=1	33.2	6.32	Master Protein	536	High	0	19.468	51	5	5	25	105	1368.36	91	25.6	15	6	15	15	5	3	5	5	A0A384JKC6	536	High	0	Not Found	High	High	High	Not Found	High	Peak Found	Peak Found	Not Found		1.26184e+06	1.19677e+06	242200		880422	79774.6	148944			1.26184e+06	3.85384e+06
A0A384JKD5	Inositol hexakisphosphate and diphosphoinositol-pentakisphosphate kinase OS=Botryotinia fuckeliana (strain B05.10) OX=332648 GN=Bcvip1 PE=3 SV=1	169.8	6.68	Master Protein	265	Medium	0.03	1.447	2	1	1	1	6			0	1			1	1			1	A0A384JKD5	265	Medium	0.03	Not Found	High	Not Found	Not Found	Not Found	Not Found	Not Found	Not Found	Not Found
A0A384JKE9	Inositol hexakisphosphate and diphosphoinositol-pentakisphosphate kinase OS=Botryotinia fuckeliana (strain B05.10) OX=332648 GN=Bcvip1 PE=3 SV=1	172.8	6.83	Master Protein Candidate	265	Medium	0.03	1.447	2	1	1	1	6			0	1			1	1			1	A0A384JKE9	265	Medium	0.03	Not Found	High	Not Found	Not Found	Not Found	Not Found	Not Found	Not Found	Not Found
A0A384JKG7	Bcrho3 OS=Botryotinia fuckeliana (strain B05.10) OX=332648 GN=Bcrho3 PE=4 SV=1	23	4.79	Master Protein	131	Medium	0.023	1.671	2	1	1	7			4	0			1	1			1	1	A0A384JKG7	131	Medium	0.023	Not Found	Not Found	Not Found	Not Found	Not Found	High	Not Found	Peak Found	Not Found						313426		201062
A0A384JKN9	U2 snRNP auxiliary factor large subunit OS=Botryotinia fuckeliana (strain B05.10) OX=332648 GN=BCIN_06g05810 PE=3 SV=1	64.7	5.97	Master Protein	912	High	0	9.925	7	1	1	5	2		21	0	1		3	3	1		1	1	A0A384JKN9	912	High	0	Not Found	Not Found	Not Found	Not Found	Not Found	High	Not Found	Not Found	Not Found
A0A384JKP1	Uncharacterized protein OS=Botryotinia fuckeliana (strain B05.10) OX=332648 GN=BCIN_06g05560 PE=4 SV=1	11.1	6.39	Master Protein	109	High	0	16.597	228	2	2	16	124	14538.4	501	150.01	51	56	64	57	2	2	2	2	A0A384JKP1	109	High	0	High	High	High	High	High	High	High	High	High	2.58415e+06	2.03664e+07	3.46838e+06	8.07213e+06	1.34962e+06	5.16753e+07	1.55456e+06	565793	1.15582e+07	1.64633e+07	2.03664e+07	1.11689e+07
A0A384JKP7	Uncharacterized protein OS=Botryotinia fuckeliana (strain B05.10) OX=332648 GN=BCIN_06g05920 PE=4 SV=1	50.8	6.43	Master Protein	1039	High	0	5.9	14	1	1	4	15	570.6	34	0	3	3	5	3	1	1	1	1	A0A384JKP7	1039	High	0	Not Found	Peak Found	Not Found	Peak Found	Peak Found	High	High	Peak Found	High		115408		60384.7	70126.1	1.18368e+06	180830	141785	3.39837e+06		115408
A0A384JKP9	Uncharacterized protein OS=Botryotinia fuckeliana (strain B05.10) OX=332648 GN=BCIN_06g05910 PE=4 SV=1	26.4	5.2	Master Protein	451	High	0	11.025	15	2	2	13	35	781.52	23	2.72	2	5	4	4	1	2	2	2	A0A384JKP9	451	High	0	High	High	Not Found	Peak Found	Not Found	Not Found	Not Found	Not Found	Not Found	217777	920615		87135.6						1.38743e+06	920615
A0A384JKR2	Putative_PNPOx domain-containing protein OS=Botryotinia fuckeliana (strain B05.10) OX=332648 GN=BCIN_06g04300 PE=4 SV=1	25	5.73	Master Protein	13	High	0	4.53	16	2	2	14	25	446.19	17	3.62	4	3	5	4	2	1	2	2	A0A384JKR2	13	High	0	Not Found	High	Not Found	Not Found	Peak Found	High	High	Not Found	Peak Found		200355			69384.6	269108	188298		186531		200355
A0A384JKR5	Uncharacterized protein OS=Botryotinia fuckeliana (strain B05.10) OX=332648 GN=BCIN_06g06040 PE=3 SV=1	47.9	5.03	Master Protein	148	High	0	4.726	71	1	1	3	68	3668.04	109	39.04	17	16	20	18	1	1	1	1	A0A384JKR5	148	High	0	High	High	High	High	Not Found	High	High	High	Not Found	1.9436e+06	3.33003e+07	808033			2.47524e+07	260234	1.34303e+06		1.23824e+07	3.33003e+07	2.60204e+06
A0A384JKS8	Ubiquitinyl hydrolase 1 OS=Botryotinia fuckeliana (strain B05.10) OX=332648 GN=BCIN_06g04330 PE=4 SV=1	83.1	6.77	Master Protein	811	High	0.005	3.527	11	1	1	2	12	394.01	14	0	2	3	3	3	1	1	1	1	A0A384JKS8	811	High	0.005	Not Found	Peak Found	Not Found	Not Found	Not Found	High	Not Found	Not Found	Not Found		418670				798973					418670
A0A384JKT0	Uncharacterized protein OS=Botryotinia fuckeliana (strain B05.10) OX=332648 GN=BCIN_06g05200 PE=4 SV=1	59.1	4.51	Master Protein	696	High	0	46.188	232	8	8	17	394	11032.7	371	99.98	55	53	68	56	8	8	8	8	A0A384JKT0	696	High	0	High	High	High	High	High	High	High	High	Peak Found	2.63094e+06	2.57484e+07	2.89467e+06	7.04576e+06	4.86848e+06	6.72121e+06	1.97697e+06	5.75075e+06	814021	1.67613e+07	2.57484e+07	9.32145e+06
A0A384JKU5	Bcfcy1 OS=Botryotinia fuckeliana (strain B05.10) OX=332648 GN=Bcfcy1 PE=4 SV=1	17.2	5.57	Master Protein	222	High	0	31.004	34	4	4	33	131	1850.37	81	16.18	8	8	9	9	3	3	3	3	A0A384JKU5	222	High	0	High	High	High	Not Found	Peak Found	High	Not Found	Not Found	Not Found	89851	1.02692e+06	128655		105564	940162				572428	1.02692e+06	414297
A0A384JKU6	Uroporphyrinogen decarboxylase OS=Botryotinia fuckeliana (strain B05.10) OX=332648 GN=Bchem12 PE=3 SV=1	41.1	6.55	Master Protein	843	High	0	6.264	5	1	1	4	19	265.85	15	2.68	1	1	2	1	1	1	1	1	A0A384JKU6	843	High	0	Not Found	High	Peak Found	Not Found	Not Found	High	Not Found	Not Found	Not Found		346603	52722.2			257580					346603	169777
A0A384JKV9	Bcgar1 OS=Botryotinia fuckeliana (strain B05.10) OX=332648 GN=Bcgar1 PE=4 SV=1	34.4	7.25	Master Protein	116	High	0	6.725	32	2	2	6	82	1467.72	30	6.89	8	9	8	7	2	2	2	2	A0A384JKV9	116	High	0	Peak Found	High	Peak Found	High	Not Found	High	High	Peak Found	Not Found	571141	1.18602e+06	87774.5	611109		2.73825e+06	377317	35588.2		3.63866e+06	1.18602e+06	282653
A0A384JKW2	Uncharacterized protein OS=Botryotinia fuckeliana (strain B05.10) OX=332648 GN=BCIN_06g05450 PE=3 SV=1	24.5	9.44	Master Protein	494	High	0	5.152	6	2	2	11	39	189.77	12	1.69	1	1	3	1	1	1	2	1	A0A384JKW2	494	High	0	Peak Found	Peak Found	Peak Found	Not Found	Peak Found	High	Peak Found	Not Found	Peak Found	72390.2	87743.5	55501.4		50580	272983	40035.9		1.0278e+06	461188	87743.5	178726
A0A384JKX2	Bcrgd2 OS=Botryotinia fuckeliana (strain B05.10) OX=332648 GN=Bcrgd2 PE=4 SV=1	99.6	6.4	Master Protein	226	Medium	0.014	2.22	8	1	1	2	19	292.95	7	0	2	2	2	2	1	1	1	1	A0A384JKX2	226	Medium	0.014	Peak Found	Not Found	Not Found	Peak Found	Peak Found	High	Peak Found	Peak Found	Not Found	102486			19537.4	25701.1	380429	159330	98398.2		652924
A0A384JKX7	Protein disulfide-isomerase OS=Botryotinia fuckeliana (strain B05.10) OX=332648 GN=Bcpdi1 PE=3 SV=1	57.5	4.74	Master Protein	60	High	0	19.635	82	3	3	9	114	4713.17	146	40.95	19	20	22	21	2	2	2	3	A0A384JKX7	60	High	0	Peak Found	High	High	Peak Found	Not Found	High	High	Peak Found	High	46177	1.77108e+06	626010	71399.8		7.41255e+06	155436	794668	1.84903e+06	294187	1.77108e+06	2.01589e+06
A0A384JKX8	Bchsh155 OS=Botryotinia fuckeliana (strain B05.10) OX=332648 GN=Bchsh155 PE=3 SV=1	134.7	5.99	Master Protein	575	High	0	4.765	4	1	1	2	8		9	0	1		2	1	1		1	1	A0A384JKX8	575	High	0	Peak Found	Peak Found	Not Found	Not Found	Not Found	High	Not Found	Peak Found	Not Found	49606.3	405052				411333		78144		316035	405052
A0A384JL01	Inositol-1-monophosphatase OS=Botryotinia fuckeliana (strain B05.10) OX=332648 GN=BCIN_06g04900 PE=3 SV=1	32	5.27	Master Protein	583	High	0	19.992	14	2	2	11	91	341.32	34	12.41	4	1	4	5	2	1	2	2	A0A384JL01	583	High	0	Not Found	High	High	Not Found	Not Found	High	Not Found	Not Found	High									202484
A0A384JL49	Bcbfr1 OS=Botryotinia fuckeliana (strain B05.10) OX=332648 GN=Bcbfr1 PE=4 SV=1	56.9	8.66	Master Protein	237	High	0	40.866	86	8	8	21	306	5285.26	179	40.84	20	20	24	22	7	7	6	8	A0A384JL49	237	High	0	Peak Found	High	High	High	High	High	High	Peak Found	High	786219	1.85702e+06	680482	279766	137733	8.71107e+06	529369	383570	1.43699e+06	5.00889e+06	1.85702e+06	2.1913e+06
A0A384JLA7	Uncharacterized protein OS=Botryotinia fuckeliana (strain B05.10) OX=332648 GN=BCIN_06g06780 PE=4 SV=1	18.7	4.86	Master Protein	252	High	0	92.733	373	10	10	53	359	24406.9	783	220.15	82	89	109	93	7	8	10	8	A0A384JLA7	252	High	0	High	High	High	High	High	High	High	High	High	3.91211e+06	4.0253e+07	1.28182e+07	1.3602e+06	3.07074e+06	2.15275e+08	6.88144e+06	1.17554e+07	5.9167e+07	2.49235e+07	4.0253e+07	4.12772e+07
A0A384JLH2	Bcnqo1 OS=Botryotinia fuckeliana (strain B05.10) OX=332648 GN=Bcnqo1 PE=3 SV=1	21.6	6.16	Master Protein	793	Medium	0.02	1.894	3	1	1	9		76.06	4	0		1	1	1		1	1	1	A0A384JLH2	793	Medium	0.02	Not Found	High	Not Found	Not Found	Not Found	Not Found	Not Found	Not Found	Not Found
A0A384JLN1	Uncharacterized protein OS=Botryotinia fuckeliana (strain B05.10) OX=332648 GN=BCIN_07g01290 PE=4 SV=1	79.2	5.14	Master Protein	863	High	0	26.851	31	8	8	16	112	1076.14	57	4	6	6	12	7	5	5	6	6	A0A384JLN1	863	High	0	Not Found	High	Not Found	Not Found	Not Found	High	Not Found	Not Found	High									494693
A0A384JLN4	Arginase OS=Botryotinia fuckeliana (strain B05.10) OX=332648 GN=Bccar1 PE=3 SV=1	35.4	5.95	Master Protein	1009	High	0	5.688	9	1	1	4	46	461	18	4.57	2	2	3	2	1	1	1	1	A0A384JLN4	1009	High	0	Not Found	Not Found	Not Found	Not Found	Not Found	Not Found	Not Found	Not Found	High
A0A384JLP4	60S ribosomal protein L27 OS=Botryotinia fuckeliana (strain B05.10) OX=332648 GN=BCIN_07g00520 PE=3 SV=1	15.6	10.54	Master Protein	683	High	0.005	3.538	8	2	2	16	28	288.91	6	0	2	2	2	2	2	2	2	2	A0A384JLP4	683	High	0.005	Not Found	Peak Found	Peak Found	Peak Found	Not Found	High	Not Found	Not Found	Peak Found		312960	72177.3	18905.1		485611			39726.2		312960	232426
A0A384JLR6	Uncharacterized protein OS=Botryotinia fuckeliana (strain B05.10) OX=332648 GN=BCIN_07g01560 PE=4 SV=1	75.2	5.81	Master Protein Candidate	242	High	0	7.938	4	1	1	3	17	135	8	0	1	1	1	1	1	1	1	1	A0A384JLR6	242	High	0	Not Found	Not Found	Not Found	Not Found	Not Found	High	Not Found	Not Found	Not Found
A0A384JLR8	Uncharacterized protein OS=Botryotinia fuckeliana (strain B05.10) OX=332648 GN=BCIN_07g01560 PE=4 SV=1	68.8	5.52	Master Protein	242	High	0	7.938	4	1	1	3	17	135	8	0	1	1	1	1	1	1	1	1	A0A384JLR8	242	High	0	Not Found	Not Found	Not Found	Not Found	Not Found	High	Not Found	Not Found	Not Found
A0A384JLR9	Translocation protein SEC62 OS=Botryotinia fuckeliana (strain B05.10) OX=332648 GN=Bcsec62 PE=3 SV=1	56.4	9.1	Master Protein	445	High	0	12.049	22	2	2	7	40	69.21	52	9.17	5	1	9	7	2	1	2	2	A0A384JLR9	445	High	0	Peak Found	High	Peak Found	Peak Found	High	High	Peak Found	High	Not Found	156935		96256	142551	240647	2.33844e+06	78525.4	201264		999809		309965
A0A384JLT5	Orotate phosphoribosyltransferase OS=Botryotinia fuckeliana (strain B05.10) OX=332648 GN=BCIN_07g01590 PE=3 SV=1	25.1	5.58	Master Protein	469	High	0	20.185	29	4	4	25	154	1482.1	53	8.38	6	7	8	8	3	3	4	4	A0A384JLT5	469	High	0	Peak Found	High	High	High	Not Found	High	Peak Found	Not Found	Not Found	611406	303570	444456	91804		971074	109047			3.89519e+06	303570	1.43124e+06
A0A384JLU0	Hydrolase_4 domain-containing protein OS=Botryotinia fuckeliana (strain B05.10) OX=332648 GN=BCIN_07g01020 PE=3 SV=1	47	5.49	Master Protein	497	High	0	25.782	19	2	2	5	70	938.61	33	5.47	5	4	7	3	1	1	1	1	A0A384JLU0	497	High	0	Not Found	High	Not Found	Not Found	Not Found	High	Not Found	Not Found	Not Found						2.96417e+06
A0A384JLV2	Elongation factor 2 OS=Botryotinia fuckeliana (strain B05.10) OX=332648 GN=BCIN_07g01540 PE=3 SV=1	93.4	6.81	Master Protein	354	High	0	55.36	253	9	9	13	278	12784.3	528	98.75	49	63	78	63	8	8	9	9	A0A384JLV2	354	High	0	High	High	High	High	High	High	High	High	High	1.65866e+06	6.34261e+06	3.6127e+06	1.61672e+06	2.15737e+06	2.01788e+07	5.79069e+06	5.60775e+06	6.38854e+06	1.05671e+07	6.34261e+06	1.16337e+07
A0A384JLV3	Uncharacterized protein OS=Botryotinia fuckeliana (strain B05.10) OX=332648 GN=BCIN_06g07510 PE=4 SV=1	70.8	6.84	Master Protein	992	High	0	4.603	13	1	1	2	19	766.81	14	2.89	3	4	3	3	1	1	1	1	A0A384JLV3	992	High	0	High	High	High	Not Found	Not Found	Peak Found	Not Found	Peak Found	Not Found	335726	583449	467729			140920		64735.3		2.13887e+06	583449	1.50619e+06
A0A384JLW5	Eukaryotic translation initiation factor 5A OS=Botryotinia fuckeliana (strain B05.10) OX=332648 GN=BCIN_07g01170 PE=3 SV=1	17.8	5.26	Master Protein	427	High	0	38.956	66	4	4	31	90	1128.79	153	29.32	18	6	22	20	4	3	4	4	A0A384JLW5	427	High	0	Peak Found	High	Peak Found	High	Peak Found	High	Peak Found	Peak Found	High	56403.9	5.07506e+06	306316	286134	709707	3.72551e+06	390032	396234	567495	359342	5.07506e+06	986401
A0A384JLW6	Pyruvate dehydrogenase E1 component subunit alpha OS=Botryotinia fuckeliana (strain B05.10) OX=332648 GN=BCIN_07g01890 PE=4 SV=1	45.5	8.13	Master Protein	496	High	0	6.554	5	1	1	5	12		10	0	1		3	1	1		1	1	A0A384JLW6	496	High	0	Not Found	Not Found	Not Found	Not Found	Not Found	High	Not Found	Not Found	High
A0A384JLX8	Aldo_ket_red domain-containing protein OS=Botryotinia fuckeliana (strain B05.10) OX=332648 GN=BCIN_07g01990 PE=4 SV=1	38.9	8.7	Master Protein	903	High	0	5.127	10	2	2	7	29	418.77	6	0	2	3	2	3	1	2	1	2	A0A384JLX8	903	High	0	Not Found	High	Not Found	Not Found	Not Found	High	Not Found	Peak Found	Peak Found		1.48127e+06				1.88267e+06		160691	378669		1.48127e+06
A0A384JLZ8	Histone H2A OS=Botryotinia fuckeliana (strain B05.10) OX=332648 GN=Bchtz1 PE=3 SV=1	15.2	10.29	Master Protein	157	Medium	0.02	1.794	2	1	1	5			7				2				1		A0A384JLZ8	157	Medium	0.02	Not Found	Not Found	Not Found	High	Not Found	Not Found	Not Found	Not Found	Not Found				155167
A0A384JM23	Uncharacterized protein OS=Botryotinia fuckeliana (strain B05.10) OX=332648 GN=BCIN_07g01460 PE=4 SV=1	103.5	6.86	Master Protein	786	Medium	0.029	1.495	2	1	1	1	12				2				1				A0A384JM23	786	Medium	0.029	Peak Found	High	High	Peak Found	Not Found	Peak Found	Peak Found	Not Found	Peak Found	1999327	1.57487e+06	818189	25706.1		97541.2	127669		93042.6	1.27374e+07	1.57487e+06	2.63474e+06
A0A384JM31	Altered inheritance of mitochondria protein 41 OS=Botryotinia fuckeliana (strain B05.10) OX=332648 GN=AIM41 PE=3 SV=1	19.8	9.16	Master Protein	796	High	0	6.247	4	1	1	10	47	262.65	9	2.77	1	1	1	1	1	1	1	1	A0A384JM31	796	High	0	Not Found	Not Found	Not Found	Not Found	Not Found	High	Not Found	Not Found	Not Found
A0A384JM32	Bcmcd1 OS=Botryotinia fuckeliana (strain B05.10) OX=332648 GN=Bcmcd1 PE=3 SV=1	72.1	4.65	Master Protein	792	High	0	8.23	13	1	1	2	55	686.05	22	4.25	3	3	4	3	1	1	1	1	A0A384JM32	792	High	0	Not Found	Not Found	Not Found	Not Found	Not Found	High	Not Found	Not Found	Not Found						238974
A0A384JM40	DNA damage-inducible protein 1 OS=Botryotinia fuckeliana (strain B05.10) OX=332648 GN=Bcddi1 PE=3 SV=1	46.8	5.15	Master Protein	401	High	0.007	2.612	3	1	1	4	11		4	0	1		1	1	1		1	1	A0A384JM40	401	High	0.007	Not Found	Not Found	Not Found	Not Found	Not Found	High	Not Found	Not Found	Not Found
A0A384JM41	DAGKc domain-containing protein OS=Botryotinia fuckeliana (strain B05.10) OX=332648 GN=BCIN_07g02640 PE=4 SV=1	57.1	6.4	Master Protein	305	Medium	0.014	2.131	3	1	1	3		69.15	4	0		1	1	1		1	1	1	A0A384JM41	305	Medium	0.014	Not Found	Not Found	Not Found	Not Found	Not Found	High	Not Found	Not Found	Not Found
A0A384JM43	6-phosphogluconate dehydrogenase, decarboxylating OS=Botryotinia fuckeliana (strain B05.10) OX=332648 GN=BCIN_07g02610 PE=3 SV=1	58.7	6.81	Master Protein	844	High	0	43.975	187	5	5	12	299	10116.1	325	87.02	43	43	55	46	5	5	5	5	A0A384JM43	844	High	0	High	High	High	High	High	High	High	High	High	1.06499e+06	3.33495e+06	1.30897e+06	284631	1.43389e+06	21954095	2.86483e+06	3.38306e+06	7.57467e+06	6.7849e+06	3.33495e+06	4.21518e+06
A0A384JM46	Peptidyl-prolyl cis-trans isomerase OS=Botryotinia fuckeliana (strain B05.10) OX=332648 GN=BCIN_07g00840 PE=3 SV=1	22.5	6.89	Master Protein	606	High	0	10.135	86	2	2	13	67	4679.94	140	47.26	19	20	27	20	2	2	2	2	A0A384JM46	606	High	0	Peak Found	High	Peak Found	High	Peak Found	High	High	High	High	91616.9	2.8456e+06	173344	192561	164594	1.15421e+07	568924	3.51908e+06	6.24943e+06	583679	2.8456e+06	558206
A0A384JM51	Tubulin-specific chaperone A OS=Botryotinia fuckeliana (strain B05.10) OX=332648 GN=BCIN_07g02680 PE=3 SV=1	12.3	5.06	Master Protein	803	High	0	14.354	46	3	3	32	64	2313.84	88	16.02	11	11	13	11	3	3	3	3	A0A384JM51	803	High	0	High	High	High	Peak Found	Peak Found	High	High	Peak Found	High	1.44679e+06	4.76705e+06	3.35891e+06	13575.1	747932	1.86542e+06	2.85176e+06	1.40044e+06	6.34273e+06	9.21728e+06	4.76705e+06	1.08164e+07
A0A384JM82	Bcscd6 OS=Botryotinia fuckeliana (strain B05.10) OX=332648 GN=Bcscd6 PE=4 SV=1	58.1	9.58	Master Protein	889	High	0	8.913	9	3	3	11	25	256.02	9	1.77	2	1	3	3	2	1	3	3	A0A384JM82	889	High	0	Peak Found	High	Peak Found	Not Found	Not Found	High	Not Found	Not Found	Not Found	160605	306082	190419			274796				1.0232e+06	306082	613190
A0A384JM89	Ubiquitin OS=Botryotinia fuckeliana (strain B05.10) OX=332648 GN=BCIN_07g01150 PE=3 SV=1	14.6	9.83	Master Protein	76	High	0	101.438	1374	9	9	42	522	83289	2534	722.16	331	332	377	334	8	8	9	8	A0A384JM89	76	High	0	High	High	High	High	High	High	High	High	High	7.0073e+07	4.89209e+08	3.2019e+08	3.44603e+06	2.63473e+06	6.41182e+07	1.02812e+07	8.29571e+06	5.13382e+07	4.46425e+08	4.89209e+08	1.03108e+09
A0A384JMA1	Uncharacterized protein OS=Botryotinia fuckeliana (strain B05.10) OX=332648 GN=BCIN_07g03060 PE=4 SV=1	48.9	5.1	Master Protein	659	High	0	13.159	64	3	3	6	52	3147.66	87	23.71	16	15	17	16	2	2	2	2	A0A384JMA1	659	High	0	High	High	High	Peak Found	High	High	High	Peak Found	High	150752	849241	373691	30963.7	1.05351e+06	5.27507e+06	1.34358e+06	680215	3.14097e+06	960418	849241	1.20337e+06
A0A384JMA7	Uncharacterized protein OS=Botryotinia fuckeliana (strain B05.10) OX=332648 GN=BCIN_07g01290 PE=4 SV=1	83.2	5.26	Master Protein Candidate	863	High	0	26.851	31	8	8	15	112	1076.14	57	4	6	6	12	7	5	5	6	6	A0A384JMA7	863	High	0	Not Found	High	Not Found	Not Found	Not Found	High	Not Found	Not Found	High									494693
A0A384JMB5	Reticulon-like protein OS=Botryotinia fuckeliana (strain B05.10) OX=332648 GN=BCIN_07g03170 PE=4 SV=1	37.9	6.62	Master Protein	981	High	0	22.064	29	2	2	15	58	568.99	77	12.3	8	3	10	8	2	1	2	2	A0A384JMB5	981	High	0	Peak Found	High	Not Found	Not Found	Not Found	High	Not Found	Peak Found	High	13960.3					597784		22797.9	1.25257e+06	88939
A0A384JMC8	6-phosphogluconate dehydrogenase, decarboxylating OS=Botryotinia fuckeliana (strain B05.10) OX=332648 GN=BCIN_07g02610 PE=3 SV=1	54.7	6.28	Master Protein Candidate	844	High	0	43.975	187	5	5	13	299	10116.1	325	87.02	43	43	55	46	5	5	5	5	A0A384JMC8	844	High	0	High	High	High	High	High	High	High	High	High	1.06499e+06	3.33495e+06	1.30897e+06	284631	1.43389e+06	21954095	2.86483e+06	3.38306e+06	7.57467e+06	6.7849e+06	3.33495e+06	4.21518e+06
A0A384JME7	Ubiquitin-like domain-containing protein OS=Botryotinia fuckeliana (strain B05.10) OX=332648 GN=BCIN_07g02710 PE=4 SV=1	8.7	5.21	Master Protein	71	High	0	6.194	24	2	2	30	66	547.85	25	4.2	11	3	6	4	2	2	2	2	A0A384JME7	71	High	0	High	High	High	Not Found	Peak Found	High	High	Not Found	High	466709	2.42291e+06	3.35943e+06		44650.6	3.03333e+06	253984		2.4214e+06	2.97334e+06	2.42291e+06	1.08181e+07
A0A384JMH8	Uncharacterized protein OS=Botryotinia fuckeliana (strain B05.10) OX=332648 GN=BCIN_07g03460 PE=3 SV=1	42.1	5.69	Master Protein	464	High	0	7.788	19	2	2	9	30	516.45	33	8.14	5	3	6	5	2	1	2	2	A0A384JMH8	464	High	0	Peak Found	High	High	Peak Found	Not Found	High	Peak Found	Not Found	Not Found	325700	1.07662e+06	402748	132123		1.41837e+06	76986.9			2.07499e+06	1.07662e+06	1.29693e+06
A0A384JMI8	Uncharacterized protein OS=Botryotinia fuckeliana (strain B05.10) OX=332648 GN=BCIN_07g03520 PE=4 SV=1	31.7	7.25	Master Protein	449	High	0	10.706	10	1	1	6	15	188.81	29	4.42	2	1	5	2	1	1	1	1	A0A384JMI8	449	High	0	Not Found	High	Peak Found	Not Found	Not Found	High	Not Found	Not Found	Not Found		908192	63499.8			393744					908192	204483
A0A384JMJ8	Mitochondrial fission 1 protein OS=Botryotinia fuckeliana (strain B05.10) OX=332648 GN=Bcfis1 PE=3 SV=1	17.2	8.1	Master Protein	814	High	0	4.386	7	2	2	15	11		10	0	2		3	2	1		1	1	A0A384JMJ8	814	High	0	Not Found	Not Found	Not Found	Not Found	Not Found	High	Not Found	Not Found	Not Found						450799
A0A384JMK7	Endocytosis protein 3 OS=Botryotinia fuckeliana (strain B05.10) OX=332648 GN=Bcend3 PE=3 SV=1	45.3	5.1	Master Protein	857	High	0	21.119	32	4	4	9	157	1660.22	49	10.92	6	8	10	8	3	3	4	3	A0A384JMK7	857	High	0	Not Found	High	Peak Found	Not Found	Peak Found	High	Not Found	Peak Found	High		107618	133970		221113	3.28031e+06		43266.3	89059.9		107618	431412
A0A384JMS3	FK506-binding protein OS=Botryotinia fuckeliana (strain B05.10) OX=332648 GN=BCIN_07g04500 PE=3 SV=1	42.6	4.75	Master Protein Candidate	245	High	0	6.917	8	1	1	4	28	508.24	14	5.14	2	2	2	2	1	1	1	1	A0A384JMS3	245	High	0	Not Found	High	Not Found	Not Found	Not Found	High	Not Found	High	Not Found		544802						176405			544802
A0A384JMT2	FK506-binding protein OS=Botryotinia fuckeliana (strain B05.10) OX=332648 GN=BCIN_07g04500 PE=3 SV=1	52.6	4.61	Master Protein	245	High	0	6.917	8	1	1	3	28	508.24	14	5.14	2	2	2	2	1	1	1	1	A0A384JMT2	245	High	0	Not Found	High	Not Found	Not Found	Not Found	High	Not Found	High	Not Found		544802						176405			544802
A0A384JMV4	Oxidored_FMN domain-containing protein OS=Botryotinia fuckeliana (strain B05.10) OX=332648 GN=BCIN_07g02980 PE=4 SV=1	41.4	5.63	Master Protein	1051	High	0	115.366	409	15	15	46	582	19027.8	742	160.19	91	95	123	100	14	13	14	14	A0A384JMV4	1051	High	0	High	High	High	Peak Found	Peak Found	Peak Found	Peak Found	Peak Found	Peak Found	8.23127e+06	4.85427e+07	2.98206e+07	383567	1.16305e+06	1.64258e+06	1.33979e+06	2.49575e+06	8.38812e+08	5.24403e+07	4.85427e+07	9.60287e+07
A0A384JMV9	Uncharacterized protein OS=Botryotinia fuckeliana (strain B05.10) OX=332648 GN=BCIN_07g04070 PE=3 SV=1	11.4	4.92	Master Protein	347	High	0	33.306	80	3	3	41	60	529.17	137	25.17	25	3	27	25	2	1	2	2	A0A384JMV9	347	High	0	High	High	High	Peak Found	Peak Found	High	Peak Found	Peak Found	Peak Found	408110	7.64471e+06	703172	38393.5	28052.8	264415	440681	212844	364127	2.60002e+06	7.64471e+06	2.26436e+06
A0A384JMW2	Beta-hexosaminidase OS=Botryotinia fuckeliana (strain B05.10) OX=332648 GN=BCIN_07g04810 PE=3 SV=1	65.9	5.77	Master Protein Candidate	243	High	0.005	3.065	20	1	1	1	32	575.04	19	0	5	5	5	5	1	1	1	1	A0A384JMW2	243	High	0.005	Not Found	Peak Found	Peak Found	High	Peak Found	High	Not Found	Not Found	Peak Found		525550	1.06532e+06	168087	153870	1.52288e+06			28288719		525550	3.43055e+06
A0A384JMX0	Uncharacterized protein OS=Botryotinia fuckeliana (strain B05.10) OX=332648 GN=BCIN_07g04750 PE=4 SV=1	47.7	4.84	Master Protein	891	High	0.005	3.787	4	1	1	7	6		9	0	1		2	1	1		1	1	A0A384JMX0	891	High	0.005	Not Found	High	Not Found	Not Found	Not Found	Not Found	Not Found	Not Found	Not Found
A0A384JMX5	Beta-hexosaminidase OS=Botryotinia fuckeliana (strain B05.10) OX=332648 GN=BCIN_07g04810 PE=3 SV=1	63.5	5.57	Master Protein	243	High	0.005	3.065	20	1	1	1	32	575.04	19	0	5	5	5	5	1	1	1	1	A0A384JMX5	243	High	0.005	Not Found	Peak Found	Peak Found	High	Peak Found	High	Not Found	Not Found	Peak Found		525550	1.06532e+06	168087	153870	1.52288e+06			28288719		525550	3.43055e+06
A0A384JMY1	Bcist1 OS=Botryotinia fuckeliana (strain B05.10) OX=332648 GN=Bcist1 PE=3 SV=1	35.8	5.88	Master Protein	197	High	0	7.247	24	1	1	5	53	1542.79	37	13.07	6	6	6	6	1	1	1	1	A0A384JMY1	197	High	0	Peak Found	High	Not Found	Not Found	Not Found	High	Not Found	Not Found	High	177701	1.16991e+06				4.03651e+06			272343	1.13211e+06	1.16991e+06
A0A384JMY4	Pre-mRNA-processing protein 45 OS=Botryotinia fuckeliana (strain B05.10) OX=332648 GN=Bcprp45 PE=3 SV=1	64.5	8.91	Master Protein	723	High	0	9.414	27	1	1	2	39	1482.31	43	9.93	6	7	7	7	1	1	1	1	A0A384JMY4	723	High	0	Peak Found	High	Not Found	Not Found	Not Found	High	Not Found	Not Found	Not Found	28790.9	359229				586827				183423	359229
A0A384JMY5	Isocitrate dehydrogenase [NAD] subunit, mitochondrial OS=Botryotinia fuckeliana (strain B05.10) OX=332648 GN=Bcidh2 PE=3 SV=1	41.6	8.28	Master Protein	50	Medium	0.02	1.872	7	1	1	3			22				7				1		A0A384JMY5	50	Medium	0.02	Not Found	Not Found	Not Found	Not Found	Not Found	High	Not Found	Not Found	High						2.49586e+06			782854
A0A384JN01	Actin-depolymerizing factor 1 OS=Botryotinia fuckeliana (strain B05.10) OX=332648 GN=Bccof1 PE=3 SV=1	15.5	6.83	Master Protein Candidate	128	High	0	121.489	773	7	7	61	515	22897.5	2523	634.62	205	85	268	215	7	4	7	7	A0A384JN01	128	High	0	High	High	High	High	High	High	High	High	High	1.79788e+07	1.71903e+08	4.70923e+07	4.41908e+06	592882	1.84092e+08	6.77648e+06	1.33411e+07	3.05682e+07	1.1454e+08	1.71903e+08	1.51647e+08
A0A384JN02	Uncharacterized protein OS=Botryotinia fuckeliana (strain B05.10) OX=332648 GN=BCIN_07g04990 PE=4 SV=1	27.2	5.99	Master Protein	672	High	0	4.357	4	1	1	7	31	230.09	5	2.24	1	1	1	1	1	1	1	1	A0A384JN02	672	High	0	Not Found	Not Found	Not Found	Not Found	Not Found	High	Not Found	Not Found	Not Found
A0A384JN13	Actin-depolymerizing factor 1 OS=Botryotinia fuckeliana (strain B05.10) OX=332648 GN=Bccof1 PE=3 SV=1	17.5	5.15	Master Protein	128	High	0	121.489	773	7	7	54	515	22897.5	2523	634.62	205	85	268	215	7	4	7	7	A0A384JN13	128	High	0	High	High	High	High	High	High	High	High	High	1.79788e+07	1.71903e+08	4.70923e+07	4.41908e+06	592882	1.84092e+08	6.77648e+06	1.33411e+07	3.05682e+07	1.1454e+08	1.71903e+08	1.51647e+08
A0A384JN33	Uncharacterized protein OS=Botryotinia fuckeliana (strain B05.10) OX=332648 GN=BCIN_07g03520 PE=4 SV=1	23.4	5.66	Master Protein Candidate	449	High	0	10.706	10	1	1	8	15	188.81	29	4.42	2	1	5	2	1	1	1	1	A0A384JN33	449	High	0	Not Found	High	Peak Found	Not Found	Not Found	High	Not Found	Not Found	Not Found		908192	63499.8			393744					908192	204483
A0A384JN55	F-actin-capping protein subunit beta OS=Botryotinia fuckeliana (strain B05.10) OX=332648 GN=Bccap2 PE=3 SV=1	31.3	4.96	Master Protein	385	High	0	35.254	100	4	4	16	126	5860.55	201	47.11	23	24	28	25	3	3	3	3	A0A384JN55	385	High	0	High	High	High	High	High	High	High	High	High		1.66837e+06	75749.6	16053.4		9.21827e+06	170323	651062	2.55598e+06		1.66837e+06	243930
A0A384JN65	ATP synthase subunit gamma OS=Botryotinia fuckeliana (strain B05.10) OX=332648 GN=Bcatp3 PE=3 SV=1	32.1	7.85	Master Protein	274	High	0	6.242	7	1	1	7	32	128.06	10	3.88	2	1	2	2	1	1	1	1	A0A384JN65	274	High	0	Not Found	High	Not Found	Not Found	Not Found	High	Not Found	Not Found	Not Found
A0A384JN68	Structural maintenance of chromosomes protein OS=Botryotinia fuckeliana (strain B05.10) OX=332648 GN=Bcsmc3 PE=3 SV=1	139.9	5.94	Master Protein	514	High	0	4.43	16	1	1	1	56	777.93	19	1.68	4	4	4	4	1	1	1	1	A0A384JN68	514	High	0	Peak Found	Not Found	Not Found	Not Found	Peak Found	High	Peak Found	Peak Found	High	10097.2				22480.8	18281.5	8985.67	15312.6	291283	64328
A0A384JN81	Uncharacterized protein OS=Botryotinia fuckeliana (strain B05.10) OX=332648 GN=BCIN_07g05090 PE=4 SV=1	23.4	5.67	Master Protein	831	High	0	5.548	8	2	2	5	24	412.92	7	2.06	2	2	2	2	1	1	1	1	A0A384JN81	831	High	0	Not Found	Peak Found	Not Found	Peak Found	Not Found	High	Peak Found	Peak Found	High		386833		249072		2.16373e+06	65137	95658.3	643484		386833
A0A384JN90	Calmodulin OS=Botryotinia fuckeliana (strain B05.10) OX=332648 GN=Bc4 PE=3 SV=1	17	4.28	Master Protein	1065	High	0	62.589	105	9	9	28	199	5745.79	171	51.13	27	25	26	27	6	4	6	6	A0A384JN90	1065	High	0	Not Found	High	Not Found	High	High	High	Not Found	Not Found	High		1.31004e+06			983046	2.22772e+07			1803621		1.31004e+06
A0A384JN95	Uncharacterized protein OS=Botryotinia fuckeliana (strain B05.10) OX=332648 GN=BCIN_07g04950 PE=4 SV=1	56.7	7.61	Master Protein	964	High	0	11.089	26	3	3	6	63	845.75	33	4.44	7	5	7	7	3	3	3	3	A0A384JN95	964	High	0	Peak Found	High	High	Peak Found	Peak Found	Peak Found	Peak Found	Not Found	Peak Found	349446	962145	1.41229e+06	150688	56114.3	158111	169060		493371	2.22627e+06	962145	4.54786e+06
A0A384JND7	FK506-binding protein OS=Botryotinia fuckeliana (strain B05.10) OX=332648 GN=BCIN_07g04500 PE=3 SV=1	50.9	4.64	Master Protein Candidate	245	High	0	6.917	8	1	1	4	28	508.24	14	5.14	2	2	2	2	1	1	1	1	A0A384JND7	245	High	0	Not Found	High	Not Found	Not Found	Not Found	High	Not Found	High	Not Found		544802						176405			544802
A0A384JNE9	Structural maintenance of chromosomes protein OS=Botryotinia fuckeliana (strain B05.10) OX=332648 GN=Bcsmc2 PE=3 SV=1	132.7	8.09	Master Protein	279	High	0	4.741	11	2	2	2	30	488.31	9	0	2	3	3	3	1	2	2	2	A0A384JNE9	279	High	0	Not Found	Not Found	Not Found	Not Found	Not Found	Not Found	High	Not Found	High									1.8072e+06
A0A384JNF8	Uncharacterized protein OS=Botryotinia fuckeliana (strain B05.10) OX=332648 GN=BCIN_07g06220 PE=3 SV=1	73.4	6.1	Master Protein	744	High	0	13.976	36	3	3	7	97	1489.91	53	8.83	8	7	12	9	3	2	3	3	A0A384JNF8	744	High	0	Not Found	High	Not Found	Not Found	Peak Found	High	High	High	Peak Found					92625.9	1.34593e+06	221676	317886	67511.1
A0A384JNH9	Bcnab2 OS=Botryotinia fuckeliana (strain B05.10) OX=332648 GN=Bcnab2 PE=4 SV=1	54.7	6.61	Master Protein	731	High	0	5.912	12	1	1	5	20		29	2.47	3		6	3	1		1	1	A0A384JNH9	731	High	0	Peak Found	Peak Found	Peak Found	Not Found	Not Found	High	Not Found	Peak Found	High	61674.7	204884	65453.6			171188		16467.3	809382	392921	204884	210775
A0A384JNJ2	3-isopropylmalate dehydratase OS=Botryotinia fuckeliana (strain B05.10) OX=332648 GN=Bcleu1 PE=3 SV=1	84.5	5.72	Master Protein	750	High	0	5.78	14	1	1	2	32	672.5	40	6.9	3	3	5	3	1	1	1	1	A0A384JNJ2	750	High	0	Not Found	Not Found	Not Found	Not Found	Not Found	Not Found	Not Found	Not Found	High									809395
A0A384JNK6	Thiamine thiazole synthase OS=Botryotinia fuckeliana (strain B05.10) OX=332648 GN=Bcthi4 PE=3 SV=1	34.9	5.3	Master Protein	433	High	0	135.559	354	9	9	31	368	7138.78	994	180.27	95	31	128	100	8	5	8	8	A0A384JNK6	433	High	0	High	High	High	High	High	High	High	High	High	2.45081e+06	1.42542e+07	1.56817e+06	422744	432810	4.70949e+07	2.616e+06	6.87218e+06	5.99523e+06	1.56138e+07	1.42542e+07	5.04983e+06
A0A384JNL7	Bchsp60 OS=Botryotinia fuckeliana (strain B05.10) OX=332648 GN=Bchsp60 PE=3 SV=1	61.1	5.73	Master Protein	616	High	0	26.67	65	5	5	15	215	2663.92	104	20.34	17	13	20	15	5	4	5	5	A0A384JNL7	616	High	0	Peak Found	High	Peak Found	Not Found	Peak Found	High	Peak Found	Peak Found	High	179232	154043	279923		73384.4	1.68683e+06	88199	100860	2.9225e+06	1.14186e+06	154043	901410
A0A384JNM1	GYF domain-containing protein OS=Botryotinia fuckeliana (strain B05.10) OX=332648 GN=BCIN_07g05040 PE=4 SV=1	53.5	4.79	Master Protein	521	High	0	5.112	2	1	1	5			9	0			1	1			1	1	A0A384JNM1	521	High	0	Not Found	Peak Found	Not Found	Not Found	Not Found	High	Not Found	Not Found	Not Found		343666				370462					343666
A0A384JNN1	Ubiquitin-like domain-containing protein OS=Botryotinia fuckeliana (strain B05.10) OX=332648 GN=BCIN_07g05120 PE=4 SV=1	22.7	9	Master Protein	117	High	0.005	3.69	3	1	1	13	16		5	0	1		1	1	1		1	1	A0A384JNN1	117	High	0.005	Not Found	Not Found	Not Found	Not Found	Not Found	Not Found	Not Found	Not Found	High
A0A384JNQ0	Rab GDP dissociation inhibitor OS=Botryotinia fuckeliana (strain B05.10) OX=332648 GN=Bcgdi1 PE=3 SV=1	51.9	5.66	Master Protein	1013	High	0	29.018	91	5	5	16	203	3740.89	128	21.62	22	21	27	21	5	5	5	5	A0A384JNQ0	1013	High	0	High	High	High	Not Found	Peak Found	High	High	Peak Found	High	336181	1.72393e+06	683355		104320	4256153	106759	66068.4	389308	2.14176e+06	1.72393e+06	2.20055e+06
A0A384JNQ3	Uncharacterized protein OS=Botryotinia fuckeliana (strain B05.10) OX=332648 GN=BCIN_07g07060 PE=4 SV=1	151.4	5.34	Master Protein	490	High	0	8.392	7	1	1	1	26		20	2.69	2		3	2	1		1	1	A0A384JNQ3	490	High	0	Not Found	Not Found	Not Found	Not Found	Not Found	High	Not Found	Not Found	Not Found
A0A384JNS3	Hydrolase_4 domain-containing protein OS=Botryotinia fuckeliana (strain B05.10) OX=332648 GN=BCIN_08g00110 PE=4 SV=1	34	5.69	Master Protein	582	High	0.006	2.893	3	1	1	3	20	128.69		0	1	1		1	1	1		1	A0A384JNS3	582	High	0.006	Not Found	High	Not Found	Not Found	Not Found	Not Found	Not Found	Not Found	Not Found		501330									501330
A0A384JNS6	Proteasome subunit alpha type OS=Botryotinia fuckeliana (strain B05.10) OX=332648 GN=Bcpup2 PE=3 SV=1	26.8	4.92	Master Protein	137	Medium	0.016	1.993	8	1	1	4	18	248.58	7	2.29	2	2	2	2	1	1	1	1	A0A384JNS6	137	Medium	0.016	Not Found	High	Not Found	Not Found	Peak Found	Peak Found	High	Not Found	Not Found		221442			36694.8	345833	181777				221442
A0A384JNT7	Biotin carboxylase OS=Botryotinia fuckeliana (strain B05.10) OX=332648 GN=BCIN_07g06960 PE=4 SV=1	253.4	6.47	Master Protein	171	High	0.006	2.933	3	1	1	1	17	170.08		0	1	1		1	1	1		1	A0A384JNT7	171	High	0.006	Not Found	Not Found	Not Found	Not Found	Not Found	Not Found	Not Found	Not Found	High
A0A384JNX2	Sorting nexin MVP1 OS=Botryotinia fuckeliana (strain B05.10) OX=332648 GN=Bcmvp1 PE=3 SV=1	80.6	5.53	Master Protein	569	High	0	4.952	2	1	1	2		84.11	8			1	1			1	1		A0A384JNX2	569	High	0	Not Found	High	Not Found	Not Found	Not Found	High	Not Found	Not Found	Not Found		850255				546295					850255
A0A384JNZ0	Uncharacterized protein OS=Botryotinia fuckeliana (strain B05.10) OX=332648 GN=BCIN_08g00760 PE=3 SV=1	6.6	10.13	Master Protein	956	Medium	0.011	2.367	10	1	1	14	41	528.19	11	3.92	2	3	3	2	1	1	1	1	A0A384JNZ0	956	Medium	0.011	Peak Found	High	Not Found	Peak Found	Peak Found	Not Found	Peak Found	Peak Found	Not Found	186911	640097		12261.9	19967.7		17976	25600.1		1.19078e+06	640097
A0A384JNZ6	Bcgst11 OS=Botryotinia fuckeliana (strain B05.10) OX=332648 GN=Bcgst11 PE=4 SV=1	28.7	6.04	Master Protein	351	High	0	15.487	29	2	2	6	65	1991.11	64	15.03	7	7	8	7	1	1	1	1	A0A384JNZ6	351	High	0	Not Found	High	Not Found	Not Found	Not Found	High	Not Found	Not Found	Peak Found		400677				2.32824e+06			972362		400677
A0A384JP15	CRAL-TRIO domain-containing protein OS=Botryotinia fuckeliana (strain B05.10) OX=332648 GN=BCIN_08g00790 PE=4 SV=1	42.7	5.53	Master Protein	977	High	0	6.131	4	2	2	4	29	173.25	4	0	1	1	1	1	1	1	1	1	A0A384JP15	977	High	0	Not Found	Not Found	Not Found	Not Found	Not Found	High	Not Found	Not Found	Not Found
A0A384JP30	Bchex OS=Botryotinia fuckeliana (strain B05.10) OX=332648 GN=Bchex PE=3 SV=1	18.1	7.03	Master Protein	1063	High	0	40.988	103	6	2	49	230	7073.42	270	60.07	22	26	30	25	5	4	5	5	A0A384JP30	1063	High	0	Not Found	Not Found	Not Found	High	Not Found	Not Found	Not Found	Not Found	Not Found	1.50848e+06	6.06017e+06	4.3609e+06	2.62414e+06	905083	1.89312e+07	3.4877e+06	1.37232e+06	7.54767e+06	9.61034e+06	6.06017e+06	1.4043e+07
A0A384JP44	FAD-binding PCMH-type domain-containing protein OS=Botryotinia fuckeliana (strain B05.10) OX=332648 GN=BCIN_08g01060 PE=4 SV=1	52.4	5.66	Master Protein	667	Medium	0.014	2.158	4	1	1	2	8	123.44	3	0	1	1	1	1	1	1	1	1	A0A384JP44	667	Medium	0.014	Not Found	Not Found	Not Found	Not Found	Not Found	High	Not Found	Not Found	Not Found						287028
A0A384JP53	Bchex OS=Botryotinia fuckeliana (strain B05.10) OX=332648 GN=Bchex PE=3 SV=1	21.2	6.95	Master Protein	991	High	0	46.316	96	5	1	44	247	6001.83	248	63.04	21	21	28	26	5	3	5	5	A0A384JP53	991	High	0	Not Found	Not Found	Not Found	Not Found	Not Found	High	Not Found	Not Found	Not Found						1.5305e+06
A0A384JP71	OHCU_decarbox domain-containing protein OS=Botryotinia fuckeliana (strain B05.10) OX=332648 GN=BCIN_08g00650 PE=4 SV=1	19.8	5.66	Master Protein	878	High	0	4.56	4	2	2	10	25	124.39	3	0	1	1	1	1	1	1	1	1	A0A384JP71	878	High	0	Not Found	Not Found	Not Found	Not Found	Not Found	High	Not Found	Not Found	Not Found
A0A384JP97	Bcgb1 OS=Botryotinia fuckeliana (strain B05.10) OX=332648 GN=Bcgb1 PE=3 SV=1	39.5	7.18	Master Protein Candidate	336	Medium	0.016	1.989	2	1	1	4	16		4		1		1		1		1		A0A384JP97	336	Medium	0.016	Not Found	Not Found	Not Found	Not Found	Not Found	High	Not Found	Not Found	Not Found
A0A384JPB0	Uncharacterized protein OS=Botryotinia fuckeliana (strain B05.10) OX=332648 GN=BCIN_08g01500 PE=4 SV=1	115.4	6.19	Master Protein	593	High	0.005	3.779	4	1	1	2	22	127.41	7		1	1	2		1	1	1		A0A384JPB0	593	High	0.005	Not Found	High	Not Found	Not Found	Not Found	Not Found	Not Found	Not Found	Not Found
A0A384JPB1	Bclcc9 OS=Botryotinia fuckeliana (strain B05.10) OX=332648 GN=Bclcc9 PE=3 SV=1	64.7	5.43	Master Protein	921	High	0.007	2.666	4	1	1	2	41	173.72	3	0	1	1	1	1	1	1	1	1	A0A384JPB1	921	High	0.007	Not Found	Not Found	Not Found	High	Not Found	Not Found	Not Found	Not Found	Not Found
A0A384JPC5	Bcgcd2 OS=Botryotinia fuckeliana (strain B05.10) OX=332648 GN=Bcgcd2 PE=3 SV=1	51	9.01	Master Protein	1002	High	0.007	2.517	2	1	1	4			9				2				1		A0A384JPC5	1002	High	0.007	Not Found	Not Found	Not Found	Not Found	Not Found	High	High	Not Found	Not Found
A0A384JPH0	Bcgb1 OS=Botryotinia fuckeliana (strain B05.10) OX=332648 GN=Bcgb1 PE=3 SV=1	39.5	7.18	Master Protein	336	Medium	0.016	1.989	2	1	1	4	16		4		1		1		1		1		A0A384JPH0	336	Medium	0.016	Not Found	Not Found	Not Found	Not Found	Not Found	High	Not Found	Not Found	Not Found
A0A384JPI1	Bczuo1 OS=Botryotinia fuckeliana (strain B05.10) OX=332648 GN=Bczuo1 PE=4 SV=1	50.5	8.87	Master Protein	504	High	0	11.477	6	1	1	7	144		23	8.88	2		2	2	1		1	1	A0A384JPI1	504	High	0	Not Found	Not Found	Not Found	Not Found	Not Found	Not Found	Not Found	Not Found	High									1.50045e+06
A0A384JPJ7	ABM domain-containing protein OS=Botryotinia fuckeliana (strain B05.10) OX=332648 GN=BCIN_08g02080 PE=4 SV=1	11.9	5.53	Master Protein	820	High	0	78.401	1263	8	8	71	408	71931.8	2133	676.83	280	309	364	310	8	8	8	8	A0A384JPJ7	820	High	0	High	High	High	High	High	High	High	High	High	1.07034e+08	1.04603e+09	5.81604e+08	1.7213e+07	3.96392e+06	3.49833e+08	2.10154e+07	2.99607e+07	1.54658e+08	6.819e+08	1.04603e+09	1.87289e+09
A0A384JPL8	Sorting nexin MVP1 OS=Botryotinia fuckeliana (strain B05.10) OX=332648 GN=Bcmvp1 PE=3 SV=1	80.9	5.58	Master Protein Candidate	569	High	0	4.952	2	1	1	2		84.11	8			1	1			1	1		A0A384JPL8	569	High	0	Not Found	High	Not Found	Not Found	Not Found	High	Not Found	Not Found	Not Found		850255				546295					850255
A0A384JPP5	Uncharacterized protein OS=Botryotinia fuckeliana (strain B05.10) OX=332648 GN=BCIN_08g02380 PE=3 SV=1	39.3	7.28	Master Protein	428	High	0	17.232	41	4	4	14	125	1956.26	56	15.97	10	10	10	11	3	3	3	4	A0A384JPP5	428	High	0	Not Found	High	Peak Found	Peak Found	Peak Found	High	Peak Found	Peak Found	High		921842	69403.9	194552	344403	3.258e+06	503363	318982	2.31842e+06		921842	223495
A0A384JPR1	Bcbgl2 OS=Botryotinia fuckeliana (strain B05.10) OX=332648 GN=Bcbgl2 PE=3 SV=1	32.4	4.82	Master Protein	899	High	0	9.696	27	1	1	6	33	1357.02	59	9.24	4	7	9	7	1	1	1	1	A0A384JPR1	899	High	0	High	High	Peak Found	Not Found	Not Found	Peak Found	High	High	High	136535	2.14016e+06	145020			103809	350409	373314	393693	869845	2.14016e+06	466996
A0A384JPV5	Septin-type G domain-containing protein OS=Botryotinia fuckeliana (strain B05.10) OX=332648 GN=BCIN_08g02770 PE=3 SV=1	43.5	5.17	Master Protein Candidate	44	High	0	18.454	29	2	2	12	47	270.16	79	8.55	8	1	11	9	2	1	2	2	A0A384JPV5	44	High	0	Not Found	Peak Found	Not Found	Peak Found	High	High	Peak Found	Peak Found	High		695114		20819	219530	867173	440942	174150			695114
A0A384JPY4	Bcser2 OS=Botryotinia fuckeliana (strain B05.10) OX=332648 GN=Bcser2 PE=3 SV=1	55.2	5.78	Master Protein	627	High	0	20.347	18	1	1	4	48	1286.88	44	12.22	4	4	6	4	1	1	1	1	A0A384JPY4	627	High	0	Not Found	Not Found	Not Found	Not Found	Not Found	High	Not Found	Not Found	Not Found						803114
A0A384JPZ1	Uncharacterized protein OS=Botryotinia fuckeliana (strain B05.10) OX=332648 GN=BCIN_08g01550 PE=4 SV=1	18.2	5.24	Master Protein	922	High	0	105.419	405	6	6	40	347	12372.4	1163	271.33	105	53	135	112	4	3	5	5	A0A384JPZ1	922	High	0	High	High	High	High	Peak Found	High	High	High	High	5.40243e+06	1.07258e+08	4.40444e+07	2.29078e+06	241071	3.23649e+07	1.76378e+06	2.51178e+06	1.2207e+06	3.44182e+07	1.07258e+08	1.41832e+08
A0A384JQ03	CND17 OS=Botryotinia fuckeliana (strain B05.10) OX=332648 GN=CND17 PE=4 SV=1	90.7	6.43	Master Protein	412	High	0.007	2.597	4	1	1	2	2	104.61	4	0	1	1	1	1	1	1	1	1	A0A384JQ03	412	High	0.007	Not Found	Not Found	Not Found	Not Found	High	Not Found	Not Found	Not Found	Not Found
A0A384JQ37	Bctgl1 OS=Botryotinia fuckeliana (strain B05.10) OX=332648 GN=Bctgl1 PE=4 SV=1	81.3	8.75	Master Protein	29	High	0.005	3.496	11	1	1	2	10	466.12	8	1.93	3	3	2	3	1	1	1	1	A0A384JQ37	29	High	0.005	High	High	Peak Found	Peak Found	Peak Found	Not Found	Not Found	Not Found	Peak Found		363063	193867	26939.1	39137.3				114030		363063	624292
A0A384JQ39	Bccdc48 OS=Botryotinia fuckeliana (strain B05.10) OX=332648 GN=Bccdc48 PE=4 SV=1	90	5.16	Master Protein	14	High	0	11.05	38	3	3	5	80	1949.47	62	11.79	7	9	12	10	1	2	3	3	A0A384JQ39	14	High	0	Not Found	High	Not Found	Not Found	Not Found	High	Peak Found	High	Peak Found		706532				2.9755e+06	98825.7	67794.8	459231		706532
A0A384JQ43	Bctgl1 OS=Botryotinia fuckeliana (strain B05.10) OX=332648 GN=Bctgl1 PE=4 SV=1	79.5	8.75	Master Protein Candidate	29	High	0.005	3.496	11	1	1	2	10	466.12	8	1.93	3	3	2	3	1	1	1	1	A0A384JQ43	29	High	0.005	High	High	Peak Found	Peak Found	Peak Found	Not Found	Not Found	Not Found	Peak Found		363063	193867	26939.1	39137.3				114030		363063	624292
A0A384JQ52	Alpha-1,3-glucan synthase OS=Botryotinia fuckeliana (strain B05.10) OX=332648 GN=BCIN_08g02140 PE=3 SV=1	275.1	6.1	Master Protein	1024	High	0	7.313	35	2	2	1	48	1242.22	57	5.71	8	8	12	7	2	2	2	2	A0A384JQ52	1024	High	0	Peak Found	High	Peak Found	High	Peak Found	High	Peak Found	Peak Found	Peak Found	95507.1	171077	132093	564331	121800	1.98628e+06	43029	313218	88059.2	608463	171077	425367
A0A384JQ56	Uncharacterized protein OS=Botryotinia fuckeliana (strain B05.10) OX=332648 GN=BCIN_08g02810 PE=4 SV=1	27.8	7.66	Master Protein	886	High	0	5.606	4	1	1	7	34		15	2.46	1		2	1	1		1	1	A0A384JQ56	886	High	0	Not Found	Not Found	Not Found	Not Found	Not Found	High	Not Found	Not Found	Not Found
A0A384JQ57	Pectinesterase OS=Botryotinia fuckeliana (strain B05.10) OX=332648 GN=Bcpme1 PE=3 SV=1	37.2	6.79	Master Protein	959	High	0	7.183	22	2	2	7	58	723.37	29	3.74	5	5	7	5	2	2	2	2	A0A384JQ57	959	High	0	High	High	Peak Found	Peak Found	Peak Found	Peak Found	High	High	Peak Found	758996	970458	738462	20022.1	181214	324156	894695	731396	1.44184e+06	4.83546e+06	970458	2.378e+06
A0A384JQ70	Uncharacterized protein OS=Botryotinia fuckeliana (strain B05.10) OX=332648 GN=BCIN_08g03320 PE=4 SV=1	24.8	4.34	Master Protein Candidate	431	High	0	15.697	31	1	1	10	31		82	19.51	9		13	9	1		1	1	A0A384JQ70	431	High	0	High	High	High	Peak Found	Peak Found	High	Peak Found	Peak Found	Not Found	118827	2.5584e+06	219892	117266	150687	3.06694e+06	300216	319985		757032	2.5584e+06	708101
A0A384JQ75	CBM1 domain-containing protein OS=Botryotinia fuckeliana (strain B05.10) OX=332648 GN=BCIN_08g02110 PE=3 SV=1	70.7	5.87	Master Protein	734	High	0	12.375	8	3	3	8	44	201.6	7	5.18	2	1	2	3	2	1	2	2	A0A384JQ75	734	High	0	Not Found	Not Found	Peak Found	Not Found	Not Found	Not Found	Not Found	Not Found	High			7968.29						1.08643e+06			25659.6
A0A384JQ98	Uncharacterized protein OS=Botryotinia fuckeliana (strain B05.10) OX=332648 GN=BCIN_08g02390 PE=4 SV=1	60.2	5.92	Master Protein	201	High	0	13.482	73	3	3	7	116	2253.59	125	34.46	18	12	24	19	3	2	3	3	A0A384JQ98	201	High	0	High	High	Peak Found	High	High	High	High	Peak Found	High	3.95761e+07	1.16289e+08	1.52973e+07	4.43819e+06	9.43419e+07	1.01262e+08	5.24871e+07	6.69536e+07	1.21589e+07	2.52134e+08	1.16289e+08	4.92607e+07
A0A384JQA6	Bctif3 OS=Botryotinia fuckeliana (strain B05.10) OX=332648 GN=Bctif3 PE=4 SV=1	62.4	8.63	Master Protein	432	High	0	23.418	36	6	6	14	141	1362.31	54	5.68	8	7	12	9	4	4	5	5	A0A384JQA6	432	High	0	Not Found	High	Peak Found	Not Found	Not Found	High	High	High	High		232345	56677.5			426703	154396	76297.8	959265		232345	182514
A0A384JQA7	Uncharacterized protein OS=Botryotinia fuckeliana (strain B05.10) OX=332648 GN=BCIN_08g03320 PE=4 SV=1	20.8	4.34	Master Protein	431	High	0	15.697	31	1	1	12	31		82	19.51	9		13	9	1		1	1	A0A384JQA7	431	High	0	High	High	High	Peak Found	Peak Found	High	Peak Found	Peak Found	Not Found	118827	2.5584e+06	219892	117266	150687	3.06694e+06	300216	319985		757032	2.5584e+06	708101
A0A384JQE2	Bcatg3 OS=Botryotinia fuckeliana (strain B05.10) OX=332648 GN=Bcatg3 PE=4 SV=1	40.7	4.83	Master Protein	705	High	0.006	2.91	1	1	1	4			5				1				1		A0A384JQE2	705	High	0.006	Not Found	Not Found	Not Found	Not Found	Not Found	High	Not Found	Not Found	Not Found
A0A384JQF7	Septin-type G domain-containing protein OS=Botryotinia fuckeliana (strain B05.10) OX=332648 GN=BCIN_08g02770 PE=3 SV=1	43.3	5.12	Master Protein	44	High	0	18.454	29	2	2	12	47	270.16	79	8.55	8	1	11	9	2	1	2	2	A0A384JQF7	44	High	0	Not Found	Peak Found	Not Found	Peak Found	High	High	Peak Found	Peak Found	High		695114		20819	219530	867173	440942	174150			695114
A0A384JQG0	Pyruvate dehydrogenase E1 component subunit beta OS=Botryotinia fuckeliana (strain B05.10) OX=332648 GN=Bcpdb1 PE=4 SV=1	40.6	7.33	Master Protein	309	High	0	26.02	102	1	1	4	126	6830.21	231	61.46	24	26	26	26	1	1	1	1	A0A384JQG0	309	High	0	Not Found	High	Not Found	Not Found	Not Found	High	High	High	High		3.0839e+06				9.54332e+06	333759	3.95666e+06	2.89201e+06		3.0839e+06
A0A384JQH6	Fructose-bisphosphatase OS=Botryotinia fuckeliana (strain B05.10) OX=332648 GN=Bcfbp1 PE=3 SV=1	37.3	5.72	Master Protein	752	High	0	13.111	7	2	2	6	30		38	3.09	2		3	2	1		1	1	A0A384JQH6	752	High	0	Peak Found	Not Found	Not Found	Not Found	Not Found	High	Not Found	Not Found	Not Found	202105					4.89002e+06				1.28758e+06
A0A384JQJ7	Bcdid2 OS=Botryotinia fuckeliana (strain B05.10) OX=332648 GN=Bcdid2 PE=4 SV=1	21.8	5.8	Master Protein	526	High	0	12.092	12	2	2	16	54	520.94	19	4.05	3	3	4	2	2	2	2	1	A0A384JQJ7	526	High	0	Peak Found	Not Found	Not Found	Peak Found	Not Found	High	Not Found	Peak Found	Peak Found	83340.5			34763.3		2.45346e+06		226029	786295	530951
A0A384JQJ9	Arrestin_C domain-containing protein OS=Botryotinia fuckeliana (strain B05.10) OX=332648 GN=BCIN_08g04890 PE=4 SV=1	80.6	7.64	Master Protein Candidate	985	High	0	4.508	15	1	1	2	9	697.74	22	2.1	2	4	5	4	1	1	1	1	A0A384JQJ9	985	High	0	Not Found	High	Not Found	Not Found	Not Found	High	High	Not Found	High		236528				114360	287559		291983		236528
A0A384JQL6	TYR_PHOSPHATASE_2 domain-containing protein OS=Botryotinia fuckeliana (strain B05.10) OX=332648 GN=BCIN_08g04510 PE=4 SV=1	31.1	6.23	Master Protein	364	High	0.004	3.324	7	1	1	6	19	230.56	8	0	1	2	2	2	1	1	1	1	A0A384JQL6	364	High	0.004	Not Found	High	Not Found	Not Found	Not Found	Peak Found	Not Found	Peak Found	Not Found		174599				247344		37338.3			174599
A0A384JQM8	Importin N-terminal domain-containing protein OS=Botryotinia fuckeliana (strain B05.10) OX=332648 GN=BCIN_08g05160 PE=4 SV=1	118.6	4.84	Master Protein	123	High	0.01	2.419	8	1	1	1	24	269.01	6	0	2	2	2	2	1	1	1	1	A0A384JQM8	123	High	0.01	Not Found	Not Found	Not Found	Peak Found	Peak Found	Not Found	High	High	Peak Found				14500.6	18935.2		112568	57707	92795.1
A0A384JQN0	Triosephosphate isomerase OS=Botryotinia fuckeliana (strain B05.10) OX=332648 GN=BCIN_08g05220 PE=3 SV=1	27.8	5.96	Master Protein	42	High	0	44.914	79	6	6	33	185	3660.25	149	28.65	16	19	25	19	6	6	6	6	A0A384JQN0	42	High	0	High	High	High	High	Not Found	High	Peak Found	Peak Found	Peak Found	496418	5.48548e+06	6.73145e+06	576554		3.49377e+06	15339.3	665566	1.3833e+06	3.16261e+06	5.48548e+06	2.16767e+07
A0A384JQP0	Bcyrb1 OS=Botryotinia fuckeliana (strain B05.10) OX=332648 GN=Bcyrb1 PE=4 SV=1	28.7	4.98	Master Protein	495	High	0	57.437	234	5	5	25	211	8011.9	564	153.51	60	42	70	62	4	3	4	4	A0A384JQP0	495	High	0	High	High	High	High	High	High	High	High	High	2.36356e+06	7.87439e+06	4.70529e+06	4.55458e+06	2.56973e+06	2.72368e+07	5.59833e+06	649977	3.43891e+06	1.50579e+07	7.87439e+06	1.5152e+07
A0A384JQP8	2-deoxy-D-ribose 5-phosphate aldolase OS=Botryotinia fuckeliana (strain B05.10) OX=332648 GN=BCIN_08g05350 PE=3 SV=1	27.8	5.71	Master Protein	251	High	0	6.452	9	2	2	12	42	351.21	14	1.64	2	2	3	2	2	2	2	2	A0A384JQP8	251	High	0	Not Found	High	Not Found	Not Found	Not Found	High	Not Found	Not Found	Not Found
A0A384JQR6	Uncharacterized protein OS=Botryotinia fuckeliana (strain B05.10) OX=332648 GN=BCIN_08g04950 PE=4 SV=1	84.2	5.24	Master Protein	462	Medium	0.016	1.998	2	1	1	2	17				2				1				A0A384JQR6	462	Medium	0.016	Peak Found	Peak Found	High	Not Found	Not Found	Not Found	High	Not Found	Not Found	13646789	15612184	16699292				3.38073e+06			8.69419e+07	15612184	5.37753e+07
A0A384JQS2	Bcswd2 OS=Botryotinia fuckeliana (strain B05.10) OX=332648 GN=Bcswd2 PE=4 SV=1	43.1	6.57	Master Protein	120	Medium	0.028	1.614	1	1	1	4		161.01				1				1			A0A384JQS2	120	Medium	0.028	Not Found	High	Not Found	Not Found	Not Found	Not Found	Not Found	Not Found	Not Found		1.08502e+06									1.08502e+06
A0A384JQS6	Bccox4 OS=Botryotinia fuckeliana (strain B05.10) OX=332648 GN=Bccox4 PE=4 SV=1	21.5	6.1	Master Protein	522	High	0	24.831	25	2	2	17	70		87	17.34	6		11	8	2		2	2	A0A384JQS6	522	High	0	Not Found	High	Not Found	Not Found	Not Found	High	Not Found	Not Found	High						1.01851e+06			526947
A0A384JQU8	Aspartate--tRNA ligase OS=Botryotinia fuckeliana (strain B05.10) OX=332648 GN=BCIN_08g05800 PE=3 SV=1	116	7.52	Master Protein	502	High	0.007	2.712	9	1	1	2	24	334.97	6	0	2	3	2	2	1	1	1	1	A0A384JQU8	502	High	0.007	Not Found	High	Not Found	Not Found	Peak Found	High	High	Not Found	Peak Found		371416			60944.8	212804	121672		197751		371416
A0A384JQY3	PH domain-containing protein OS=Botryotinia fuckeliana (strain B05.10) OX=332648 GN=BCIN_08g05190 PE=4 SV=1	188	6.4	Master Protein	553	High	0.004	3.356	6	1	1	1	19		8	0	2		2	2	1		1	1	A0A384JQY3	553	High	0.004	Not Found	Not Found	Not Found	Not Found	Not Found	High	Not Found	Not Found	Not Found
A0A384JR23	Uncharacterized protein OS=Botryotinia fuckeliana (strain B05.10) OX=332648 GN=BCIN_08g05980 PE=4 SV=1	68.8	4.94	Master Protein Candidate	287	Medium	0.029	1.523	4	1	1	2	12		6	0	1		2	1	1		1	1	A0A384JR23	287	Medium	0.029	Not Found	High	High	Not Found	Not Found	Not Found	Not Found	Not Found	Not Found
A0A384JR28	Importin subunit alpha OS=Botryotinia fuckeliana (strain B05.10) OX=332648 GN=Bcsrp1 PE=3 SV=1	60.2	5.07	Master Protein	269	High	0.004	3.248	5	1	1	3		91.77	9	0		1	2	2		1	1	1	A0A384JR28	269	High	0.004	Not Found	Not Found	Not Found	Peak Found	Peak Found	High	Peak Found	Not Found	High				15205.2	45313.1	182716	89225.4		127198
A0A384JR40	Importin subunit alpha OS=Botryotinia fuckeliana (strain B05.10) OX=332648 GN=Bcsrp1 PE=3 SV=1	60.3	5.07	Master Protein Candidate	269	High	0.004	3.248	5	1	1	3		91.77	9	0		1	2	2		1	1	1	A0A384JR40	269	High	0.004	Not Found	Not Found	Not Found	Peak Found	Peak Found	High	Peak Found	Not Found	High				15205.2	45313.1	182716	89225.4		127198
A0A384JR44	Bchch1 OS=Botryotinia fuckeliana (strain B05.10) OX=332648 GN=Bchch1 PE=3 SV=1	36.1	5.48	Master Protein	165	High	0	41.865	56	5	5	28	192	2103.53	117	18.03	14	9	19	14	5	3	5	5	A0A384JR44	165	High	0	Peak Found	High	High	Not Found	Peak Found	High	Peak Found	Peak Found	High	13741.6	2.88521e+06	622640		59172.1	9.76719e+06	561101	474986		87545.8	2.88521e+06	2.00503e+06
A0A384JR53	Arrestin_C domain-containing protein OS=Botryotinia fuckeliana (strain B05.10) OX=332648 GN=BCIN_08g04890 PE=4 SV=1	97.8	9.26	Master Protein	985	High	0	4.508	15	1	1	2	9	697.74	22	2.1	2	4	5	4	1	1	1	1	A0A384JR53	985	High	0	Not Found	High	Not Found	Not Found	Not Found	High	High	Not Found	High		236528				114360	287559		291983		236528
A0A384JR69	Uncharacterized protein OS=Botryotinia fuckeliana (strain B05.10) OX=332648 GN=BCIN_08g06960 PE=4 SV=1	40.3	6.99	Master Protein	370	Medium	0.011	2.385	4	1	1	8	2		5	0	1		2	1	1		1	1	A0A384JR69	370	Medium	0.011	Not Found	Not Found	Not Found	Not Found	Not Found	High	Not Found	Not Found	Not Found						223341
A0A384JR74	Uncharacterized protein OS=Botryotinia fuckeliana (strain B05.10) OX=332648 GN=BCIN_08g06460 PE=4 SV=1	32.8	4.89	Master Protein	911	High	0	13.885	21	2	2	10	66	954.73	37	6.02	5	5	6	5	2	2	2	2	A0A384JR74	911	High	0	Not Found	Peak Found	Not Found	Peak Found	Peak Found	High	High	Peak Found	High		285276		40898.3	20513.4	825988	966007	149490	490909		285276
A0A384JRB0	Hydroxyisourate hydrolase OS=Botryotinia fuckeliana (strain B05.10) OX=332648 GN=BCIN_09g00130 PE=4 SV=1	18.5	7.09	Master Protein	754	Medium	0.014	2.203	7	1	1	6	3	195.45	7	0	1	2	2	2	1	1	1	1	A0A384JRB0	754	Medium	0.014	Not Found	Not Found	Not Found	Not Found	Not Found	High	Not Found	Not Found	Peak Found						407892			898673
A0A384JRB1	U6 snRNA-associated Sm-like protein LSm3 OS=Botryotinia fuckeliana (strain B05.10) OX=332648 GN=Bclsm3 PE=3 SV=1	10.9	4.56	Master Protein	285	High	0	18.369	23	2	2	19	81	1611.18	63	12.41	5	5	8	5	1	1	1	1	A0A384JRB1	285	High	0	Not Found	Not Found	Not Found	Not Found	Peak Found	High	Not Found	Not Found	High					76408.1	3371354
A0A384JRB3	Triosephosphate isomerase OS=Botryotinia fuckeliana (strain B05.10) OX=332648 GN=BCIN_08g05220 PE=3 SV=1	27	5.72	Master Protein Candidate	42	High	0	44.914	79	6	6	34	185	3660.25	149	28.65	16	19	25	19	6	6	6	6	A0A384JRB3	42	High	0	High	High	High	High	Not Found	High	Peak Found	Peak Found	Peak Found	496418	5.48548e+06	6.73145e+06	576554		3.49377e+06	15339.3	665566	1.3833e+06	3.16261e+06	5.48548e+06	2.16767e+07
A0A384JRC2	Bctaf14 OS=Botryotinia fuckeliana (strain B05.10) OX=332648 GN=Bctaf14 PE=4 SV=1	26.4	5.85	Master Protein	984	Medium	0.02	1.809	3	1	1	6	21		3	0	1		1	1	1		1	1	A0A384JRC2	984	Medium	0.02	Not Found	Not Found	Peak Found	Not Found	Not Found	High	Peak Found	Peak Found	Not Found			66802.8			223793	81976.6	42276.6				215119
A0A384JRF4	Uncharacterized protein OS=Botryotinia fuckeliana (strain B05.10) OX=332648 GN=BCIN_09g00500 PE=4 SV=1	8.6	8.62	Master Protein	475	High	0	22.455	15	1	1	37	10		66	9.95	4		6	5	1		1	1	A0A384JRF4	475	High	0	Not Found	High	Not Found	Not Found	Not Found	Peak Found	Not Found	High	High		2.93052e+06				717695		1.30347e+06	515002		2.93052e+06
A0A384JRG5	Uncharacterized protein OS=Botryotinia fuckeliana (strain B05.10) OX=332648 GN=BCIN_09g00600 PE=4 SV=1	32.2	6.23	Master Protein	826	High	0	17.283	30	1	1	9	50		128	25.21	9		11	10	1		1	1	A0A384JRG5	826	High	0	Not Found	High	High	Not Found	Not Found	High	Not Found	Not Found	Not Found		508482	81356.8			797514					508482	261986
A0A384JRH9	Mannan endo-1,6-alpha-mannosidase OS=Botryotinia fuckeliana (strain B05.10) OX=332648 GN=BCIN_08g06110 PE=3 SV=1	47.1	4.96	Master Protein	48	Medium	0.021	1.75	1	1	1	2			3				1				1		A0A384JRH9	48	Medium	0.021	High	Not Found	Not Found	Not Found	Not Found	Not Found	Not Found	Not Found	Not Found
A0A384JRI3	SGL domain-containing protein OS=Botryotinia fuckeliana (strain B05.10) OX=332648 GN=BCIN_09g00770 PE=4 SV=1	40.1	4.61	Master Protein	78	High	0	21.182	17	2	2	10	137	1134.4	45	8.29	4	4	5	4	2	2	2	2	A0A384JRI3	78	High	0	Not Found	Not Found	Not Found	High	High	High	Not Found	Not Found	Not Found
A0A384JRJ4	Uncharacterized protein OS=Botryotinia fuckeliana (strain B05.10) OX=332648 GN=BCIN_08g05980 PE=4 SV=1	66	4.92	Master Protein	287	Medium	0.029	1.523	4	1	1	2	12		6	0	1		2	1	1		1	1	A0A384JRJ4	287	Medium	0.029	Not Found	High	High	Not Found	Not Found	Not Found	Not Found	Not Found	Not Found
A0A384JRJ8	Uncharacterized protein OS=Botryotinia fuckeliana (strain B05.10) OX=332648 GN=BCIN_09g00280 PE=4 SV=1	21.6	7.84	Master Protein	881	High	0	7.301	12	1	1	7	49	684.31	20	7.99	3	3	3	3	1	1	1	1	A0A384JRJ8	881	High	0	Not Found	Not Found	High	Not Found	Not Found	Not Found	Not Found	Not Found	Not Found
A0A384JRK6	Uncharacterized protein OS=Botryotinia fuckeliana (strain B05.10) OX=332648 GN=BCIN_09g00200 PE=3 SV=1	44.1	4.56	Master Protein	250	High	0	49.102	177	5	5	19	286	2094.29	522	103.22	47	11	66	53	5	3	5	5	A0A384JRK6	250	High	0	High	High	High	High	High	High	High	High	Peak Found	1.00766e+06	1.64928e+07	649755	757068	826330	1.33814e+07	307890	1.36192e+06	1.10147e+06	6.41966e+06	1.64928e+07	2.09235e+06
A0A384JRL1	Uncharacterized protein OS=Botryotinia fuckeliana (strain B05.10) OX=332648 GN=BCIN_09g01030 PE=4 SV=1	35.2	4.55	Master Protein	759	High	0	70.076	187	7	7	33	385	9630.6	466	80.82	45	39	60	43	6	5	7	6	A0A384JRL1	759	High	0	High	High	High	Peak Found	Peak Found	High	Peak Found	Peak Found	High	403922	1.18983e+07	1.50642e+06	13530.1	404516	1.35481e+07	37260622	59808332		2.57333e+06	1.18983e+07	4.851e+06
A0A384JRN7	Bcprp24 OS=Botryotinia fuckeliana (strain B05.10) OX=332648 GN=Bcprp24 PE=4 SV=1	119.1	6.35	Master Protein	746	Medium	0.02	1.775	3	1	1	1	21	146.86		0	1	1		1	1	1		1	A0A384JRN7	746	Medium	0.02	Peak Found	Peak Found	Not Found	Not Found	Not Found	Peak Found	Not Found	Peak Found	High	6849091	5693426				581926		1.92111e+06	1.71838e+06	4.36346e+07	5693426
A0A384JRQ2	Uncharacterized protein OS=Botryotinia fuckeliana (strain B05.10) OX=332648 GN=BCIN_09g01400 PE=3 SV=1	40.2	6.16	Master Protein	65	High	0	17.291	28	4	4	21	108	228.45	75	13.62	8	1	10	9	3	1	4	4	A0A384JRQ2	65	High	0	Not Found	Not Found	High	Not Found	Not Found	High	Not Found	Not Found	High			124420			2.17393e+06						400659
A0A384JRQ8	Uncharacterized protein OS=Botryotinia fuckeliana (strain B05.10) OX=332648 GN=BCIN_08g06570 PE=4 SV=1	38.8	7.2	Master Protein	873	High	0	5.993	5	2	2	10		127.33	12	0		1	2	2		1	1	2	A0A384JRQ8	873	High	0	Not Found	Not Found	Not Found	Not Found	Not Found	High	Not Found	Not Found	Not Found
A0A384JRS3	Bcefr3 OS=Botryotinia fuckeliana (strain B05.10) OX=332648 GN=Bcefr3 PE=3 SV=1	121.3	7.8	Master Protein	613	High	0	14.555	9	2	2	2	51	504.71	21	3.25	2	2	3	2	1	1	2	1	A0A384JRS3	613	High	0	Not Found	Not Found	Not Found	Not Found	Not Found	Not Found	Not Found	Not Found	High									598304
A0A384JRT4	TPR_MLP1_2 domain-containing protein OS=Botryotinia fuckeliana (strain B05.10) OX=332648 GN=BCIN_08g06760 PE=4 SV=1	230.1	5.17	Master Protein	19	High	0	6.145	5	1	1	1	21	208.71	11	2.28	1	1	2	1	1	1	1	1	A0A384JRT4	19	High	0	Not Found	Peak Found	Not Found	Not Found	Not Found	High	Not Found	High	Peak Found		388350				636261			3.2534e+06		388350
A0A384JRV2	Multiprotein-bridging factor 1 OS=Botryotinia fuckeliana (strain B05.10) OX=332648 GN=Bcmbf1 PE=3 SV=1	21.3	9.96	Master Protein	838	High	0.005	2.963	12	1	1	6	20	336.56	10	1.75	3	3	3	3	1	1	1	1	A0A384JRV2	838	High	0.005	Peak Found	Peak Found	High	Not Found	Not Found	Not Found	Not Found	Not Found	Not Found	57998.7	106108	997937							369502	106108	3.21357e+06
A0A384JRX0	Uncharacterized protein OS=Botryotinia fuckeliana (strain B05.10) OX=332648 GN=BCIN_09g00250 PE=3 SV=1	65.1	8.15	Master Protein	386	High	0	10.041	21	2	2	4	65	871.5	38	5.34	5	4	7	5	2	1	2	2	A0A384JRX0	386	High	0	Not Found	High	Peak Found	Not Found	Peak Found	High	High	Not Found	High		118939	132887		37901.3	216591	93067.3		334948		118939	427924
A0A384JRY6	Uncharacterized protein OS=Botryotinia fuckeliana (strain B05.10) OX=332648 GN=BCIN_09g02240 PE=4 SV=1	37.6	6.19	Master Protein	1047	High	0	7.202	6	1	1	4	47		23	6.41	2		2	2	1		1	1	A0A384JRY6	1047	High	0	Not Found	Not Found	Not Found	Not Found	Not Found	High	Not Found	Not Found	Not Found						157156
A0A384JRZ6	Uncharacterized protein OS=Botryotinia fuckeliana (strain B05.10) OX=332648 GN=BCIN_09g02320 PE=4 SV=1	48.5	5.71	Master Protein	332	High	0	54.395	191	9	9	31	215	5851.95	322	83.32	46	33	61	51	7	5	9	7	A0A384JRZ6	332	High	0	High	High	High	Peak Found	High	High	High	Peak Found	High	8.54404e+06	2.57331e+07	3.37159e+07	84554	1.02125e+06	2.08836e+07	1.15451e+06	228663	3.63307e+06	5.44329e+07	2.57331e+07	1.08573e+08
A0A384JRZ8	Uncharacterized protein OS=Botryotinia fuckeliana (strain B05.10) OX=332648 GN=BCIN_09g01450 PE=4 SV=1	40.1	6.81	Master Protein	17	High	0	9.026	9	3	3	10	52	155.08	16	2.01	2	1	4	2	2	1	2	2	A0A384JRZ8	17	High	0	Not Found	Peak Found	Not Found	Not Found	Not Found	High	Not Found	Not Found	Not Found		101962				884723					101962
A0A384JS06	Mitogen-activated protein kinase OS=Botryotinia fuckeliana (strain B05.10) OX=332648 GN=Bmp3 PE=3 SV=1	47	5.5	Master Protein	153	High	0	40.942	54	2	2	7	106		136	21.78	18		20	16	2		2	2	A0A384JS06	153	High	0	Not Found	High	Not Found	Not Found	Not Found	High	Not Found	High	High		355381				249678			1.65376e+06		355381
A0A384JS11	Uncharacterized protein OS=Botryotinia fuckeliana (strain B05.10) OX=332648 GN=BCIN_09g01920 PE=4 SV=1	15.8	4.36	Master Protein	166	Medium	0.014	2.17	3	1	1	15	6		4	0	1		1	1	1		1	1	A0A384JS11	166	Medium	0.014	Not Found	High	Peak Found	Not Found	Not Found	Peak Found	Not Found	Not Found	Not Found		233389	138805			41940.7					233389	446981
A0A384JS33	Cytochrome b5 heme-binding domain-containing protein OS=Botryotinia fuckeliana (strain B05.10) OX=332648 GN=BCIN_09g02460 PE=4 SV=1	14.3	5.17	Master Protein	867	High	0	55.904	175	7	7	54	229	7085.94	383	82.85	40	35	55	45	7	5	7	7	A0A384JS33	867	High	0	High	High	High	Peak Found	Peak Found	High	High	High	High	2.13942e+06	1.21363e+07	2.27725e+06	676570	918821	4.58169e+07	2.95502e+06	3.18378e+06	5.95357e+06	1.363e+07	1.21363e+07	7.33322e+06
A0A384JS41	GrpE protein homolog OS=Botryotinia fuckeliana (strain B05.10) OX=332648 GN=Bcmge1 PE=3 SV=1	27.4	9.28	Master Protein	961	Medium	0.012	2.308	4	1	1	5	25	162.78	4	0	1	1	1	1	1	1	1	1	A0A384JS41	961	Medium	0.012	Not Found	Not Found	Not Found	Not Found	Not Found	High	Not Found	Not Found	Not Found
A0A384JS46	Uncharacterized protein OS=Botryotinia fuckeliana (strain B05.10) OX=332648 GN=BCIN_09g01920 PE=4 SV=1	19.7	4.35	Master Protein Candidate	166	Medium	0.014	2.17	3	1	1	12	6		4	0	1		1	1	1		1	1	A0A384JS46	166	Medium	0.014	Not Found	High	Peak Found	Not Found	Not Found	Peak Found	Not Found	Not Found	Not Found		233389	138805			41940.7					233389	446981
A0A384JS47	Glyco_hydro_63 domain-containing protein OS=Botryotinia fuckeliana (strain B05.10) OX=332648 GN=BCIN_09g02680 PE=3 SV=1	120.1	5.78	Master Protein	875	High	0	9.519	9	3	3	5	28	161.37	19	3.02	2	1	4	2	2	1	3	2	A0A384JS47	875	High	0	Not Found	High	High	Not Found	Not Found	High	Peak Found	Peak Found	High		235405	255168				11526.8	11618.4	120095		235405	821695
A0A384JS53	Uncharacterized protein OS=Botryotinia fuckeliana (strain B05.10) OX=332648 GN=BCIN_09g02630 PE=4 SV=1	58.5	8.53	Master Protein	588	High	0	8.55	18	1	1	2	39	882.22	33	7.19	4	4	6	4	1	1	1	1	A0A384JS53	588	High	0	Not Found	Not Found	Peak Found	Not Found	Peak Found	High	Not Found	Peak Found	High			30069.8		32905.7	822244		36855.7	672977			96831.3
A0A384JS59	Uncharacterized protein OS=Botryotinia fuckeliana (strain B05.10) OX=332648 GN=BCIN_09g02780 PE=4 SV=1	12	4.97	Master Protein	105	Medium	0.02	1.815	1	1	1	16			4				1				1		A0A384JS59	105	Medium	0.02	Not Found	Not Found	Not Found	High	Not Found	Not Found	Not Found	Not Found	Not Found				128143
A0A384JS71	V-SNARE coiled-coil homology domain-containing protein OS=Botryotinia fuckeliana (strain B05.10) OX=332648 GN=BCIN_09g02090 PE=4 SV=1	13.2	9.54	Master Protein	622	High	0	17.495	6	2	2	39	37	190.43	26	0	1	1	3	1	1	1	2	1	A0A384JS71	622	High	0	Peak Found	Peak Found	High	Not Found	Not Found	High	Not Found	Not Found	Not Found	143789	548782	671049							916060	548782	2.16092e+06
A0A384JS74	Carboxypeptidase OS=Botryotinia fuckeliana (strain B05.10) OX=332648 GN=BCIN_09g02350 PE=3 SV=1	61.8	4.72	Master Protein	545	Medium	0.02	1.772	14	1	1	1	46	356.09	22	2.16	3	2	7	2	1	1	1	1	A0A384JS74	545	Medium	0.02	Peak Found	High	Not Found	High	Peak Found	Peak Found	High	High	Not Found	437970	765404		1.54299e+06	1.64976e+06	2.86938e+06	219734			2.79024e+06	765404
A0A384JS77	Uncharacterized protein OS=Botryotinia fuckeliana (strain B05.10) OX=332648 GN=BCIN_09g02500 PE=4 SV=1	36.6	6.19	Master Protein	24	High	0	6.665	5	2	2	4	24	202.85	8	2.25	1	1	2	1	1	1	1	1	A0A384JS77	24	High	0	High	High	Peak Found	Peak Found	Not Found	Peak Found	Not Found	Peak Found	Not Found	51976.5	1.11611e+06	833750	58758.8		752659		180591		331136	1.11611e+06	2.68485e+06
A0A384JS78	Adenylosuccinate synthetase OS=Botryotinia fuckeliana (strain B05.10) OX=332648 GN=Bcade12 PE=3 SV=1	46.6	6.02	Master Protein	363	High	0	13.241	7	1	1	5	30		25	0	1		4	2	1		1	1	A0A384JS78	363	High	0	Not Found	Peak Found	Not Found	Not Found	Not Found	High	Not Found	Not Found	Peak Found		206474				377659			269494		206474
A0A384JS82	Bcpio1 OS=Botryotinia fuckeliana (strain B05.10) OX=332648 GN=Bcpio1 PE=3 SV=1	28.6	5.87	Master Protein	846	High	0	25.412	94	5	5	24	149	3868.63	163	18.89	20	21	32	21	4	4	5	4	A0A384JS82	846	High	0	High	High	High	Not Found	Not Found	High	High	Peak Found	High	355929	3.37826e+06	818461			6.70989e+06	616683	195905	229306	2.26757e+06	3.37826e+06	2.63562e+06
A0A384JS93	Uncharacterized protein OS=Botryotinia fuckeliana (strain B05.10) OX=332648 GN=BCIN_09g02470 PE=4 SV=1	37.5	6.4	Master Protein	864	High	0	25.106	19	4	4	11	102	648.78	57	15.09	4	3	6	6	3	2	4	4	A0A384JS93	864	High	0	Not Found	Not Found	Not Found	Peak Found	Peak Found	Peak Found	Not Found	Not Found	High				27216.4	59570.8	28907.1			1.28894e+06
A0A384JS97	Tryptophanyl-tRNA synthetase OS=Botryotinia fuckeliana (strain B05.10) OX=332648 GN=Bcwrs1 PE=3 SV=1	52.7	6.81	Master Protein	491	High	0	7.338	7	1	1	4	11	194.86	9	0	2	1	2	2	1	1	1	1	A0A384JS97	491	High	0	Not Found	Not Found	Not Found	Not Found	Not Found	High	Not Found	Not Found	Not Found
A0A384JSB1	Uncharacterized protein OS=Botryotinia fuckeliana (strain B05.10) OX=332648 GN=BCIN_09g02420 PE=4 SV=1	68.9	5.36	Master Protein	97	High	0	5.661	3	2	2	7	11		5	0	1		1	1	1		1	1	A0A384JSB1	97	High	0	Not Found	Not Found	Not Found	Not Found	Not Found	High	Not Found	Not Found	Not Found
A0A384JSB5	Uncharacterized protein OS=Botryotinia fuckeliana (strain B05.10) OX=332648 GN=BCIN_09g02490 PE=3 SV=1	12	10.42	Master Protein	603	Medium	0.014	2.149	3	1	1	13	5		4	0	1		1	1	1		1	1	A0A384JSB5	603	Medium	0.014	High	Peak Found	Not Found	Not Found	Peak Found	Not Found	Not Found	Peak Found	Peak Found	498197	578956			26074.9			38474.2	60537.8	3.17395e+06	578956
A0A384JSE7	Alpha-NAC OS=Botryotinia fuckeliana (strain B05.10) OX=332648 GN=Bcegd2 PE=3 SV=1	23.1	4.86	Master Protein	1014	High	0	8.56	24	2	2	14	57	959.12	45	7.89	5	5	9	5	2	2	2	2	A0A384JSE7	1014	High	0	High	High	Peak Found	High	Peak Found	Peak Found	High	Peak Found	High	264071	1.34528e+06	199097	165591	790640	2184054	260779	18284.4	478742	1.68236e+06	1.34528e+06	641133
A0A384JSF3	Ubiquitin carboxyl-terminal hydrolase OS=Botryotinia fuckeliana (strain B05.10) OX=332648 GN=Bcubp6 PE=3 SV=1	69.3	6.33	Master Protein	766	Medium	0.011	2.282	5	1	1	2	21	134.8	3	0	1	1	1	2	1	1	1	1	A0A384JSF3	766	Medium	0.011	Peak Found	Peak Found	Not Found	Not Found	Peak Found	High	Peak Found	Peak Found	High	54393.4	54154.4			83942.6	126821	41389.6	27373.8	428381	346533	54154.4
A0A384JSG5	Amidophosphoribosyltransferase OS=Botryotinia fuckeliana (strain B05.10) OX=332648 GN=Bcade4 PE=3 SV=1	64.4	6.64	Master Protein	804	High	0	7.61	17	2	2	5	59	636.45	21	3.78	3	4	6	4	2	2	2	2	A0A384JSG5	804	High	0	Peak Found	High	High	Not Found	Peak Found	High	High	Peak Found	High	65707.1	357576	126856		122044	407258	155953	18465.5	709976	418611	357576	408504
A0A384JSH5	DLH domain-containing protein OS=Botryotinia fuckeliana (strain B05.10) OX=332648 GN=BCIN_09g03810 PE=4 SV=1	29	6.24	Master Protein	832	Medium	0.011	2.286	41	1	1	3	43	1161.81	53	7.12	10	8	14	9	1	1	1	1	A0A384JSH5	832	Medium	0.011	Peak Found	High	High	Peak Found	Peak Found	High	Not Found	Peak Found	Peak Found	1.12933e+06	6.05523e+06	2.60672e+06	394370	461013	1.89346e+06		726188	836339	7.19484e+06	6.05523e+06	8.3942e+06
A0A384JSH8	Uncharacterized protein OS=Botryotinia fuckeliana (strain B05.10) OX=332648 GN=BCIN_09g01850 PE=3 SV=1	15.3	6.54	Master Protein	8	High	0	11.788	16	2	2	25	30	122.12	23	2.06	5	1	5	5	2	1	1	2	A0A384JSH8	8	High	0	Not Found	High	Not Found	Peak Found	High	High	High	Peak Found	Not Found		116853		10148.2	96377.1	396603	161783	48458			116853
A0A384JSI1	DLH domain-containing protein OS=Botryotinia fuckeliana (strain B05.10) OX=332648 GN=BCIN_09g03810 PE=4 SV=1	28.1	6.04	Master Protein Candidate	832	Medium	0.011	2.286	41	1	1	3	43	1161.81	53	7.12	10	8	14	9	1	1	1	1	A0A384JSI1	832	Medium	0.011	Peak Found	High	High	Peak Found	Peak Found	High	Not Found	Peak Found	Peak Found	1.12933e+06	6.05523e+06	2.60672e+06	394370	461013	1.89346e+06		726188	836339	7.19484e+06	6.05523e+06	8.3942e+06
A0A384JSI4	Amidase domain-containing protein OS=Botryotinia fuckeliana (strain B05.10) OX=332648 GN=BCIN_09g03430 PE=4 SV=1	64.5	4.81	Master Protein	221	High	0.01	2.444	4	1	1	2	27	143.81	4	0	1	1	1	1	1	1	1	1	A0A384JSI4	221	High	0.01	Not Found	Not Found	Not Found	High	Not Found	Not Found	Not Found	Not Found	Not Found
A0A384JSI7	Bcpdh1 OS=Botryotinia fuckeliana (strain B05.10) OX=332648 GN=Bcpdh1 PE=3 SV=1	61.1	7.87	Master Protein	239	High	0	11.787	13	1	1	4	67		40	9.09	4		5	4	1		1	1	A0A384JSI7	239	High	0	Not Found	Not Found	Not Found	Not Found	Not Found	High	Not Found	Not Found	Not Found						839476
A0A384JSJ6	Proteasome subunit alpha type OS=Botryotinia fuckeliana (strain B05.10) OX=332648 GN=Bcscl1 PE=3 SV=1	27.7	6.02	Master Protein	263	High	0.004	3.367	17	1	1	4	46	847.09	22	6.05	4	4	5	4	1	1	1	1	A0A384JSJ6	263	High	0.004	Not Found	Peak Found	Not Found	Peak Found	High	Peak Found	High	Not Found	Not Found		346004		26625.8	274905	417047	342869				346004
A0A384JSK1	Bcsub2 OS=Botryotinia fuckeliana (strain B05.10) OX=332648 GN=Bcsub2 PE=4 SV=1	49.6	5.94	Master Protein	818	High	0	27.727	26	4	4	16	94	844.1	51	4.39	7	5	9	5	3	2	3	3	A0A384JSK1	818	High	0	Not Found	High	Peak Found	Not Found	Not Found	High	Not Found	Peak Found	Not Found		2.30703e+06	15600485			1.70594e+06		713035			2.30703e+06	5.02369e+07
A0A384JSK5	Uncharacterized protein OS=Botryotinia fuckeliana (strain B05.10) OX=332648 GN=BCIN_09g02130 PE=4 SV=1	34.4	7.01	Master Protein	697	High	0	14.852	64	2	1	8	64	3292.21	84	25.67	15	15	18	16	2	2	2	2	A0A384JSK5	697	High	0	Not Found	High	Not Found	Peak Found	Not Found	High	High	High	High		1.28943e+06		11539.1		2.53275e+06	7478712	1.62186e+06	1.81713e+06		1.28943e+06
A0A384JST3	Beta-lactamase domain-containing protein OS=Botryotinia fuckeliana (strain B05.10) OX=332648 GN=BCIN_09g04450 PE=4 SV=1	46.3	5.52	Master Protein	686	High	0	40.575	82	6	6	20	162	3675.08	149	25.02	19	19	25	19	5	4	5	5	A0A384JST3	686	High	0	High	High	High	Peak Found	Peak Found	High	Peak Found	Not Found	High	665672	6.87848e+06	391361	25566	92747	1.92522e+06	59112.4			4.2409e+06	6.87848e+06	1.26027e+06
A0A384JSU3	Bcprx8 OS=Botryotinia fuckeliana (strain B05.10) OX=332648 GN=Bcprx8 PE=3 SV=1	26.3	7.36	Master Protein	164	High	0	26.885	134	6	6	21	174	5660.37	240	57.89	32	28	41	33	6	4	6	6	A0A384JSU3	164	High	0	High	High	High	High	High	High	High	High	Peak Found	6.85616e+06	2.62091e+07	4.69178e+06	2.79249e+06	1.24853e+06	1.51065e+07	2.55417e+06	550177	675617	4.36797e+07	2.62091e+07	1.51085e+07
A0A384JSW2	SHNi-TPR domain-containing protein OS=Botryotinia fuckeliana (strain B05.10) OX=332648 GN=BCIN_09g03020 PE=3 SV=1	53.7	4.58	Master Protein	550	High	0.005	3.765	5	1	1	2	31	197.88	11	0	1	1	2	1	1	1	1	1	A0A384JSW2	550	High	0.005	Not Found	Not Found	Not Found	Not Found	Not Found	High	Not Found	Not Found	Not Found
A0A384JSX3	Bcaip1 OS=Botryotinia fuckeliana (strain B05.10) OX=332648 GN=Bcaip1 PE=4 SV=1	64.3	6.98	Master Protein	856	High	0	29.362	30	5	5	9	121	1058.98	71	12.54	8	5	10	7	3	2	4	3	A0A384JSX3	856	High	0	Peak Found	High	Peak Found	Peak Found	Not Found	High	Not Found	Not Found	Not Found	168029	867309	416949	29442		2.12415e+06				1.07049e+06	867309	1.34266e+06
A0A384JSX9	Phosphotransferase OS=Botryotinia fuckeliana (strain B05.10) OX=332648 GN=Bcglk PE=3 SV=1	60.6	5.41	Master Protein	232	High	0	8.828	35	2	2	6	61	2279.85	59	17.06	8	9	9	9	1	2	2	2	A0A384JSX9	232	High	0	Not Found	High	Not Found	Not Found	Not Found	High	Peak Found	Peak Found	Not Found		166968				2.66469e+06	18973	82363			166968
A0A384JSZ8	ATP synthase subunit d, mitochondrial OS=Botryotinia fuckeliana (strain B05.10) OX=332648 GN=Bcatp7 PE=3 SV=1	19.4	9	Master Protein	708	High	0	7.14	4	1	1	15	1		3	0	1		1	2	1		1	1	A0A384JSZ8	708	High	0	Not Found	High	Not Found	Not Found	Not Found	Not Found	Not Found	Not Found	High		523155									523155
A0A384JT10	Bccat7 OS=Botryotinia fuckeliana (strain B05.10) OX=332648 GN=Bccat7 PE=4 SV=1	34.5	6.1	Master Protein	546	High	0	56.162	391	9	9	41	438	22004.3	641	189.54	95	96	102	98	9	9	9	9	A0A384JT10	546	High	0	High	High	High	Peak Found	Peak Found	High	High	High	High	6.35045e+06	5.07765e+07	8.19053e+06	2.39801e+06	1.66733e+06	4.15165e+07	3.22843e+06	6.67493e+06	1.80872e+07	4.04578e+07	5.07765e+07	2.63753e+07
A0A384JT18	Cupin_2 domain-containing protein OS=Botryotinia fuckeliana (strain B05.10) OX=332648 GN=BCIN_09g04390 PE=4 SV=1	21.6	5.2	Master Protein	647	High	0	8.709	13	2	2	13	66	639.07	25	7.46	3	3	4	3	2	2	2	2	A0A384JT18	647	High	0	Not Found	High	Not Found	Not Found	Not Found	High	Not Found	Not Found	Not Found
A0A384JT37	NAD(P)-bd_dom domain-containing protein OS=Botryotinia fuckeliana (strain B05.10) OX=332648 GN=BCIN_09g03630 PE=4 SV=1	34.7	6.06	Master Protein	244	High	0	5.414	3	1	1	7	11		10	0	1		1	1	1		1	1	A0A384JT37	244	High	0	Not Found	High	Not Found	Not Found	Not Found	Not Found	Not Found	Not Found	Not Found
A0A384JT49	Uncharacterized protein OS=Botryotinia fuckeliana (strain B05.10) OX=332648 GN=BCIN_09g04620 PE=4 SV=1	10.4	4.97	Master Protein	547	High	0	39.535	113	4	4	63	255	2998.63	263	61.7	30	12	38	33	4	1	4	4	A0A384JT49	547	High	0	Peak Found	High	High	Peak Found	Peak Found	High	High	High	High	197375	2.31785e+06	327653	29453.8	182572	6.06475e+06	1.15344e+07	2.30675e+07	2.35955e+06	1.25745e+06	2.31785e+06	1.05511e+06
A0A384JT70	ANK_REP_REGION domain-containing protein OS=Botryotinia fuckeliana (strain B05.10) OX=332648 GN=BCIN_09g04130 PE=4 SV=1	24.9	4.49	Master Protein	689	High	0	4.355	4	1	1	8	26	196.42	4	0	1	1	1	1	1	1	1	1	A0A384JT70	689	High	0	Not Found	High	Not Found	Not Found	Not Found	Not Found	Not Found	Not Found	Not Found		726645									726645
A0A384JT75	Leukotriene A(4) hydrolase OS=Botryotinia fuckeliana (strain B05.10) OX=332648 GN=Bclap2 PE=3 SV=1	72.7	6.11	Master Protein	459	High	0	4.26	4	1	1	2	32	194.39	6	1.97	1	1	1	1	1	1	1	1	A0A384JT75	459	High	0	Not Found	Not Found	Not Found	Not Found	Not Found	High	Not Found	Not Found	Not Found
A0A384JT93	Robl_LC7 domain-containing protein OS=Botryotinia fuckeliana (strain B05.10) OX=332648 GN=BCIN_09g04910 PE=3 SV=1	14.4	5.06	Master Protein	861	High	0	27.469	21	3	3	28	64	655.92	48	8.12	5	3	7	6	2	1	2	2	A0A384JT93	861	High	0	Not Found	High	Not Found	Not Found	Not Found	High	Not Found	Not Found	Not Found		516005				517616					516005
A0A384JT94	Uncharacterized protein OS=Botryotinia fuckeliana (strain B05.10) OX=332648 GN=BCIN_09g04100 PE=4 SV=1	56.8	10.05	Master Protein	118	High	0	15.757	11	5	5	16	18	259.49	18	0	2	2	3	4	2	2	3	4	A0A384JT94	118	High	0	Peak Found	High	Peak Found	Not Found	Peak Found	High	Not Found	Peak Found	High	127989	1.08994e+06	708246		96049.4	677811		58364.8	1.43182e+06	815403	1.08994e+06	2.2807e+06
A0A384JTE8	Bcpio11 OS=Botryotinia fuckeliana (strain B05.10) OX=332648 GN=Bcpio11 PE=4 SV=1	9.1	6.51	Master Protein	440	High	0.006	2.895	4	1	1	24	20	176.69	4	0	1	1	1	1	1	1	1	1	A0A384JTE8	440	High	0.006	Not Found	Peak Found	Peak Found	Not Found	Not Found	High	Not Found	Not Found	Peak Found		334094	551924			658217			80747.1		334094	1.77731e+06
A0A384JTH0	Elongation factor 1-alpha OS=Botryotinia fuckeliana (strain B05.10) OX=332648 GN=Bcef1a PE=3 SV=1	50	9.07	Master Protein	957	High	0	40.065	68	4	4	13	127	1286.46	144	27.23	17	7	25	19	4	2	4	4	A0A384JTH0	957	High	0	High	High	High	Peak Found	Peak Found	High	High	Not Found	High	1.48678e+06	1.3006e+06		147366	68066.5	4.3905e+06	414779		770148	9.47209e+06	1.3006e+06
A0A384JTH9	Uncharacterized protein OS=Botryotinia fuckeliana (strain B05.10) OX=332648 GN=BCIN_09g05840 PE=3 SV=1	140.3	5.71	Master Protein	570	High	0	14.961	8	2	2	3	51		24	4.89	2		3	3	1		2	2	A0A384JTH9	570	High	0	Not Found	Not Found	Not Found	Not Found	Not Found	High	Not Found	Not Found	High
A0A384JTJ9	Malate synthase OS=Botryotinia fuckeliana (strain B05.10) OX=332648 GN=BCIN_09g06110 PE=3 SV=1	60.8	7.65	Master Protein	860	Medium	0.02	1.829	5	1	1	3	14		6	1.62	2		2	1	1		1	1	A0A384JTJ9	860	Medium	0.02	Not Found	Not Found	Not Found	Not Found	Not Found	High	Not Found	Not Found	Not Found
A0A384JTL4	Bcgst10 OS=Botryotinia fuckeliana (strain B05.10) OX=332648 GN=Bcgst10 PE=4 SV=1	37.9	6.96	Master Protein	851	High	0	5.595	4	1	1	5	27	200.01	9	1.91	1	1	1	1	1	1	1	1	A0A384JTL4	851	High	0	Peak Found	Peak Found	Peak Found	Peak Found	Not Found	High	Not Found	Not Found	Not Found	71706	433183	396315	69088.7		240781				456829	433183	1.27622e+06
A0A384JTN4	Bczrt1 OS=Botryotinia fuckeliana (strain B05.10) OX=332648 GN=Bczrt1 PE=3 SV=1	42	5.25	Master Protein	1040	High	0	5.699	4	2	2	4	16	167.65	3	0	1	1	1	1	1	1	1	1	A0A384JTN4	1040	High	0	Not Found	Not Found	Not Found	Not Found	Not Found	High	Not Found	Not Found	Not Found
A0A384JTR5	Peptidyl-prolyl cis-trans isomerase OS=Botryotinia fuckeliana (strain B05.10) OX=332648 GN=BCIN_09g06610 PE=3 SV=1	18.6	7.5	Master Protein	902	High	0.008	2.493	4	1	1	7	17	179.23	3	0	1	1	1	1	1	1	1	1	A0A384JTR5	902	High	0.008	Not Found	Not Found	High	Not Found	Not Found	Not Found	Not Found	Not Found	Not Found
A0A384JTS1	Uncharacterized protein OS=Botryotinia fuckeliana (strain B05.10) OX=332648 GN=BCIN_09g07130 PE=4 SV=1	41.6	5.43	Master Protein	790	High	0	131.869	422	13	13	42	611	19688.4	990	239.63	97	82	135	108	12	10	12	12	A0A384JTS1	790	High	0	High	High	High	High	High	High	High	High	High	7.94666e+06	6.38792e+07	1.48362e+07	2.68671e+06	1.50807e+07	3.27055e+07	2.92103e+06	3.53036e+06	5.45559e+06	5.06271e+07	6.38792e+07	4.77758e+07
A0A384JTS2	Uncharacterized protein OS=Botryotinia fuckeliana (strain B05.10) OX=332648 GN=BCIN_10g00140 PE=4 SV=1	28	6.87	Master Protein	313	High	0	15.453	25	1	1	6	77	1462.13	55	12.65	6	6	7	6	1	1	1	1	A0A384JTS2	313	High	0	Not Found	Not Found	Not Found	High	Not Found	High	Not Found	Not Found	Not Found						1.07538e+06
A0A384JTS6	Nascent polypeptide-associated complex subunit beta OS=Botryotinia fuckeliana (strain B05.10) OX=332648 GN=BCIN_09g06450 PE=3 SV=1	17.6	5.21	Master Protein	193	High	0	13.631	26	1	1	19	24		89	17.11	5		13	8	1		1	1	A0A384JTS6	193	High	0	Not Found	High	Not Found	Not Found	Not Found	High	Peak Found	Peak Found	High		1.24394e+06				7.03812e+06	145734	134543	977214		1.24394e+06
A0A384JTT8	Bcvps5 OS=Botryotinia fuckeliana (strain B05.10) OX=332648 GN=Bcvps5 PE=4 SV=1	64.4	5.31	Master Protein	296	High	0	18.257	41	2	2	7	114	1106.54	90	15.75	12	4	12	13	2	1	2	2	A0A384JTT8	296	High	0	High	High	Not Found	Not Found	Not Found	High	High	High	High		1.16834e+06				1182609					1.16834e+06
A0A384JTU1	Uncharacterized protein OS=Botryotinia fuckeliana (strain B05.10) OX=332648 GN=BCIN_10g00310 PE=4 SV=1	83.1	4.86	Master Protein Candidate	121	High	0.007	2.816	2	1	1	4			8				2				1		A0A384JTU1	121	High	0.007	Not Found	High	Not Found	Not Found	Not Found	Not Found	Not Found	High	Not Found		506571									506571
A0A384JTU3	Nicotinate-nucleotide pyrophosphorylase [carboxylating] OS=Botryotinia fuckeliana (strain B05.10) OX=332648 GN=Bcbna6 PE=3 SV=1	31.6	6.46	Master Protein	715	High	0.01	2.408	1	1	1	5			5				1				1		A0A384JTU3	715	High	0.01	Not Found	Not Found	Not Found	Not Found	Not Found	Not Found	Not Found	Not Found	High
A0A384JTW8	HATPase_c domain-containing protein OS=Botryotinia fuckeliana (strain B05.10) OX=332648 GN=BCIN_10g00300 PE=3 SV=1	79.5	4.96	Master Protein	168	High	0	70.735	258	15	15	19	457	11349.8	401	80.31	61	56	73	68	13	12	14	15	A0A384JTW8	168	High	0	High	High	High	High	High	High	High	High	High	596785	4.67152e+06	8.28945e+06	1.07508e+06	2.39972e+06	3.45576e+07	2.51042e+06	1.67934e+06	1.5023e+07	3.80204e+06	4.67152e+06	2.66938e+07
A0A384JTX1	Glutathione synthetase OS=Botryotinia fuckeliana (strain B05.10) OX=332648 GN=Bcgsh2 PE=3 SV=1	56.4	5.63	Master Protein	12	Medium	0.016	1.975	3	1	1	4	12		2	0	1		1	1	1		1	1	A0A384JTX1	12	Medium	0.016	Not Found	Not Found	Not Found	Not Found	Not Found	High	Not Found	Not Found	Not Found
A0A384JTY6	Bcvma4 OS=Botryotinia fuckeliana (strain B05.10) OX=332648 GN=Bcvma4 PE=3 SV=1	25.9	8.81	Master Protein	870	High	0	19.103	26	4	4	16	80	959.77	53	9.1	5	5	10	6	2	2	4	2	A0A384JTY6	870	High	0	Peak Found	Peak Found	Peak Found	Peak Found	Peak Found	High	High	High	High	115187	312240	162862	16389.2	41627	1.4099e+06	507428	234909	181286	733844	312240	524450
A0A384JTZ4	Eukaryotic translation initiation factor 4C OS=Botryotinia fuckeliana (strain B05.10) OX=332648 GN=Bctif11 PE=3 SV=1	18	5.1	Master Protein	413	High	0.005	3.095	11	1	1	6	20	282.31	9	3.81	3	2	3	3	1	1	1	1	A0A384JTZ4	413	High	0.005	Not Found	High	Peak Found	Not Found	Peak Found	High	High	Peak Found	Peak Found		1035561	404844		878749	513923	223254	149745	854132		1035561	1.30369e+06
A0A384JTZ6	6-phosphogluconolactonase OS=Botryotinia fuckeliana (strain B05.10) OX=332648 GN=BCIN_10g00110 PE=3 SV=1	28.2	5.97	Master Protein	450	High	0	9.6	9	1	1	8	45		27	6.24	3		3	3	1		1	1	A0A384JTZ6	450	High	0	Not Found	High	Peak Found	Not Found	Not Found	Not Found	Not Found	Not Found	Not Found		1.0442e+06	95280.9								1.0442e+06	306825
A0A384JU15	Bckap95 OS=Botryotinia fuckeliana (strain B05.10) OX=332648 GN=Bckap95 PE=3 SV=1	96	4.7	Master Protein	465	High	0	4.511	10	1	1	2	18	168.73	13	0	3	1	4	2	1	1	1	1	A0A384JU15	465	High	0	Not Found	High	Not Found	Not Found	Not Found	High	Not Found	Not Found	Not Found
A0A384JU23	Uncharacterized protein OS=Botryotinia fuckeliana (strain B05.10) OX=332648 GN=BCIN_09g06390 PE=4 SV=1	19.4	5.85	Master Protein	630	High	0	11.539	9	2	2	19	107	535.62	20	4.29	2	2	3	2	2	2	2	2	A0A384JU23	630	High	0	Not Found	Not Found	Not Found	Not Found	Not Found	High	Peak Found	Not Found	High						14216.1	2154.85		128591
A0A384JU26	Uncharacterized protein OS=Botryotinia fuckeliana (strain B05.10) OX=332648 GN=BCIN_10g00200 PE=4 SV=1	57.4	9	Master Protein	1016	High	0	5.449	8	1	1	2	42	453.67	15	0	2	2	2	2	1	1	1	1	A0A384JU26	1016	High	0	Not Found	Not Found	Not Found	Not Found	Not Found	Not Found	Not Found	Not Found	High
A0A384JU32	Uncharacterized protein OS=Botryotinia fuckeliana (strain B05.10) OX=332648 GN=BCIN_09g06480 PE=3 SV=1	17.5	11.34	Master Protein	104	Medium	0.012	2.318	7	1	1	6	21	160.78	12	1.69	1	1	4	1	1	1	1	1	A0A384JU32	104	Medium	0.012	Not Found	High	High	Not Found	Peak Found	High	Not Found	Peak Found	Not Found		630084	687026		219387	877524		75702			630084	2.21237e+06
A0A384JU36	Uncharacterized protein OS=Botryotinia fuckeliana (strain B05.10) OX=332648 GN=BCIN_10g01260 PE=3 SV=1	23	10.46	Master Protein	34	High	0	8.185	16	2	2	6	29	736.19	25	7.77	4	4	4	4	1	1	1	1	A0A384JU36	34	High	0	Not Found	Not Found	Not Found	Not Found	Not Found	High	Not Found	Not Found	Not Found						2.25229e+06
A0A384JU37	Bccbf1 OS=Botryotinia fuckeliana (strain B05.10) OX=332648 GN=Bccbf1 PE=4 SV=1	32.9	5.57	Master Protein	807	High	0	33.627	32	2	2	6	50	1970.17	71	10.56	8	8	9	7	1	1	1	1	A0A384JU37	807	High	0	Not Found	High	Not Found	Not Found	Not Found	High	Not Found	Peak Found	Not Found		1.21986e+06				4.90343e+06		112548			1.21986e+06
A0A384JU41	BAG domain-containing protein OS=Botryotinia fuckeliana (strain B05.10) OX=332648 GN=BCIN_10g01250 PE=4 SV=1	33.3	7.06	Master Protein	927	High	0.007	2.832	4	1	1	4	6	121.59	6	0	1	1	1	1	1	1	1	1	A0A384JU41	927	High	0.007	Not Found	Not Found	Not Found	Not Found	Peak Found	Peak Found	Not Found	Not Found	High					14437.3	96967.6			152433
A0A384JU52	RRM domain-containing protein OS=Botryotinia fuckeliana (strain B05.10) OX=332648 GN=BCIN_10g01050 PE=4 SV=1	35.5	9.23	Master Protein Candidate	329	High	0	22.553	71	6	6	17	127	2720.89	129	18.24	17	16	21	17	5	5	5	5	A0A384JU52	329	High	0	High	High	High	Peak Found	High	High	High	High	High	662851	1.92437e+06	1.53775e+06	85143.3	777711	5.151e+06	1.19506e+06	374594	3.00229e+06	4.22293e+06	1.92437e+06	4.95188e+06
A0A384JU67	Uncharacterized protein OS=Botryotinia fuckeliana (strain B05.10) OX=332648 GN=BCIN_10g01380 PE=4 SV=1	55.8	4.92	Master Protein	36	High	0	10.08	13	2	2	6	79	624.73	23	3.48	3	3	4	3	2	2	2	2	A0A384JU67	36	High	0	Peak Found	Peak Found	Peak Found	Peak Found	Peak Found	High	High	Peak Found	Peak Found	57517.1	330021	229621	4898.06	50780.9	740592	383344	118985	242350	366434	330021	739427
A0A384JU71	Uncharacterized protein OS=Botryotinia fuckeliana (strain B05.10) OX=332648 GN=BCIN_09g06800 PE=4 SV=1	108.9	4.7	Master Protein	405	High	0	121.902	328	22	22	35	1004	14752.9	577	122.75	80	72	93	83	22	19	21	21	A0A384JU71	405	High	0	Peak Found	High	High	High	High	High	High	High	Peak Found	239586	1.86423e+07	2.1282e+06	302932	1.645e+06	4.05753e+07	2.01154e+06	6.5258e+06	1.64892e+06	1.52637e+06	1.86423e+07	6.85326e+06
A0A384JU74	Bos5 OS=Botryotinia fuckeliana (strain B05.10) OX=332648 GN=Bos5 PE=4 SV=1	67.9	5.4	Master Protein	204	High	0	14.54	3	2	2	3	26		12	2.66	1		1	1	1		1	1	A0A384JU74	204	High	0	Not Found	High	Peak Found	Not Found	Not Found	Not Found	Not Found	Not Found	Peak Found		575219	60789.9						533050		575219	195756
A0A384JU92	Bcarb1 OS=Botryotinia fuckeliana (strain B05.10) OX=332648 GN=Bcarb1 PE=4 SV=1	69.8	6.57	Master Protein	722	High	0	18.222	24	2	2	7	67	670.73	39	6.2	7	4	7	6	2	1	2	2	A0A384JU92	722	High	0	Not Found	Not Found	Not Found	Not Found	Not Found	High	Not Found	Not Found	Not Found						1.047e+06
A0A384JUA3	Glucosamine 6-phosphate N-acetyltransferase OS=Botryotinia fuckeliana (strain B05.10) OX=332648 GN=BCIN_09g07030 PE=3 SV=1	19.9	5.59	Master Protein	205	High	0	31.609	52	2	2	16	60		145	24.68	14		22	16	1		1	1	A0A384JUA3	205	High	0	High	High	High	Not Found	Not Found	High	Not Found	Not Found	Not Found	193867	3.68659e+06	254748			5.71871e+06				1.2351e+06	3.68659e+06	820343
A0A384JUA9	Bcprx9 OS=Botryotinia fuckeliana (strain B05.10) OX=332648 GN=Bcprx9 PE=3 SV=1	16.3	5.54	Master Protein	355	High	0	89.801	374	8	8	46	372	23012.4	888	234.14	87	85	112	90	7	6	7	7	A0A384JUA9	355	High	0	High	High	High	High	High	High	High	High	High	3.37399e+06	5.31019e+07	1.57228e+07	22745	3.90309e+06	1.03182e+08	4.2816e+06	1.00376e+06	2.55742e+07	2.14952e+07	5.31019e+07	5.06308e+07
A0A384JUB9	EthD domain-containing protein OS=Botryotinia fuckeliana (strain B05.10) OX=332648 GN=BCIN_10g00030 PE=3 SV=1	16.5	5.5	Master Protein	940	High	0	60.623	398	6	6	49	273	10952.1	1018	223.03	102	51	138	107	6	4	6	6	A0A384JUB9	940	High	0	High	High	High	High	High	High	High	High	High	1.23249e+07	1.37814e+08	1.23355e+07	1.65566e+06	383117	2.91207e+07	4.05231e+06	3.98624e+06	3.16689e+06	7.85205e+07	1.37814e+08	3.97229e+07
A0A384JUE7	AB hydrolase-1 domain-containing protein OS=Botryotinia fuckeliana (strain B05.10) OX=332648 GN=BCIN_10g00430 PE=4 SV=1	39.9	6.05	Master Protein	716	High	0	4.458	4	1	1	3	17	161.99	9	1.92	1	1	1	1	1	1	1	1	A0A384JUE7	716	High	0	Not Found	Not Found	Not Found	Not Found	Not Found	High	Not Found	Not Found	Not Found						389598
A0A384JUF0	SAP domain-containing protein OS=Botryotinia fuckeliana (strain B05.10) OX=332648 GN=BCIN_10g01700 PE=4 SV=1	28.1	5.97	Master Protein	520	High	0.005	2.965	4	1	1	4	34	174.42	4	0	1	1	1	1	1	1	1	1	A0A384JUF0	520	High	0.005	Peak Found	Not Found	Peak Found	Not Found	Not Found	High	Not Found	Not Found	Peak Found	53310		162452			484501			143970	339631		523129
A0A384JUF2	Uncharacterized protein OS=Botryotinia fuckeliana (strain B05.10) OX=332648 GN=BCIN_10g00310 PE=4 SV=1	95.3	5.45	Master Protein	121	High	0.007	2.816	2	1	1	3			8				2				1		A0A384JUF2	121	High	0.007	Not Found	High	Not Found	Not Found	Not Found	Not Found	Not Found	High	Not Found		506571									506571
A0A384JUG8	Uncharacterized protein OS=Botryotinia fuckeliana (strain B05.10) OX=332648 GN=BCIN_10g01610 PE=3 SV=1	59.4	4.39	Master Protein	643	High	0	14.551	5	1	1	3	41	209.54	16	2.37	1	1	2	1	1	1	1	1	A0A384JUG8	643	High	0	Not Found	Not Found	Not Found	High	High	Not Found	Not Found	Not Found	Not Found
A0A384JUH9	Bcape4 OS=Botryotinia fuckeliana (strain B05.10) OX=332648 GN=Bcape4 PE=3 SV=1	55.9	6.49	Master Protein	1064	High	0	6.953	8	2	2	7	46	197.85	13	0	2	1	3	2	2	1	2	2	A0A384JUH9	1064	High	0	Not Found	Not Found	Not Found	Not Found	Peak Found	High	Not Found	Not Found	High					107307	128602			404185
A0A384JUI9	Protein kinase domain-containing protein OS=Botryotinia fuckeliana (strain B05.10) OX=332648 GN=BCIN_10g00790 PE=4 SV=1	111.7	9.35	Master Protein	868	High	0.005	3.9	8	1	1	2	24	352.37	11	1.92	1	2	3	2	1	1	1	1	A0A384JUI9	868	High	0.005	Not Found	Not Found	Peak Found	Not Found	Not Found	High	Not Found	Not Found	High			332987			458181						1.07229e+06
A0A384JUK4	S-formylglutathione hydrolase OS=Botryotinia fuckeliana (strain B05.10) OX=332648 GN=BCIN_10g02340 PE=3 SV=1	31.2	6.23	Master Protein	392	High	0	4.752	4	1	1	6	12	200.68	7	0	1	1	1	1	1	1	1	1	A0A384JUK4	392	High	0	Not Found	Not Found	High	Not Found	Not Found	Not Found	Not Found	Not Found	Not Found
A0A384JUL3	Uncharacterized protein OS=Botryotinia fuckeliana (strain B05.10) OX=332648 GN=BCIN_10g02440 PE=4 SV=1	75.2	9.17	Master Protein	651	High	0	4.328	2	2	2	6			7				2				2		A0A384JUL3	651	High	0	Not Found	High	Peak Found	Peak Found	Not Found	Not Found	Not Found	Peak Found	High		95109	112687	2634.87				137710	350381		95109	362877
A0A384JUM2	Uncharacterized protein OS=Botryotinia fuckeliana (strain B05.10) OX=332648 GN=BCIN_10g02280 PE=4 SV=1	69.7	4.89	Master Protein	190	High	0	17.258	42	3	3	9	55	1040.64	113	24.62	10	5	15	12	3	1	3	3	A0A384JUM2	190	High	0	High	High	Peak Found	Not Found	Not Found	High	High	Peak Found	Not Found	256410	9.94805e+06	673612			6.82807e+06	452500	1.53016e+06		1.63355e+06	9.94805e+06	2.16917e+06
A0A384JUM3	Uncharacterized protein OS=Botryotinia fuckeliana (strain B05.10) OX=332648 GN=BCIN_10g02540 PE=4 SV=1	85.9	5.62	Master Protein	773	Medium	0.023	1.695	4	1	1	1			9	0			3	1			1	1	A0A384JUM3	773	Medium	0.023	Not Found	High	High	Not Found	Not Found	Not Found	Not Found	Not Found	Not Found		2.28187e+06									2.28187e+06
A0A384JUN6	RRM domain-containing protein OS=Botryotinia fuckeliana (strain B05.10) OX=332648 GN=BCIN_10g01050 PE=4 SV=1	34.4	9.38	Master Protein	329	High	0	22.553	71	6	6	17	127	2720.89	129	18.24	17	16	21	17	5	5	5	5	A0A384JUN6	329	High	0	High	High	High	Peak Found	High	High	High	High	High	662851	1.92437e+06	1.53775e+06	85143.3	777711	5.151e+06	1.19506e+06	374594	3.00229e+06	4.22293e+06	1.92437e+06	4.95188e+06
A0A384JUP3	Uncharacterized protein OS=Botryotinia fuckeliana (strain B05.10) OX=332648 GN=BCIN_10g02650 PE=3 SV=1	54.1	5.39	Master Protein	291	High	0	13.009	28	3	3	11	42	1498.1	41	13.78	6	7	8	7	2	3	3	3	A0A384JUP3	291	High	0	Not Found	High	Not Found	Not Found	Not Found	Not Found	Not Found	Not Found	High									2.09173e+06
A0A384JUP8	ADF-H domain-containing protein OS=Botryotinia fuckeliana (strain B05.10) OX=332648 GN=BCIN_10g03250 PE=4 SV=1	15.9	5.6	Master Protein	600	High	0	14.575	32	3	3	30	140	1485.63	50	9.81	8	7	9	8	3	3	3	3	A0A384JUP8	600	High	0	Not Found	Not Found	High	Not Found	Peak Found	High	Not Found	Not Found	High					157977	216074			155608
A0A384JUQ4	Bcgrx1 OS=Botryotinia fuckeliana (strain B05.10) OX=332648 GN=Bcgrx1 PE=4 SV=1	11.3	6.04	Master Protein	740	High	0	35.504	162	4	4	64	217	7865.23	364	92.2	38	32	50	42	3	2	4	3	A0A384JUQ4	740	High	0	High	High	High	Not Found	Not Found	High	High	High	Peak Found	735985	1.94478e+07	4.66315e+06			1.91576e+07	1.89835e+06	3.51475e+06	162271	4.68886e+06	1.94478e+07	1.50163e+07
A0A384JUR3	Uncharacterized protein OS=Botryotinia fuckeliana (strain B05.10) OX=332648 GN=BCIN_10g03430 PE=4 SV=1	163	8.48	Master Protein	619	High	0	5.102	5	2	2	3	13		11		2		3		2		2		A0A384JUR3	619	High	0	Not Found	High	Not Found	Not Found	Peak Found	High	Not Found	Not Found	High		121953			1.81932e+06	1.00833e+06					121953
A0A384JUT2	Clustered mitochondria protein homolog OS=Botryotinia fuckeliana (strain B05.10) OX=332648 GN=Bcclu1 PE=3 SV=1	143.5	5.66	Master Protein Candidate	52	High	0	6.459	3	1	1	2	35		11	2.37	1		1	1	1		1	1	A0A384JUT2	52	High	0	Not Found	Not Found	Not Found	Not Found	Not Found	High	Not Found	Not Found	Not Found
A0A384JUV1	Serine/threonine-protein phosphatase OS=Botryotinia fuckeliana (strain B05.10) OX=332648 GN=BCIN_10g03930 PE=3 SV=1	36.9	5.62	Master Protein Candidate	472	High	0	9.311	9	2	2	4	40	338.63	18	0	2	2	3	2	1	1	1	1	A0A384JUV1	472	High	0	Not Found	High	Not Found	Peak Found	Not Found	High	Peak Found	Peak Found	Not Found		933808		64150.3		1.14967e+06	58051.1	293244			933808
A0A384JUW6	Uncharacterized protein OS=Botryotinia fuckeliana (strain B05.10) OX=332648 GN=BCIN_10g04020 PE=4 SV=1	171.1	9.64	Master Protein	79	High	0	12.324	11	2	2	1	26	705.02	14	6.33	3	3	2	3	1	1	1	1	A0A384JUW6	79	High	0	Not Found	Not Found	Not Found	Not Found	Not Found	High	High	Not Found	High
A0A384JUW7	U3 small nucleolar RNA-associated protein 10 OS=Botryotinia fuckeliana (strain B05.10) OX=332648 GN=Bcutp10 PE=3 SV=1	199.5	5.81	Master Protein	321	Medium	0.016	2.021	2	1	1	1	1			0	1			1	1			1	A0A384JUW7	321	Medium	0.016	Not Found	Not Found	Not Found	Not Found	Not Found	High	Not Found	Not Found	Not Found						1.43669e+06
A0A384JUW8	Uncharacterized protein OS=Botryotinia fuckeliana (strain B05.10) OX=332648 GN=BCIN_10g01930 PE=4 SV=1	26.4	7.91	Master Protein	713	Medium	0.029	1.509	1	1	1	7	10				1				1				A0A384JUW8	713	Medium	0.029	Peak Found	High	Peak Found	Not Found	Not Found	Not Found	Not Found	Peak Found	Not Found	30040	1056563	490692					93917.8		191381	1056563	1.58013e+06
A0A384JUX5	RNA-binding protein VTS1 OS=Botryotinia fuckeliana (strain B05.10) OX=332648 GN=Bcvts1 PE=3 SV=1	65.8	7.77	Master Protein	217	High	0.005	3.702	12	2	2	5	28	434.72	13	0	4	3	4	1	2	2	2	1	A0A384JUX5	217	High	0.005	Not Found	High	Peak Found	Peak Found	Peak Found	High	High	High	Peak Found		466773	143670	8077.39	89562.5	524076	244212	355266	755674		466773	462647
A0A384JUY7	Translationally-controlled tumor protein homolog OS=Botryotinia fuckeliana (strain B05.10) OX=332648 GN=Bctma19 PE=3 SV=1	18.7	4.79	Master Protein	954	High	0	32.212	293	5	5	31	273	19140.9	695	168.21	66	71	87	69	5	5	5	4	A0A384JUY7	954	High	0	High	High	High	High	High	High	High	High	High	2.03746e+06	2.54164e+07	7.51024e+06	1.44473e+06	1.64899e+06	7.09025e+07	1.00688e+06	2.88491e+06	3.11131e+06	1.29804e+07	2.54164e+07	2.41846e+07
A0A384JUY8	Uncharacterized protein OS=Botryotinia fuckeliana (strain B05.10) OX=332648 GN=BCIN_10g04290 PE=3 SV=1	20.8	10.68	Master Protein	159	Medium	0.015	2.053	5	1	1	5	34	159.74	6	0	1	1	2	1	1	1	1	1	A0A384JUY8	159	Medium	0.015	Peak Found	Peak Found	High	Not Found	Peak Found	High	Peak Found	Not Found	Peak Found	89858.4	541110	249939		39202.8	83808	76478.7		179521	572476	541110	804857
A0A384JUZ0	Bcpdx1 OS=Botryotinia fuckeliana (strain B05.10) OX=332648 GN=Bcpdx1 PE=3 SV=1	46	8.27	Master Protein	935	High	0	13.147	23	3	3	12	46		36	4.33	8		8	7	3		3	3	A0A384JUZ0	935	High	0	Peak Found	High	Peak Found	Not Found	High	High	High	High	High	11221.4	40028.2	65686.8		146522	2.06157e+06	86874.5	63976.1	361176	71489.9	40028.2	211526
A0A384JUZ5	Carboxypeptidase OS=Botryotinia fuckeliana (strain B05.10) OX=332648 GN=Bccp4 PE=3 SV=1	60.8	5.48	Master Protein	488	High	0.005	3.051	8	1	1	2	47	428.88	9	2.6	2	2	2	2	1	1	1	1	A0A384JUZ5	488	High	0.005	Not Found	Peak Found	Not Found	Peak Found	High	Peak Found	Not Found	Not Found	Not Found		72704.9		3704.3	227618	44933.4					72704.9
A0A384JV22	Uncharacterized protein OS=Botryotinia fuckeliana (strain B05.10) OX=332648 GN=BCIN_10g03800 PE=4 SV=1	93.7	9.83	Master Protein	690	Medium	0.02	1.789	87	1	1	1	30	3618.54	74	5.12	19	26	26	16	1	1	1	1	A0A384JV22	690	Medium	0.02	Peak Found	Peak Found	High	Not Found	High	High	High	High	High	884875	3.03459e+06	2.27293e+06		2.42653e+07	1.68912e+07	9.23566e+06	2.82334e+06	3.98454e+07	5.63742e+06	3.03459e+06	7.31932e+06
A0A384JV25	40S ribosomal protein S7 OS=Botryotinia fuckeliana (strain B05.10) OX=332648 GN=BCIN_10g04610 PE=3 SV=1	22.5	9.99	Master Protein	342	High	0.005	3.739	6	1	1	5		294.9	10	0		2	3	1		1	1	1	A0A384JV25	342	High	0.005	Not Found	High	Peak Found	Peak Found	Peak Found	Peak Found	High	Peak Found	Peak Found		1.37054e+06	869500	28534.3	92475.2	742407	1.2916e+06	96073.3	88411.9		1.37054e+06	2.79997e+06
A0A384JV47	Uncharacterized protein OS=Botryotinia fuckeliana (strain B05.10) OX=332648 GN=BCIN_10g04330 PE=3 SV=1	64.9	4.72	Master Protein	761	High	0	12.8	22	3	3	8	77	939.8	30	5.94	6	5	6	5	3	3	2	3	A0A384JV47	761	High	0	Not Found	High	Not Found	High	Not Found	High	Not Found	Not Found	Peak Found		544998				2.41816e+06			2.90533e+06		544998
A0A384JV52	Histone-glutamine methyltransferase OS=Botryotinia fuckeliana (strain B05.10) OX=332648 GN=Bcnop1 PE=3 SV=1	33.6	10.27	Master Protein	787	High	0	4.798	20	1	1	6	57	813.16	18	2.43	5	6	5	4	1	1	1	1	A0A384JV52	787	High	0	Not Found	Not Found	Not Found	Not Found	High	High	High	High	High					278882	739450	182212	82597.2	326445
A0A384JV63	Sugar phosphate phosphatase OS=Botryotinia fuckeliana (strain B05.10) OX=332648 GN=BCIN_10g04650 PE=3 SV=1	53	5.35	Master Protein	586	High	0.007	2.57	4	1	1	2	24	172.8	4	0	1	1	1	1	1	1	1	1	A0A384JV63	586	High	0.007	Not Found	Not Found	Not Found	Not Found	Not Found	Not Found	Not Found	Not Found	High
A0A384JV71	E2 ubiquitin-conjugating enzyme OS=Botryotinia fuckeliana (strain B05.10) OX=332648 GN=Bcubc1 PE=3 SV=1	27.6	5.64	Master Protein	32	High	0.01	2.405	4	1	1	4	25	168.91	4	1.96	1	1	1	1	1	1	1	1	A0A384JV71	32	High	0.01	Not Found	Peak Found	Peak Found	Not Found	Not Found	High	Not Found	Not Found	Not Found		92305.6	149877			260593					92305.6	482636
A0A384JV79	Aldo_ket_red domain-containing protein OS=Botryotinia fuckeliana (strain B05.10) OX=332648 GN=BCIN_10g04940 PE=4 SV=1	33.5	6.38	Master Protein	749	High	0.01	2.431	4	1	1	6	4	127.26	4	0	1	1	1	1	1	1	1	1	A0A384JV79	749	High	0.01	Not Found	Not Found	Not Found	Not Found	Not Found	High	Not Found	Not Found	Not Found
A0A384JVA0	NAD(P)-bd_dom domain-containing protein OS=Botryotinia fuckeliana (strain B05.10) OX=332648 GN=BCIN_10g05130 PE=4 SV=1	30.4	6.01	Master Protein	972	High	0	37.723	69	5	5	20	118	2980.65	146	21.93	14	15	25	15	4	4	5	5	A0A384JVA0	972	High	0	High	High	High	Not Found	Peak Found	High	Peak Found	Not Found	High	63677.2	2.22498e+06	2.97085e+06		58342.3	1.07436e+06	98331		2.33185e+06	405679	2.22498e+06	9.56678e+06
A0A384JVB5	Bcrps3 OS=Botryotinia fuckeliana (strain B05.10) OX=332648 GN=Bcrps3 PE=3 SV=1	28.5	9.1	Master Protein	551	High	0	16.66	108	3	3	16	119	4959.95	121	37.14	28	28	23	29	3	3	3	3	A0A384JVB5	551	High	0	High	High	High	High	High	High	High	High	High	534773	1.73962e+06	632306	130089	1.68593e+06	1.1551e+07	1.52797e+06	590173	5.58608e+06	3.40697e+06	1.73962e+06	2.03616e+06
A0A384JVC2	Uncharacterized protein OS=Botryotinia fuckeliana (strain B05.10) OX=332648 GN=BCIN_10g03240 PE=4 SV=1	39.8	6.14	Master Protein	663	High	0	20.518	49	5	5	17	145	2206.99	88	17.71	10	10	19	10	3	3	5	3	A0A384JVC2	663	High	0	Peak Found	High	High	Not Found	High	High	High	Peak Found	High	102358	1.01411e+06	263456		487694	2.14088e+06	448462	255095	1.44807e+06	652111	1.01411e+06	848383
A0A384JVC8	Small COPII coat GTPase SAR1 OS=Botryotinia fuckeliana (strain B05.10) OX=332648 GN=Bcsar1 PE=3 SV=1	21.5	6.2	Master Protein	319	High	0	4.284	4	1	1	7	9	180.34	7	2.1	1	1	1	1	1	1	1	1	A0A384JVC8	319	High	0	Not Found	Peak Found	Not Found	Not Found	Not Found	High	Not Found	Not Found	Not Found		146194				365215					146194
A0A384JVE6	Uncharacterized protein OS=Botryotinia fuckeliana (strain B05.10) OX=332648 GN=BCIN_10g05700 PE=4 SV=1	20.5	5.06	Master Protein	906	High	0.008	2.503	10	1	1	5	21	328.02	7	5.75	3	2	2	3	1	1	1	1	A0A384JVE6	906	High	0.008	Not Found	Not Found	Not Found	Not Found	Not Found	High	Not Found	Not Found	Not Found						1.57911e+06
A0A384JVE9	Eukaryotic translation initiation factor 6 OS=Botryotinia fuckeliana (strain B05.10) OX=332648 GN=Bctif6 PE=3 SV=1	26.3	4.72	Master Protein	982	High	0	42.919	84	4	4	35	153	2086.44	183	31.69	22	10	29	23	4	1	4	4	A0A384JVE9	982	High	0	Peak Found	High	High	Not Found	High	High	High	High	High	724460	1.22789e+07	2.18538e+06		386587	1.97504e+06	1.47244e+06	849923	876751	4.61544e+06	1.22789e+07	7.0374e+06
A0A384JVG5	ATP synthase subunit delta, mitochondrial OS=Botryotinia fuckeliana (strain B05.10) OX=332648 GN=Bcatp16 PE=3 SV=1	17.7	5.55	Master Protein	350	High	0	8.937	53	1	1	9	102	4536.06	117	40.88	14	13	13	13	1	1	1	1	A0A384JVG5	350	High	0	Peak Found	High	Peak Found	Not Found	High	High	High	High	High	230884	902397	471513		2.9568e+06	4.92965e+06	762635	1.10107e+06	3.5087e+06	1.47093e+06	902397	1.51837e+06
A0A384JVH2	Bcpac1 OS=Botryotinia fuckeliana (strain B05.10) OX=332648 GN=Bcpac1 PE=4 SV=1	67.7	6.89	Master Protein Candidate	423	Medium	0.016	2.027	2	1	1	5	2		2		1		1		1		1		A0A384JVH2	423	Medium	0.016	Not Found	High	Not Found	Not Found	Not Found	Not Found	Not Found	Not Found	Not Found
A0A384JVH6	UV excision repair protein RAD23 OS=Botryotinia fuckeliana (strain B05.10) OX=332648 GN=Bcrad23 PE=3 SV=1	39.8	4.7	Master Protein	10	High	0	21.665	190	3	3	8	215	11173.9	369	107.08	44	47	53	46	3	3	3	3	A0A384JVH6	10	High	0	High	High	High	Not Found	Peak Found	High	High	High	High		8.29556e+06	764023		229672	1.20966e+07	1.69873e+06	5.98755e+06	1.3999e+07		8.29556e+06	2.46032e+06
A0A384JVI2	Eukaryotic translation initiation factor 3 subunit A OS=Botryotinia fuckeliana (strain B05.10) OX=332648 GN=Bcrpg1 PE=3 SV=1	119.7	9.32	Master Protein	739	High	0	37.171	152	6	6	7	164	5460.54	271	49.44	33	31	47	41	5	4	6	6	A0A384JVI2	739	High	0	High	High	High	High	Peak Found	High	High	High	High	706628	4.45145e+06	1.42274e+06	17255.3	275548	5.01511e+06	1.05529e+06	1.88264e+06	7.95604e+06	4.50183e+06	4.45145e+06	4.58153e+06
A0A384JVI4	HABP4_PAI-RBP1 domain-containing protein OS=Botryotinia fuckeliana (strain B05.10) OX=332648 GN=BCIN_10g06010 PE=4 SV=1	34.6	8.66	Master Protein	947	High	0	75.178	114	11	11	40	274	2093.42	290	55.53	24	14	40	36	9	5	11	10	A0A384JVI4	947	High	0	High	High	High	High	High	High	High	High	High	745701	2.37686e+06	1.82629e+06	466675	156293	2.81869e+06	902307	178063	4.1604e+06	4.75076e+06	2.37686e+06	5.88105e+06
A0A384JVI8	Bcpac1 OS=Botryotinia fuckeliana (strain B05.10) OX=332648 GN=Bcpac1 PE=4 SV=1	66.8	6.87	Master Protein	423	Medium	0.016	2.027	2	1	1	5	2		2		1		1		1		1		A0A384JVI8	423	Medium	0.016	Not Found	High	Not Found	Not Found	Not Found	Not Found	Not Found	Not Found	Not Found
A0A384JVJ1	Uncharacterized protein OS=Botryotinia fuckeliana (strain B05.10) OX=332648 GN=BCIN_10g05710 PE=3 SV=1	61	4.5	Master Protein	1029	High	0	15.513	134	2	2	6	161	8154.56	186	62.69	33	33	34	34	2	2	2	2	A0A384JVJ1	1029	High	0	High	High	Peak Found	High	High	High	High	High	Not Found	554566	1.22145e+06	518758	3.91111e+06	6069877	2.44588e+06	1.28739e+06	340312		3.53307e+06	1.22145e+06	1.67051e+06
A0A384JVJ6	Bchsp104 OS=Botryotinia fuckeliana (strain B05.10) OX=332648 GN=Bchsp104 PE=3 SV=1	104.5	6.21	Master Protein	884	High	0	9.18	7	1	1	4	29		16	4.84	2		3	2	1		1	1	A0A384JVJ6	884	High	0	Not Found	Not Found	Not Found	Not Found	Not Found	High	Not Found	High	Not Found						191648
A0A384JVM2	Uncharacterized protein OS=Botryotinia fuckeliana (strain B05.10) OX=332648 GN=BCIN_11g00140 PE=4 SV=1	16.4	5.35	Master Protein	757	High	0	57.394	179	7	7	37	120	3726.31	560	165.96	50	12	63	54	4	3	5	4	A0A384JVM2	757	High	0	High	High	High	High	High	High	High	High	Peak Found	1.25463e+06	7.79868e+07	4.37364e+06	341820	410467	3.64675e+07	1.66706e+06	6.56093e+06	659027	7.99308e+06	7.79868e+07	1.40841e+07
A0A384JVQ0	Uncharacterized protein OS=Botryotinia fuckeliana (strain B05.10) OX=332648 GN=BCIN_11g00200 PE=4 SV=1	37.8	5.72	Master Protein	853	High	0	6.038	7	1	1	4	25	372.51	8	2.06	1	2	2	2	1	1	1	1	A0A384JVQ0	853	High	0	Not Found	Not Found	Not Found	Not Found	Not Found	Not Found	Not Found	Not Found	High
A0A384JVQ2	Bcnpl3 OS=Botryotinia fuckeliana (strain B05.10) OX=332648 GN=Bcnpl3 PE=4 SV=1	35.3	9.45	Master Protein	437	High	0.004	3.2	14	1	1	3	44	673.15	13	3.7	3	4	3	4	1	1	1	1	A0A384JVQ2	437	High	0.004	Peak Found	High	Peak Found	Peak Found	Peak Found	Peak Found	High	Not Found	High	245279	227034	67711.5	299766	162000	253059	313819		66415.6	1.56264e+06	227034	218045
A0A384JVR0	Homoserine dehydrogenase OS=Botryotinia fuckeliana (strain B05.10) OX=332648 GN=Bchom6 PE=3 SV=1	38.8	6.19	Master Protein	467	High	0	25.504	24	2	2	12	73	889.23	38	7.21	6	5	7	6	2	1	2	2	A0A384JVR0	467	High	0	Not Found	High	Not Found	Not Found	Not Found	High	Not Found	Not Found	Not Found		236405				307128					236405
A0A384JVV0	Bcprp46 OS=Botryotinia fuckeliana (strain B05.10) OX=332648 GN=Bcprp46 PE=4 SV=1	52.5	9.07	Master Protein	836	High	0	9.354	11	2	2	4	8	306.44	19	2.51	3	2	3	3	1	1	1	1	A0A384JVV0	836	High	0	Not Found	High	Not Found	Not Found	Not Found	High	Peak Found	Not Found	Not Found						613738	260688
A0A384JVV1	Serine/threonine-protein phosphatase OS=Botryotinia fuckeliana (strain B05.10) OX=332648 GN=BCIN_10g03930 PE=3 SV=1	35.5	5.38	Master Protein	472	High	0	9.311	9	2	2	5	40	338.63	18	0	2	2	3	2	1	1	1	1	A0A384JVV1	472	High	0	Not Found	High	Not Found	Peak Found	Not Found	High	Peak Found	Peak Found	Not Found		933808		64150.3		1.14967e+06	58051.1	293244			933808
A0A384JVV7	V-type proton ATPase subunit C OS=Botryotinia fuckeliana (strain B05.10) OX=332648 GN=Bcvma5 PE=3 SV=1	44	7.81	Master Protein	107	High	0	5.95	16	1	1	4	35	696.44	27	4.57	4	4	5	3	1	1	1	1	A0A384JVV7	107	High	0	Peak Found	Not Found	Not Found	Peak Found	Peak Found	High	Peak Found	Peak Found	Peak Found	53930.1			65564.1	153214	1.01131e+06	280289	365061	576418	343581
A0A384JVX5	Branched-chain-amino-acid aminotransferase OS=Botryotinia fuckeliana (strain B05.10) OX=332648 GN=BCIN_11g00970 PE=3 SV=1	45.9	8.31	Master Protein	953	High	0.004	3.244	3	1	1	4			15				3				1		A0A384JVX5	953	High	0.004	Not Found	Not Found	Not Found	Not Found	Not Found	High	Not Found	Peak Found	High						166428		154652
A0A384JVY5	Uncharacterized protein OS=Botryotinia fuckeliana (strain B05.10) OX=332648 GN=BCIN_11g01040 PE=4 SV=1	21.5	8.75	Master Protein	21	High	0	74.724	139	8	8	26	275	6797.47	257	57.35	33	31	41	34	6	5	6	6	A0A384JVY5	21	High	0	High	High	High	High	High	High	High	High	Peak Found	1.37991e+06	3.55984e+06	1.44621e+06	669348	1.28993e+06	2.44999e+07	1.17169e+07	3.41836e+06	1.58811e+06	8.79124e+06	3.55984e+06	4.65711e+06
A0A384JVY6	Uncharacterized protein OS=Botryotinia fuckeliana (strain B05.10) OX=332648 GN=BCIN_10g04300 PE=3 SV=1	17.9	10.55	Master Protein	918	High	0	5.354	38	2	2	15	50	1566.23	44	16.34	9	8	11	10	2	2	2	2	A0A384JVY6	918	High	0	Peak Found	Peak Found	Peak Found	Peak Found	Peak Found	High	High	High	Peak Found	1.21353e+07	1.59851e+07	452407	46955.3	262727	1.50498e+06	1.46502e+06	469902	398194	7.73123e+07	1.59851e+07	1.45685e+06
A0A384JVZ7	HTH La-type RNA-binding domain-containing protein OS=Botryotinia fuckeliana (strain B05.10) OX=332648 GN=BCIN_11g00750 PE=4 SV=1	118.7	8.37	Master Protein	895	High	0.004	3.155	5	1	1	1	13	181.24	10	2.45	1	1	2	1	1	1	1	1	A0A384JVZ7	895	High	0.004	Not Found	Peak Found	Not Found	Not Found	Peak Found	Peak Found	High	Peak Found	High		313113			75901.6	130123	115857	48862.6	694620		313113
A0A384JW11	BHLH domain-containing protein OS=Botryotinia fuckeliana (strain B05.10) OX=332648 GN=BCIN_11g00730 PE=4 SV=1	63.6	6.7	Master Protein	718	High	0	12.586	4	2	2	4	13		23	2.33	1		2	1	1		1	1	A0A384JW11	718	High	0	Not Found	High	Not Found	Not Found	Not Found	Not Found	Not Found	Not Found	Not Found
A0A384JW18	Uncharacterized protein OS=Botryotinia fuckeliana (strain B05.10) OX=332648 GN=BCIN_10g04590 PE=3 SV=1	17.8	9.31	Master Protein	747	High	0	10.72	62	3	3	21	105	2202.21	104	14.8	15	11	21	15	3	3	3	3	A0A384JW18	747	High	0	High	High	Peak Found	High	High	High	High	High	High	88403.4	1.0398e+06	571230	186375	309165	6.7797e+06	368038	569330	7.70744e+06	563206	1.0398e+06	1.83948e+06
A0A384JW24	Uncharacterized protein OS=Botryotinia fuckeliana (strain B05.10) OX=332648 GN=BCIN_11g00810 PE=4 SV=1	21.2	5.85	Master Protein	682	High	0	13.095	4	2	2	17	18		13	2.24	1		2	1	1		1	1	A0A384JW24	682	High	0	Not Found	High	Not Found	Not Found	Not Found	High	Not Found	Not Found	Not Found
A0A384JW29	Bccmd1 OS=Botryotinia fuckeliana (strain B05.10) OX=332648 GN=Bccmd1 PE=4 SV=1	17.2	4.15	Master Protein	314	High	0	17.376	21	2	2	23	152	531.57	65	13.76	6	2	8	5	2	1	2	2	A0A384JW29	314	High	0	Not Found	Not Found	Not Found	Not Found	Not Found	High	Not Found	Not Found	Not Found						387687
A0A384JW56	Uncharacterized protein OS=Botryotinia fuckeliana (strain B05.10) OX=332648 GN=BCIN_11g01230 PE=4 SV=1	17.5	3.65	Master Protein	2	High	0	6.077	10	1	1	17			39	0			8	2			1	1	A0A384JW56	2	High	0	Not Found	High	Not Found	High	Not Found	High	Not Found	Not Found	Not Found				56316.5		3.39488e+06
A0A384JW68	Bcrib5 OS=Botryotinia fuckeliana (strain B05.10) OX=332648 GN=Bcrib5 PE=4 SV=1	24.9	4.97	Master Protein	559	High	0	6.372	4	1	1	6	46	344.09	11	3.56	1	1	1	1	1	1	1	1	A0A384JW68	559	High	0	Not Found	Peak Found	Not Found	Not Found	Not Found	High	Not Found	Not Found	Not Found		1.58871e+06				923734					1.58871e+06
A0A384JW71	Bcrpt2 OS=Botryotinia fuckeliana (strain B05.10) OX=332648 GN=Bcrpt2 PE=3 SV=1	51.4	6.13	Master Protein	765	High	0	5.773	6	2	2	9	20		7	0	2		2	2	1		2	1	A0A384JW71	765	High	0	Peak Found	High	Not Found	Not Found	Not Found	High	Not Found	Peak Found	Not Found	22532.7	61803.6				203553		17241.8		143553	61803.6
A0A384JW73	SnoaL-like domain-containing protein OS=Botryotinia fuckeliana (strain B05.10) OX=332648 GN=BCIN_10g05940 PE=4 SV=1	16.4	6.55	Master Protein	220	High	0	12.028	29	1	1	12	87	1503.09	63	12.14	7	7	8	7	1	1	1	1	A0A384JW73	220	High	0	High	High	High	Not Found	Not Found	High	Peak Found	Not Found	Not Found	105612	1.98172e+06				444973	68874.6			672837	1.98172e+06
A0A384JW97	Uncharacterized protein OS=Botryotinia fuckeliana (strain B05.10) OX=332648 GN=BCIN_11g01340 PE=4 SV=1	9.1	4.96	Master Protein	915	High	0.005	3.748	24	1	1	23	33	884.08	25	2.22	6	6	7	5	1	1	1	1	A0A384JW97	915	High	0.005	High	High	Peak Found	Peak Found	Not Found	Not Found	High	High	High	132158	451252	113559	10930.5			4.46939e+06	349984		841962	451252	365684
A0A384JWA1	3-isopropylmalate dehydrogenase OS=Botryotinia fuckeliana (strain B05.10) OX=332648 GN=Bcleu2 PE=3 SV=1	39.3	5.76	Master Protein	398	High	0	12.341	19	3	3	11	51	1131.59	46	10.78	4	4	7	4	1	1	3	1	A0A384JWA1	398	High	0	Not Found	High	High	Not Found	Not Found	High	Not Found	Not Found	Peak Found		744734				1.06041e+06			333968		744734
A0A384JWF9	Obg-like ATPase 1 OS=Botryotinia fuckeliana (strain B05.10) OX=332648 GN=BCIN_11g02610 PE=3 SV=1	43.9	7.09	Master Protein	474	High	0	14.069	60	4	4	9	85	2658.08	90	25.12	14	14	18	14	3	3	4	3	A0A384JWF9	474	High	0	Peak Found	High	Peak Found	Peak Found	Peak Found	High	High	High	High	807373	3.93895e+06	484313	164387	222130	7.42963e+06	134666	314182	207567	5.14366e+06	3.93895e+06	1.55959e+06
A0A384JWH0	Bcsgt2 OS=Botryotinia fuckeliana (strain B05.10) OX=332648 GN=Bcsgt2 PE=3 SV=1	36.5	4.93	Master Protein	573	High	0	12.741	57	2	2	8	122	3037.91	102	22.01	14	13	16	14	2	2	2	2	A0A384JWH0	573	High	0	Peak Found	High	Not Found	High	High	High	High	Not Found	High	267529	189051		179713	289936	992588	313824		419244	1.70439e+06	189051
A0A384JWI5	Uncharacterized protein OS=Botryotinia fuckeliana (strain B05.10) OX=332648 GN=BCIN_11g02320 PE=3 SV=1	17.8	6.96	Master Protein	515	Medium	0.02	1.873	1	1	1	6			4				1				1		A0A384JWI5	515	Medium	0.02	Not Found	High	Not Found	Not Found	Not Found	Not Found	Not Found	Not Found	Not Found
A0A384JWI7	Bchmt1 OS=Botryotinia fuckeliana (strain B05.10) OX=332648 GN=Bchmt1 PE=4 SV=1	38.3	5.48	Master Protein	900	High	0	12.654	15	3	3	11	102	636.12	22	7.25	4	3	4	4	3	3	3	3	A0A384JWI7	900	High	0	Not Found	Peak Found	Not Found	Not Found	Peak Found	High	High	Not Found	Peak Found		303336			48222.2	1.1801e+06	180739		385733		303336
A0A384JWK9	Uncharacterized protein OS=Botryotinia fuckeliana (strain B05.10) OX=332648 GN=BCIN_11g03080 PE=3 SV=1	44.8	7.46	Master Protein	40	High	0	10.989	10	1	1	8	32		44	2.33	2		5	3	1		1	1	A0A384JWK9	40	High	0	Not Found	Not Found	Not Found	Not Found	Not Found	High	Not Found	Not Found	Not Found						322472
A0A384JWM6	Bcrex2 OS=Botryotinia fuckeliana (strain B05.10) OX=332648 GN=Bcrex2 PE=3 SV=1	21.9	5.33	Master Protein	387	High	0	8.987	9	2	2	7	29	397.25	21	2.03	1	2	4	2	1	2	2	2	A0A384JWM6	387	High	0	Not Found	Not Found	Not Found	Not Found	Not Found	High	Not Found	Not Found	Peak Found						8.6074e+06			405533
A0A384JWM7	CUE domain-containing protein OS=Botryotinia fuckeliana (strain B05.10) OX=332648 GN=BCIN_11g02440 PE=4 SV=1	97.7	6	Master Protein	743	High	0	23.838	50	4	4	7	109	1830.52	76	15.98	13	10	15	12	3	2	4	4	A0A384JWM7	743	High	0	Not Found	High	High	Not Found	Peak Found	High	High	High	High		370055	400381		195232	2.05311e+06	533671	93300.3	2.31895e+06		370055	1.28931e+06
A0A384JWM8	Bcpio9 OS=Botryotinia fuckeliana (strain B05.10) OX=332648 GN=Bcpio9 PE=4 SV=1	9.1	5.4	Master Protein	49	High	0	47.836	201	8	8	78	237	9993.17	340	75.24	42	48	60	51	6	5	6	6	A0A384JWM8	49	High	0	High	High	High	High	High	High	High	High	High	3.97524e+06	1.93435e+07	3.15959e+06	969182	1.1612e+06	1.34188e+07	1.03712e+07	3.98483e+06	1.73192e+07	2.53257e+07	1.93435e+07	1.01745e+07
A0A384JWM9	Aldo_ket_red domain-containing protein OS=Botryotinia fuckeliana (strain B05.10) OX=332648 GN=BCIN_11g02720 PE=4 SV=1	35.5	6.55	Master Protein	885	High	0	55.167	166	9	9	34	244	7775.54	327	64.5	38	36	52	40	7	6	7	8	A0A384JWM9	885	High	0	High	High	High	High	Peak Found	High	Peak Found	High	Peak Found	6.85828e+06	8.36501e+07	9.89284e+06	108685	76997.4	1.79265e+07	276346	389736	183534	4.36932e+07	8.36501e+07	3.1857e+07
A0A384JWP9	BcPIO5 OS=Botryotinia fuckeliana (strain B05.10) OX=332648 GN=BcPIO5 PE=4 SV=1	54	5.08	Master Protein	610	High	0	32.219	79	3	3	12	102	1674.41	232	46.89	22	8	25	24	3	2	3	3	A0A384JWP9	610	High	0	High	High	High	Not Found	Not Found	High	Not Found	High	Not Found		4.59197e+06	426884			1.68329e+06					4.59197e+06	1.37466e+06
A0A384JWQ9	Fructose-bisphosphate aldolase OS=Botryotinia fuckeliana (strain B05.10) OX=332648 GN=Bcfba1 PE=3 SV=1	39.2	5.68	Master Protein	1030	High	0	77.861	169	6	6	28	411	7439.73	354	106.65	41	32	52	44	6	4	6	6	A0A384JWQ9	1030	High	0	Peak Found	High	High	Not Found	Peak Found	High	Not Found	High	High	545990	1.10667e+07	1.06104e+06		23403	3.64214e+07		299772	4.25618e+06	3.47843e+06	1.10667e+07	3.41678e+06
A0A384JWU5	Galactokinase OS=Botryotinia fuckeliana (strain B05.10) OX=332648 GN=BCIN_11g03020 PE=3 SV=1	56.7	6.23	Master Protein	604	High	0	4.679	3	1	1	4	18		6	0	1		1	1	1		1	1	A0A384JWU5	604	High	0	Not Found	Not Found	Not Found	Not Found	Not Found	Not Found	Not Found	Not Found	High
A0A384JWW6	Uncharacterized protein OS=Botryotinia fuckeliana (strain B05.10) OX=332648 GN=BCIN_11g01670 PE=4 SV=1	46.7	9	Master Protein	435	High	0.007	2.599	5	1	1	3	23	124.77	5	1.8	1	1	2	1	1	1	1	1	A0A384JWW6	435	High	0.007	Peak Found	Peak Found	Peak Found	Peak Found	Not Found	High	Peak Found	Peak Found	High	133211	127143	128113	15857.8		231125	45320.3	169592	1.48259e+06	848672	127143	412552
A0A384JWX5	Uncharacterized protein OS=Botryotinia fuckeliana (strain B05.10) OX=332648 GN=BCIN_11g03990 PE=4 SV=1	112.3	5.6	Master Protein	41	High	0	39.83	50	9	9	13	81	969.64	102	14.46	9	8	17	16	7	5	8	8	A0A384JWX5	41	High	0	Peak Found	High	Peak Found	Not Found	Peak Found	High	High	Peak Found	High	51580.6	9.38892e+06	4.1372e+06		114912	2.74959e+06	558892	27539.2	3.70126e+06	328613	9.38892e+06	1.33227e+07
A0A384JWY0	Bcsmt3 OS=Botryotinia fuckeliana (strain B05.10) OX=332648 GN=Bcsmt3 PE=4 SV=1	10.8	5.06	Master Protein	419	High	0	4.275	4	1	1	19	7	202.26	8	0	1	1	1	1	1	1	1	1	A0A384JWY0	419	High	0	Not Found	Not Found	Not Found	Not Found	Not Found	Not Found	Not Found	Not Found	High
A0A384JWZ2	Uncharacterized protein OS=Botryotinia fuckeliana (strain B05.10) OX=332648 GN=BCIN_11g03440 PE=4 SV=1	20.7	5.27	Master Protein	56	High	0	5.262	12	1	1	9	20	584.61	23	0	3	3	3	3	1	1	1	1	A0A384JWZ2	56	High	0	Not Found	High	Not Found	Not Found	Not Found	Not Found	Not Found	Not Found	Not Found		2.82347e+06									2.82347e+06
A0A384JWZ7	Uncharacterized protein OS=Botryotinia fuckeliana (strain B05.10) OX=332648 GN=BCIN_11g01960 PE=4 SV=1	22.9	4.51	Master Protein	605	Medium	0.023	1.691	5	1	1	8	10	118.02	6		2	1	2		1	1	1		A0A384JWZ7	605	Medium	0.023	Not Found	High	Not Found	Not Found	Not Found	High	Not Found	Not Found	Not Found		97126.4				151693					97126.4
A0A384JX00	S-adenosylmethionine synthase OS=Botryotinia fuckeliana (strain B05.10) OX=332648 GN=BCIN_11g03520 PE=3 SV=1	43.1	6.34	Master Protein	227	High	0	4.262	20	1	1	3	62	1063.78	28	10.48	5	5	5	5	1	1	1	1	A0A384JX00	227	High	0	Not Found	High	Not Found	Not Found	Not Found	High	Not Found	Not Found	Peak Found						6.78914e+06			2.04178e+06
A0A384JX01	Uncharacterized protein OS=Botryotinia fuckeliana (strain B05.10) OX=332648 GN=BCIN_11g03960 PE=4 SV=1	63.2	5.19	Master Protein	585	High	0	5.038	11	1	1	6	9		11	0	3		4	4	1		1	1	A0A384JX01	585	High	0	Not Found	High	Not Found	Not Found	Not Found	High	Not Found	Not Found	Not Found						1.63761e+06
A0A384JX18	Phosphoacetylglucosamine mutase OS=Botryotinia fuckeliana (strain B05.10) OX=332648 GN=Bcpcm1 PE=3 SV=1	58.5	6.64	Master Protein	233	High	0	25.34	92	6	6	11	245	4815.73	172	36.33	21	22	26	23	5	6	6	6	A0A384JX18	233	High	0	High	High	High	High	Peak Found	High	Peak Found	Peak Found	Peak Found	506028	2.83577e+06	1.06011e+06	428651	343060	6.09297e+06	335786	28612.8	4.12512e+06	3.22384e+06	2.83577e+06	3.41377e+06
A0A384JX28	Uncharacterized protein OS=Botryotinia fuckeliana (strain B05.10) OX=332648 GN=BCIN_11g03860 PE=4 SV=1	85.2	9.98	Master Protein Candidate	621	High	0	5.582	18	2	2	2	69	740.87	18	1.99	4	4	5	5	2	2	2	2	A0A384JX28	621	High	0	Peak Found	High	Not Found	Not Found	Not Found	High	High	High	Not Found	193015	310021				224034	580864	279612		1.22967e+06	310021
A0A384JX30	Bcdao2 OS=Botryotinia fuckeliana (strain B05.10) OX=332648 GN=Bcdao2 PE=4 SV=1	48.8	5.71	Master Protein	733	High	0.004	3.42	2	1	1	4			10				2				1		A0A384JX30	733	High	0.004	Not Found	High	Not Found	Not Found	Not Found	High	Not Found	Not Found	Not Found
A0A384JX32	Uncharacterized protein OS=Botryotinia fuckeliana (strain B05.10) OX=332648 GN=BCIN_11g04210 PE=4 SV=1	34.6	7.37	Master Protein	425	High	0.004	3.233	5	1	1	7	8		7	0	1		2	2	1		1	1	A0A384JX32	425	High	0.004	Not Found	High	High	Not Found	Not Found	High	Not Found	Not Found	Not Found						115041
A0A384JX43	Uncharacterized protein OS=Botryotinia fuckeliana (strain B05.10) OX=332648 GN=BCIN_11g03860 PE=4 SV=1	67.4	10.21	Master Protein	621	High	0	5.582	18	2	2	3	69	740.87	18	1.99	4	4	5	5	2	2	2	2	A0A384JX43	621	High	0	Peak Found	High	Not Found	Not Found	Not Found	High	High	High	Not Found	193015	310021				224034	580864	279612		1.22967e+06	310021
A0A384JX44	Uncharacterized protein OS=Botryotinia fuckeliana (strain B05.10) OX=332648 GN=BCIN_11g04280 PE=4 SV=1	38.1	6.99	Master Protein Candidate	384	High	0	6.06	16	2	2	3	24	714.98	17	6.37	4	4	4	4	1	1	1	1	A0A384JX44	384	High	0	Not Found	High	Not Found	Not Found	Not Found	High	Peak Found	Peak Found	Not Found		1.70719e+06				2.84468e+06	106970	149599			1.70719e+06
A0A384JX46	Uncharacterized protein OS=Botryotinia fuckeliana (strain B05.10) OX=332648 GN=BCIN_11g04620 PE=3 SV=1	21	6.8	Master Protein	920	Medium	0.014	2.196	4	1	1	5	17	160.59	4	0	1	1	1	1	1	1	1	1	A0A384JX46	920	Medium	0.014	Not Found	Peak Found	Not Found	Not Found	Not Found	High	Not Found	Not Found	Not Found		85729.1				191748					85729.1
A0A384JX55	Uncharacterized protein OS=Botryotinia fuckeliana (strain B05.10) OX=332648 GN=BCIN_11g04060 PE=4 SV=1	13.6	10.15	Master Protein	1053	High	0	9.9	2	1	1	20			22				2				1		A0A384JX55	1053	High	0	Not Found	Not Found	Not Found	High	Not Found	High	Not Found	Not Found	Not Found
A0A384JX78	Uncharacterized protein OS=Botryotinia fuckeliana (strain B05.10) OX=332648 GN=BCIN_11g04630 PE=3 SV=1	42.9	7.93	Master Protein	394	High	0	7.121	5	1	1	4	58	283.75	20	2.28	1	1	2	1	1	1	1	1	A0A384JX78	394	High	0	Not Found	Not Found	Not Found	Not Found	Not Found	Not Found	Not Found	Not Found	High									3.84716e+06
A0A384JX81	Uncharacterized protein OS=Botryotinia fuckeliana (strain B05.10) OX=332648 GN=BCIN_11g04280 PE=4 SV=1	40	7.36	Master Protein	384	High	0	6.06	16	2	2	3	24	714.98	17	6.37	4	4	4	4	1	1	1	1	A0A384JX81	384	High	0	Not Found	High	Not Found	Not Found	Not Found	High	Peak Found	Peak Found	Not Found		1.70719e+06				2.84468e+06	106970	149599			1.70719e+06
A0A384JX91	V-type proton ATPase subunit H OS=Botryotinia fuckeliana (strain B05.10) OX=332648 GN=Bcvma13 PE=3 SV=1	53.5	5.43	Master Protein	917	Medium	0.014	2.207	1	1	1	3			7				1				1		A0A384JX91	917	Medium	0.014	Not Found	Not Found	Not Found	Not Found	Not Found	Not Found	Not Found	Not Found	High									469821
A0A384JX92	Aldo_ket_red domain-containing protein OS=Botryotinia fuckeliana (strain B05.10) OX=332648 GN=BCIN_11g05080 PE=4 SV=1	36.2	5.64	Master Protein	670	High	0	7.64	10	2	2	11	13	333.71	15	2.09	2	3	3	2	1	2	2	2	A0A384JX92	670	High	0	Not Found	High	Not Found	Not Found	Not Found	High	Not Found	Not Found	Peak Found		36208.4							165846		36208.4
A0A384JX95	Bcefb1 OS=Botryotinia fuckeliana (strain B05.10) OX=332648 GN=Bcefb1 PE=3 SV=1	25.4	4.53	Master Protein	969	High	0	5.554	7	2	2	15	9	109.72	18	0	1	1	4	1	1	1	2	1	A0A384JX95	969	High	0	Not Found	Not Found	Not Found	High	Not Found	High	High	Not Found	Not Found
A0A384JXA4	Uncharacterized protein OS=Botryotinia fuckeliana (strain B05.10) OX=332648 GN=BCIN_11g04370 PE=4 SV=1	47.9	5.44	Master Protein	901	High	0	8.174	10	3	3	6	28	361.43	9	0	2	3	2	3	2	2	2	2	A0A384JXA4	901	High	0	Peak Found	High	Not Found	Not Found	Not Found	High	Not Found	Not Found	Not Found	214268	633557				318917				1.36507e+06	633557
A0A384JXC4	Aldo_ket_red domain-containing protein OS=Botryotinia fuckeliana (strain B05.10) OX=332648 GN=BCIN_11g04710 PE=4 SV=1	33.2	6.65	Master Protein	998	High	0	37.177	117	6	6	28	225	2709.6	240	46.52	27	16	41	33	6	5	6	6	A0A384JXC4	998	High	0	Peak Found	High	High	Peak Found	Peak Found	High	High	High	High	227012	3.72016e+06	2.6534e+06	3394.56	127957	534221	8.54185e+06	8.11865e+06	1.72215e+06	1.44626e+06	3.72016e+06	8.54452e+06
A0A384JXC5	Bctrp4 OS=Botryotinia fuckeliana (strain B05.10) OX=332648 GN=Bctrp4 PE=4 SV=1	44.3	6.11	Master Protein	503	High	0	6.046	13	2	2	4	53	344.86	16	0	3	2	5	3	1	1	1	1	A0A384JXC5	503	High	0	High	High	High	Peak Found	Not Found	High	Peak Found	Not Found	Peak Found	122019	446641	293749	40887.5		864050	289875		866742	777367	446641	945933
A0A384JXD0	Aldo_ket_red domain-containing protein OS=Botryotinia fuckeliana (strain B05.10) OX=332648 GN=BCIN_11g05080 PE=4 SV=1	38.3	5.81	Master Protein Candidate	670	High	0	7.64	10	2	2	10	13	333.71	15	2.09	2	3	3	2	1	2	2	2	A0A384JXD0	670	High	0	Not Found	High	Not Found	Not Found	Not Found	High	Not Found	Not Found	Peak Found		36208.4							165846		36208.4
A0A384JXE6	Bcnat1 OS=Botryotinia fuckeliana (strain B05.10) OX=332648 GN=Bcnat1 PE=4 SV=1	84.2	8.06	Master Protein	581	High	0.007	2.62	3	1	1	2		127.37	5	0		1	1	1		1	1	1	A0A384JXE6	581	High	0.007	Not Found	Not Found	Not Found	Not Found	Not Found	Not Found	Not Found	Not Found	High
A0A384JXF0	ANK_REP_REGION domain-containing protein OS=Botryotinia fuckeliana (strain B05.10) OX=332648 GN=BCIN_11g04750 PE=4 SV=1	23.9	4.46	Master Protein	574	High	0.005	3.746	2	2	2	11			2	0			1	1			1	1	A0A384JXF0	574	High	0.005	Not Found	Not Found	High	Peak Found	Peak Found	Not Found	Not Found	Not Found	Not Found			86721.4	24030.4	67588							279261
A0A384JXF1	Tyrosine--tRNA ligase OS=Botryotinia fuckeliana (strain B05.10) OX=332648 GN=Bctys1 PE=3 SV=1	46.1	6.38	Master Protein	995	High	0	7.16	41	2	2	6	45	1435.52	44	3.4	11	10	12	8	2	2	2	2	A0A384JXF1	995	High	0	High	High	High	High	Peak Found	High	Peak Found	High	High	367412	1.38469e+06	553494	76066.4	424028	2.63785e+06	2.03754e+06	567538	1.83926e+06	2.34073e+06	1.38469e+06	1.78237e+06
A0A384JXF3	Uncharacterized protein OS=Botryotinia fuckeliana (strain B05.10) OX=332648 GN=BCIN_11g02490 PE=3 SV=1	60	5.77	Master Protein	315	High	0	72.491	566	12	12	29	611	26357.7	1073	280.79	133	121	171	141	10	9	12	10	A0A384JXF3	315	High	0	High	High	High	High	High	High	High	High	High	1.2886e+07	6.26354e+07	2.89519e+07	3.98773e+06	9.20244e+06	1.93309e+08	5.18872e+06	4.3544e+06	3.09307e+06	8.20947e+07	6.26354e+07	9.32312e+07
A0A384JXH5	Adenosylhomocysteinase OS=Botryotinia fuckeliana (strain B05.10) OX=332648 GN=Bcsah1 PE=3 SV=1	48.8	5.92	Master Protein	289	High	0	38.445	81	5	5	18	181	4615.76	169	31.06	19	18	26	18	4	4	5	4	A0A384JXH5	289	High	0	Not Found	High	High	Not Found	High	High	High	Peak Found	Peak Found		2.35478e+06	139279		213001	2.10932e+07	545931	191451	279964		2.35478e+06	448507
A0A384JXH7	Uncharacterized protein OS=Botryotinia fuckeliana (strain B05.10) OX=332648 GN=BCIN_11g05440 PE=4 SV=1	105.2	8.19	Master Protein	859	High	0	4.719	4	1	1	2	21	194.31	7	0	1	1	1	1	1	1	1	1	A0A384JXH7	859	High	0	Not Found	Not Found	Not Found	Not Found	Not Found	High	Not Found	Not Found	Not Found
A0A384JXJ0	Dipeptidyl peptidase 3 OS=Botryotinia fuckeliana (strain B05.10) OX=332648 GN=BCIN_11g05910 PE=3 SV=1	85.5	6.61	Master Protein	612	High	0	5.052	60	1	1	2	51	3422.18	95	37.1	14	14	17	15	1	1	1	1	A0A384JXJ0	612	High	0	Peak Found	High	Peak Found	Peak Found	Not Found	High	Peak Found	High	High	303377	6.94585e+06	99687.6	46761.2		9.01084e+06	145837	244581	788365	1.93277e+06	6.94585e+06	321015
A0A384JXK2	Bcrpt5 OS=Botryotinia fuckeliana (strain B05.10) OX=332648 GN=Bcrpt5 PE=3 SV=1	51.3	4.97	Master Protein	974	High	0	28.343	51	8	8	10	92	2037.65	65	12.04	13	11	13	14	5	5	5	5	A0A384JXK2	974	High	0	Not Found	High	Peak Found	Not Found	Peak Found	High	Not Found	Not Found	High			515870		83495.8	8.18213e+06			4.83546e+06			1.66121e+06
A0A384JXL0	60S ribosomal protein L6 OS=Botryotinia fuckeliana (strain B05.10) OX=332648 GN=BCIN_11g05900 PE=3 SV=1	22.1	10.17	Master Protein	1061	High	0	19.936	37	5	5	29	133	1679.72	57	9.93	8	9	11	9	4	4	5	4	A0A384JXL0	1061	High	0	High	High	Not Found	Not Found	Not Found	High	High	Not Found	Not Found	758297	1.01389e+06				3.72704e+06	381369			4.83101e+06	1.01389e+06
A0A384JXL2	BPK2 OS=Botryotinia fuckeliana (strain B05.10) OX=332648 GN=BPK2 PE=4 SV=1	101.4	6.49	Master Protein	649	High	0	12.26	17	4	4	6	76	859.99	19	4.26	4	4	5	4	2	2	3	2	A0A384JXL2	649	High	0	Not Found	Not Found	Not Found	Not Found	Not Found	High	High	Not Found	High							343362		375867
A0A384JXM5	Bcntf2 OS=Botryotinia fuckeliana (strain B05.10) OX=332648 GN=Bcntf2 PE=4 SV=1	13.8	4.84	Master Protein	958	High	0	48.308	108	5	5	36	216	311.63	288	72.86	33	2	38	35	4	1	4	4	A0A384JXM5	958	High	0	High	High	High	Not Found	Peak Found	High	Not Found	Not Found	Not Found	2.65878e+06	2.81711e+07	5.00016e+06		84267.9	5.36221e+06				1.69387e+07	2.81711e+07	1.61016e+07
A0A384JXM7	Uncharacterized protein OS=Botryotinia fuckeliana (strain B05.10) OX=332648 GN=BCIN_11g05890 PE=4 SV=1	40.8	4.74	Master Protein	142	High	0	4.628	9	2	2	3	17	275.78	13	0	2	2	3	2	1	1	1	1	A0A384JXM7	142	High	0	Peak Found	High	Not Found	Peak Found	Peak Found	High	Peak Found	Peak Found	Not Found	545127	1.98896e+06		753564	1.14936e+06	830798	1.59398e+06	1.2959e+06		3.47293e+06	1.98896e+06
A0A384JXM9	Uncharacterized protein OS=Botryotinia fuckeliana (strain B05.10) OX=332648 GN=BCIN_11g06080 PE=4 SV=1	13.6	5.05	Master Protein	457	High	0	10.388	39	3	3	31	54	1379.01	72	7.4	6	9	15	9	2	3	3	3	A0A384JXM9	457	High	0	Peak Found	High	Peak Found	Not Found	Peak Found	High	Not Found	High	High	32631.2	4.93318e+06	70914.7		18104.1	1.7807e+06		2.70126e+06	699687	207889	4.93318e+06	228360
A0A384JXN5	Coatomer subunit zeta OS=Botryotinia fuckeliana (strain B05.10) OX=332648 GN=Bcret3 PE=3 SV=1	21.7	5.12	Master Protein	75	High	0	5.027	12	1	1	9	11	321.96	30	3.6	3	2	5	2	1	1	1	1	A0A384JXN5	75	High	0	Not Found	High	Not Found	Not Found	Not Found	High	Not Found	High	Not Found		365029				2.52578e+06		157914			365029
A0A384JXP0	UBC core domain-containing protein OS=Botryotinia fuckeliana (strain B05.10) OX=332648 GN=BCIN_11g06340 PE=4 SV=1	17.1	6.58	Master Protein	322	High	0	20.556	70	3	3	30	109	3577.53	105	27.08	17	16	20	17	3	2	3	2	A0A384JXP0	322	High	0	Peak Found	High	High	Not Found	Not Found	High	Peak Found	Peak Found	High	42328	4.41273e+06	188745			5.16367e+06	15155.3	73133.6	174521	269666	4.41273e+06	607798
A0A384JXP8	Uncharacterized protein OS=Botryotinia fuckeliana (strain B05.10) OX=332648 GN=BCIN_11g06250 PE=4 SV=1	10.4	4.27	Master Protein	213	High	0	7.14	29	2	2	15	28	1113.57	32	7.32	7	7	8	7	1	1	1	1	A0A384JXP8	213	High	0	Peak Found	High	High	Not Found	High	High	High	High	Not Found	436517	2.64671e+06	769768		876969	2.37717e+06	142041	722696		2.78099e+06	2.64671e+06	2.47882e+06
A0A384JXQ7	Phosphotransferase OS=Botryotinia fuckeliana (strain B05.10) OX=332648 GN=Bchxk PE=3 SV=1	54.3	5.31	Master Protein	1020	Medium	0.014	2.079	4	1	1	2	53	188.86	4	2.43	1	1	1	1	1	1	1	1	A0A384JXQ7	1020	Medium	0.014	Not Found	Not Found	Not Found	Not Found	Not Found	High	Not Found	Not Found	Not Found						905849
A0A384JXT2	BPK2 OS=Botryotinia fuckeliana (strain B05.10) OX=332648 GN=BPK2 PE=4 SV=1	79.9	5.95	Master Protein Candidate	649	High	0	12.26	17	4	4	8	76	859.99	19	4.26	4	4	5	4	2	2	3	2	A0A384JXT2	649	High	0	Not Found	Not Found	Not Found	Not Found	Not Found	High	High	Not Found	High							343362		375867
A0A384JXT3	Bcrpc10 OS=Botryotinia fuckeliana (strain B05.10) OX=332648 GN=Bcrpc10 PE=3 SV=1	8.5	8.18	Master Protein	383	High	0	27.842	25	2	2	46	30		77	5.62	10		10	5	1		1	1	A0A384JXT3	383	High	0	High	High	High	Not Found	Not Found	High	High	Not Found	Not Found		916201	342660			681597					916201	1.10344e+06
A0A384JXV1	Bcpat1 OS=Botryotinia fuckeliana (strain B05.10) OX=332648 GN=Bcpat1 PE=4 SV=1	4.5	4.98	Master Protein Candidate	288	High	0	10.832	42	2	2	35	29	2053.51	76	16.87	9	10	13	10	1	1	1	1	A0A384JXV1	288	High	0	Not Found	High	High	High	Not Found	High	High	High	High									987410
A0A384JXV2	FAD-binding PCMH-type domain-containing protein OS=Botryotinia fuckeliana (strain B05.10) OX=332648 GN=BCIN_11g06120 PE=3 SV=1	64.6	4.87	Master Protein	327	High	0.005	3.437	4	1	1	2	27	228.88	4	2.16	1	1	1	1	1	1	1	1	A0A384JXV2	327	High	0.005	Not Found	Peak Found	Not Found	Not Found	Peak Found	Not Found	High	Peak Found	Not Found		119832			121319		245764	150226			119832
A0A384JXV9	DUF5353 domain-containing protein OS=Botryotinia fuckeliana (strain B05.10) OX=332648 GN=BCIN_12g00220 PE=4 SV=1	17.6	8.25	Master Protein	229	High	0	34.481	47	5	5	18	121	2571.2	76	13.62	11	11	14	11	3	3	3	3	A0A384JXV9	229	High	0	Not Found	High	Peak Found	Not Found	High	High	High	Peak Found	High		716348	192260		311617	2.17161e+06	635839	77337.7	1.49665e+06		716348	619117
A0A384JXX4	Alpha-glucosidase OS=Botryotinia fuckeliana (strain B05.10) OX=332648 GN=BCIN_11g06440 PE=3 SV=1	109.3	4.73	Master Protein	434	High	0	13.247	43	3	3	4	123	1918.45	58	8.63	9	10	12	12	3	3	3	3	A0A384JXX4	434	High	0	Not Found	High	Not Found	High	Peak Found	High	Peak Found	Peak Found	Not Found				1.83415e+06	399747	82157.2	101969	301658
A0A384JXX8	Mitochondrial import inner membrane translocase TIM40 OS=Botryotinia fuckeliana (strain B05.10) OX=332648 GN=Bcmia40 PE=4 SV=1	34.8	4.87	Master Protein	110	High	0	6.452	9	2	2	12	31	215.45	18	1.9	2	1	4	2	2	1	2	2	A0A384JXX8	110	High	0	Peak Found	High	Peak Found	Peak Found	Peak Found	High	Peak Found	Peak Found	High	24525.9	88040.5	37885.5	2383.22	22728.4	45633	35869.3	49958.2	179292	156251	88040.5	121999
A0A384JY13	Uncharacterized protein OS=Botryotinia fuckeliana (strain B05.10) OX=332648 GN=BCIN_12g00640 PE=4 SV=1	31.5	6.95	Master Protein	292	High	0	4.674	4	1	1	4	40	265.46	6	2.79	1	1	1	1	1	1	1	1	A0A384JY13	292	High	0	Not Found	Not Found	Not Found	Peak Found	Not Found	Peak Found	High	Not Found	Not Found				31311.6		129869	200940
A0A384JY21	GMP synthase [glutamine-hydrolyzing] OS=Botryotinia fuckeliana (strain B05.10) OX=332648 GN=Bcgua1 PE=3 SV=1	59.8	6.13	Master Protein	119	High	0	7.757	7	1	1	3	62	342.4	20	3.04	1	2	3	1	1	1	1	1	A0A384JY21	119	High	0	Not Found	Not Found	Not Found	Not Found	Not Found	High	Not Found	Not Found	Not Found
A0A384JY24	Uncharacterized protein OS=Botryotinia fuckeliana (strain B05.10) OX=332648 GN=BCIN_12g00740 PE=3 SV=1	29.8	5.3	Master Protein	584	High	0	18.794	24	3	3	10	42	477.04	65	9.55	3	3	12	6	2	1	3	2	A0A384JY24	584	High	0	Not Found	High	High	Peak Found	Peak Found	High	High	Peak Found	Peak Found		1.46108e+06		135204	1.53133e+06	2.85412e+06	990857	223734	159755		1.46108e+06
A0A384JY30	Uncharacterized protein OS=Botryotinia fuckeliana (strain B05.10) OX=332648 GN=BCIN_12g00280 PE=4 SV=1	29.7	5.17	Master Protein	1036	High	0	14.73	57	1	1	6	87	3778.56	103	31.22	14	13	16	14	1	1	1	1	A0A384JY30	1036	High	0	Not Found	High	High	High	Not Found	High	Not Found	High	Not Found		920755	237006	41082		2260392					920755	763208
A0A384JY35	Zn(2)-C6 fungal-type domain-containing protein OS=Botryotinia fuckeliana (strain B05.10) OX=332648 GN=BCIN_11g04510 PE=4 SV=1	64.5	7.55	Master Protein	479	High	0	6.638	7	1	1	6	13		21	2.27	1		4	2	1		1	1	A0A384JY35	479	High	0	Not Found	Not Found	Not Found	Not Found	Not Found	High	Not Found	Not Found	Not Found						153928
A0A384JY37	Bcgst19 OS=Botryotinia fuckeliana (strain B05.10) OX=332648 GN=Bcgst19 PE=4 SV=1	28.1	5.29	Master Protein	310	High	0	6.327	7	2	2	12	11	316.64	11	1.69	1	2	2	2	1	2	2	2	A0A384JY37	310	High	0	Not Found	Peak Found	Not Found	Not Found	Not Found	High	Not Found	Peak Found	High		183382				163247		166723	356432		183382
A0A384JY45	Methyltransf_25 domain-containing protein OS=Botryotinia fuckeliana (strain B05.10) OX=332648 GN=BCIN_12g00860 PE=4 SV=1	25.5	4.86	Master Protein	760	High	0	9.148	6	2	2	7	10	146.16	22	1.69	1	1	3	1	1	1	1	1	A0A384JY45	760	High	0	Not Found	High	High	Not Found	Not Found	Not Found	Not Found	Not Found	Not Found
A0A384JY52	Uncharacterized protein OS=Botryotinia fuckeliana (strain B05.10) OX=332648 GN=BCIN_12g01010 PE=4 SV=1	9	5.15	Master Protein	7	High	0	85.427	121	6	6	68	115	2306.96	395	92.25	32	10	42	37	3	1	4	3	A0A384JY52	7	High	0	High	High	High	High	Not Found	High	High	High	High	8.38209e+06	1.60592e+07	3.28539e+06	4.99784e+06		1.37558e+06	5.6169e+06			5.34012e+07	1.60592e+07	1.05796e+07
A0A384JY73	Peptidylprolyl isomerase OS=Botryotinia fuckeliana (strain B05.10) OX=332648 GN=Bcfpr1 PE=4 SV=1	16.5	9.41	Master Protein	730	High	0	31.908	189	7	7	55	210	10434	334	119.16	47	42	52	48	7	5	7	7	A0A384JY73	730	High	0	High	High	High	High	Peak Found	High	High	High	High	2.49503e+06	1.46882e+07	7.74898e+06	715948	1.05242e+06	7.04777e+06	5.05215e+06	1.93247e+06	2.3391e+06	1.58955e+07	1.46882e+07	2.49534e+07
A0A384JY87	Uncharacterized protein OS=Botryotinia fuckeliana (strain B05.10) OX=332648 GN=BCIN_11g05890 PE=4 SV=1	22.7	4.59	Master Protein Candidate	142	High	0	4.628	9	2	2	5	17	275.78	13	0	2	2	3	2	1	1	1	1	A0A384JY87	142	High	0	Peak Found	High	Not Found	Peak Found	Peak Found	High	Peak Found	Peak Found	Not Found	545127	1.98896e+06		753564	1.14936e+06	830798	1.59398e+06	1.2959e+06		3.47293e+06	1.98896e+06
A0A384JY96	LysM domain-containing protein OS=Botryotinia fuckeliana (strain B05.10) OX=332648 GN=BCIN_12g00930 PE=4 SV=1	43.3	9.16	Master Protein	816	High	0	20.909	57	4	4	18	62	123.36	108	10.45	13	1	26	17	2	1	4	3	A0A384JY96	816	High	0	High	High	High	High	Peak Found	High	High	Peak Found	High	281086	1.0013e+06	523720	127450	109287	896774	1.55029e+06	148845	946954	1.79076e+06	1.0013e+06	1.68649e+06
A0A384JYB1	Glutamine amidotransferase type-1 domain-containing protein OS=Botryotinia fuckeliana (strain B05.10) OX=332648 GN=BCIN_12g01390 PE=4 SV=1	27.7	5.49	Master Protein	1058	High	0	12.228	7	2	2	16	17	180.83	13	2.25	2	1	2	2	2	1	2	2	A0A384JYB1	1058	High	0	Not Found	High	Peak Found	Not Found	Not Found	Peak Found	Not Found	Not Found	Not Found		387109	163974			865353					387109	528031
A0A384JYC3	Phosphoglycerate kinase OS=Botryotinia fuckeliana (strain B05.10) OX=332648 GN=Bcpgk1 PE=3 SV=1	44.6	6.73	Master Protein	880	High	0	133.657	561	12	12	40	532	33061.4	1299	322.58	121	134	162	144	10	10	12	11	A0A384JYC3	880	High	0	High	High	High	High	High	High	High	High	High	5.6742e+06	6.94816e+07	1.04284e+07	1.89584e+06	1.24116e+06	4.86296e+07	3.40157e+06	1.5595e+06	3.30886e+06	3.61496e+07	6.94816e+07	3.35816e+07
A0A384JYD6	Bcbbc1 OS=Botryotinia fuckeliana (strain B05.10) OX=332648 GN=Bcbbc1 PE=4 SV=1	125.3	5.26	Master Protein	758	Medium	0.029	1.568	9	1	1	1	13	250.61	4	0	3	2	2	2	1	1	1	1	A0A384JYD6	758	Medium	0.029	Not Found	Not Found	Not Found	Not Found	Peak Found	High	High	Peak Found	High					58324.5	443657	160326	108043	672138
A0A384JYD7	Bcuba1 OS=Botryotinia fuckeliana (strain B05.10) OX=332648 GN=Bcuba1 PE=3 SV=1	115.6	5.22	Master Protein	1026	High	0.005	3.741	1	1	1	2			6				1				1		A0A384JYD7	1026	High	0.005	Not Found	Not Found	Not Found	Not Found	Not Found	High	Not Found	Not Found	Not Found
A0A384JYD9	Metallophos domain-containing protein OS=Botryotinia fuckeliana (strain B05.10) OX=332648 GN=BCIN_11g05480 PE=4 SV=1	35.5	5.15	Master Protein	468	Medium	0.023	1.69	3	1	1	7	0		3	0	1		1	1	1		1	1	A0A384JYD9	468	Medium	0.023	Not Found	High	Not Found	Not Found	Not Found	Not Found	Not Found	Not Found	Not Found
A0A384JYE3	Bcap8 OS=Botryotinia fuckeliana (strain B05.10) OX=332648 GN=Bcap8 PE=3 SV=1	39.7	5.68	Master Protein	854	High	0	8.552	18	2	2	7	65	647.82	55	7.07	4	3	6	5	2	1	1	2	A0A384JYE3	854	High	0	Not Found	Not Found	Not Found	Not Found	Not Found	High	High	High	Not Found						9.18171e+06	616807	438378
A0A384JYE9	Deoxyhypusine hydroxylase OS=Botryotinia fuckeliana (strain B05.10) OX=332648 GN=Bclia1 PE=3 SV=1	36.9	4.82	Master Protein	554	Medium	0.011	2.331	4	1	1	6		83.56	5	0		1	2	1		1	1	1	A0A384JYE9	554	Medium	0.011	Not Found	High	Not Found	Not Found	Not Found	Not Found	Not Found	Not Found	Not Found
A0A384JYF2	Uncharacterized protein OS=Botryotinia fuckeliana (strain B05.10) OX=332648 GN=BCIN_12g01970 PE=4 SV=1	79.5	6.38	Master Protein	15	High	0.007	2.868	8	1	1	1	14	291.64	11	2.12	1	2	3	2	1	1	1	1	A0A384JYF2	15	High	0.007	Peak Found	Peak Found	Peak Found	Peak Found	Peak Found	Peak Found	High	High	Not Found	545269	659942	1.04309e+06	21103.9	22251.5	751403	613454	345087		3.47384e+06	659942	3.35896e+06
A0A384JYF7	Bcgo2 OS=Botryotinia fuckeliana (strain B05.10) OX=332648 GN=Bcgo2 PE=4 SV=1	110.9	4.83	Master Protein	346	Medium	0.014	2.104	3	1	1	1	31	166.1	3		1	1	1		1	1	1		A0A384JYF7	346	Medium	0.014	Not Found	Not Found	Not Found	Not Found	Peak Found	High	Not Found	Not Found	Not Found					132403	179920
A0A384JYI5	Isopentenyl-diphosphate Delta-isomerase OS=Botryotinia fuckeliana (strain B05.10) OX=332648 GN=Bcidi1 PE=3 SV=1	29.2	5.1	Master Protein	949	High	0	40.534	91	3	3	16	119	3094.41	247	52.42	24	13	28	26	2	1	2	2	A0A384JYI5	949	High	0	High	High	High	Not Found	Not Found	High	High	High	Not Found	1.29566e+06	3.12299e+07	3.92068e+06			1.18897e+07	191918	888880		8.25449e+06	3.12299e+07	1.26254e+07
A0A384JYI9	Uncharacterized protein OS=Botryotinia fuckeliana (strain B05.10) OX=332648 GN=BCIN_11g05920 PE=3 SV=1	21.7	9.32	Master Protein	566	High	0.004	3.223	7	1	1	5	36	423.34	4	2.54	2	2	1	2	1	1	1	1	A0A384JYI9	566	High	0.004	Not Found	Not Found	Not Found	Not Found	Not Found	High	Not Found	High	Not Found
A0A384JYJ5	Bczta1 OS=Botryotinia fuckeliana (strain B05.10) OX=332648 GN=Bczta1 PE=3 SV=1	35.7	7.14	Master Protein	994	High	0	11.035	9	2	2	10	18	342.91	22	3.83	2	2	3	2	1	1	2	1	A0A384JYJ5	994	High	0	Not Found	Not Found	Not Found	Not Found	Not Found	High	Not Found	Not Found	Not Found
A0A384JYM6	Bcaim7 OS=Botryotinia fuckeliana (strain B05.10) OX=332648 GN=Bcaim7 PE=3 SV=1	16.3	5.1	Master Protein	380	High	0	38.573	111	4	4	38	117	6143.11	222	52.28	23	24	36	28	3	2	4	3	A0A384JYM6	380	High	0	High	High	High	Not Found	Not Found	High	High	High	High	813219	1.58514e+07	1.80501e+06			2.62295e+07	615468	4.42209e+06	3.64425e+06	5.18091e+06	1.58514e+07	5.81253e+06
A0A384JYS4	26S proteasome regulatory subunit RPN1 OS=Botryotinia fuckeliana (strain B05.10) OX=332648 GN=Bcrpn1 PE=3 SV=1	100.6	4.97	Master Protein	652	High	0	5.699	6	1	1	2	24	289.43	14	3.4	1	1	3	1	1	1	1	1	A0A384JYS4	652	High	0	High	High	High	Not Found	Not Found	Peak Found	Not Found	Not Found	Not Found		277080	294812			82084.4					277080	949359
A0A384JYU5	Bcpat1 OS=Botryotinia fuckeliana (strain B05.10) OX=332648 GN=Bcpat1 PE=3 SV=1	91.1	7.06	Master Protein	288	High	0	10.832	42	2	2	2	29	2053.51	76	16.87	9	10	13	10	1	1	1	1	A0A384JYU5	288	High	0	Not Found	High	High	High	Not Found	High	High	High	High									987410
A0A384JYV3	Histidinol-phosphatase OS=Botryotinia fuckeliana (strain B05.10) OX=332648 GN=Bchis2 PE=3 SV=1	34.8	5.26	Master Protein	25	High	0	7.01	4	1	1	5	62	349.75	10	2.89	1	1	1	1	1	1	1	1	A0A384JYV3	25	High	0	Not Found	High	Not Found	Not Found	Not Found	Not Found	Not Found	Not Found	Not Found		904726									904726
A0A384JYW1	NADPH--cytochrome P450 reductase OS=Botryotinia fuckeliana (strain B05.10) OX=332648 GN=Bccpr1 PE=3 SV=1	77	5.36	Master Protein	452	High	0	9.146	14	1	1	2	48	570.42	20	5.99	4	3	3	4	1	1	1	1	A0A384JYW1	452	High	0	Not Found	Not Found	Not Found	Not Found	Not Found	High	Not Found	Not Found	Peak Found						303719			104883
A0A384JZ15	Ribosome biogenesis protein NOP53 OS=Botryotinia fuckeliana (strain B05.10) OX=332648 GN=Bcnop53 PE=3 SV=1	49.5	9.32	Master Protein	533	High	0.007	2.552	4	1	1	3	20	191.88	4	0	1	1	1	1	1	1	1	1	A0A384JZ15	533	High	0.007	Not Found	Not Found	Not Found	Not Found	Not Found	Not Found	Not Found	Not Found	High
A0A384JZ17	Glucoamylase OS=Botryotinia fuckeliana (strain B05.10) OX=332648 GN=BCIN_12g03390 PE=3 SV=1	66.9	5.55	Master Protein	782	High	0	25.047	57	6	6	16	102	1818.77	84	11.67	12	12	19	14	5	4	6	5	A0A384JZ17	782	High	0	High	High	Peak Found	Peak Found	High	High	Peak Found	High	Peak Found	6.38615e+06	4.21851e+06	3.56259e+06	1.92167e+06	1.8821e+06	1.92991e+06	2.21133e+06	2.30123e+06	1.36796e+06	4.06853e+07	4.21851e+06	1.14723e+07
A0A384JZ32	Uncharacterized protein OS=Botryotinia fuckeliana (strain B05.10) OX=332648 GN=BCIN_12g03800 PE=4 SV=1	23.3	4.89	Master Protein	214	Medium	0.011	2.343	5	1	1	9	2	140.18	7	0	1	1	2	1	1	1	1	1	A0A384JZ32	214	Medium	0.011	Not Found	Not Found	Not Found	Not Found	Not Found	High	Not Found	Not Found	Not Found
A0A384JZ36	HTH APSES-type domain-containing protein OS=Botryotinia fuckeliana (strain B05.10) OX=332648 GN=BCIN_12g04110 PE=4 SV=1	49.6	5.19	Master Protein	802	High	0.007	2.52	17	1	1	4	13	561.12	22	0	3	4	6	4	1	1	1	1	A0A384JZ36	802	High	0.007	Peak Found	Peak Found	Peak Found	Peak Found	Peak Found	High	High	Peak Found	High	55650.1	122857	132850	12794.9	130341	223264	215090	68226.4	253976	354539	122857	427804
A0A384JZ57	Bcrdi1 OS=Botryotinia fuckeliana (strain B05.10) OX=332648 GN=Bcrdi1 PE=3 SV=1	22.5	5.27	Master Protein	446	High	0	40.458	286	5	5	27	194	18128.8	523	134.59	67	71	81	67	4	4	4	4	A0A384JZ57	446	High	0	High	High	High	High	High	High	High	High	High	3.30808e+06	2.93449e+07	8.2291e+06	1.67138e+06	1.39463e+06	3.86804e+07	2.58691e+06	1.34351e+06	8.63582e+06	2.10753e+07	2.93449e+07	2.64995e+07
A0A384JZ67	Uncharacterized protein OS=Botryotinia fuckeliana (strain B05.10) OX=332648 GN=BCIN_12g03690 PE=4 SV=1	48.6	5.57	Master Protein	805	Medium	0.018	1.903	4	1	1	3	12	135.9	3	0	1	1	1	1	1	1	1	1	A0A384JZ67	805	Medium	0.018	Peak Found	High	Peak Found	Not Found	Peak Found	Not Found	Peak Found	Peak Found	Not Found	34066.4	200096	47692.7		58543.8		81416.1	84192.2		217032	200096	153581
A0A384JZ70	Bccef1 OS=Botryotinia fuckeliana (strain B05.10) OX=332648 GN=Bccef1 PE=3 SV=1	87.6	5.94	Master Protein	568	High	0	15.744	14	2	2	6	63	503.12	26	4.28	4	2	4	4	2	1	2	2	A0A384JZ70	568	High	0	Not Found	Not Found	Not Found	Not Found	Not Found	High	Not Found	Peak Found	High						122952		63588.2	310568
A0A384JZB1	Nudix hydrolase domain-containing protein OS=Botryotinia fuckeliana (strain B05.10) OX=332648 GN=BCIN_12g04830 PE=4 SV=1	35.3	5.19	Master Protein	88	High	0	9.028	2	1	1	8			19				2				1		A0A384JZB1	88	High	0	Not Found	Not Found	Not Found	Not Found	Not Found	Not Found	Not Found	Not Found	High									133642
A0A384JZB4	Bctrx1 OS=Botryotinia fuckeliana (strain B05.10) OX=332648 GN=Bctrx1 PE=4 SV=1	15.5	6.79	Master Protein	62	High	0	80.315	568	6	6	48	321	36600.9	1347	345.4	126	135	167	140	6	5	6	6	A0A384JZB4	62	High	0	High	High	High	High	High	High	High	High	High	2.58713e+07	2.78265e+08	6.75091e+07	1.52081e+06	5.0747e+06	4.58074e+07	1.32498e+07	1.51351e+07	6.9293e+07	1.64823e+08	2.78265e+08	2.17394e+08
A0A384JZC3	Uncharacterized protein OS=Botryotinia fuckeliana (strain B05.10) OX=332648 GN=BCIN_12g04380 PE=3 SV=1	118.4	6.54	Master Protein	898	High	0	21.789	33	7	7	7	62	749.6	48	3.29	6	5	13	9	4	5	7	5	A0A384JZC3	898	High	0	Not Found	Peak Found	Peak Found	High	Peak Found	High	Peak Found	Peak Found	High		230917	146056	173622	235827	1.45879e+06	595025	94769.7	864962		230917	470331
A0A384JZD5	Bcpio7 OS=Botryotinia fuckeliana (strain B05.10) OX=332648 GN=Bcpio7 PE=4 SV=1	11.3	5.55	Master Protein	535	High	0	23.229	80	3	3	33	65	4637.8	125	46.08	20	20	21	19	2	2	2	2	A0A384JZD5	535	High	0	High	High	High	Peak Found	Peak Found	High	High	High	High	3233535	1.21281e+07	2.71908e+06	9637.25	450540	6.82879e+06	7202006	4.35458e+06	3.2174e+06	2.06004e+07	1.21281e+07	8.75603e+06
A0A384JZE1	Bcvma8 OS=Botryotinia fuckeliana (strain B05.10) OX=332648 GN=Bcvma8 PE=3 SV=1	29.1	8.97	Master Protein	913	High	0.007	2.655	6	1	1	10	3		9	0	2		2	2	1		1	1	A0A384JZE1	913	High	0.007	Not Found	Not Found	Not Found	Not Found	Not Found	High	Not Found	Not Found	Not Found
A0A384JZE3	Phosphomevalonate kinase OS=Botryotinia fuckeliana (strain B05.10) OX=332648 GN=Bcerg8 PE=3 SV=1	56.2	6.54	Master Protein	611	High	0	11.245	14	2	2	8	71	538.82	23	7.03	3	4	4	3	2	1	2	2	A0A384JZE3	611	High	0	High	High	Not Found	Not Found	Not Found	Not Found	Not Found	Peak Found	Not Found	116294	1.94862e+06						81878		740893	1.94862e+06
A0A384JZF1	Uncharacterized protein OS=Botryotinia fuckeliana (strain B05.10) OX=332648 GN=BCIN_12g05190 PE=3 SV=1	33.2	8.78	Master Protein	184	High	0	5.247	24	1	1	6	49	1112.89	31	5.87	6	6	6	6	1	1	1	1	A0A384JZF1	184	High	0	Not Found	Not Found	Not Found	Not Found	Not Found	High	Not Found	High	High						1.04728e+06		81556.1
A0A384JZG8	Uncharacterized protein OS=Botryotinia fuckeliana (strain B05.10) OX=332648 GN=BCIN_12g05080 PE=4 SV=1	27.5	6.15	Master Protein	304	High	0	10.55	12	3	3	16	71	574.92	12	3.65	3	3	3	3	3	3	3	3	A0A384JZG8	304	High	0	Not Found	Peak Found	Peak Found	Not Found	Not Found	High	Peak Found	Peak Found	High		810859	136644			704743	70553.7	235508	340506		810859	440023
A0A384JZH0	CBFD_NFYB_HMF domain-containing protein OS=Botryotinia fuckeliana (strain B05.10) OX=332648 GN=BCIN_12g05060 PE=4 SV=1	31.4	5.44	Master Protein	511	High	0.007	2.68	4	1	1	5	20	138.16	4	1.65	1	1	1	1	1	1	1	1	A0A384JZH0	511	High	0.007	Not Found	Not Found	Not Found	Not Found	Not Found	Peak Found	Not Found	Peak Found	High						151656		37932.2	323371
A0A384JZJ1	Aspartate transaminase OS=Botryotinia fuckeliana (strain B05.10) OX=332648 GN=BCIN_12g05550 PE=3 SV=1	47	7.09	Master Protein	189	High	0	8.138	2	1	1	7	1		4		1		1		1		1		A0A384JZJ1	189	High	0	Not Found	Not Found	Not Found	Not Found	Not Found	High	Not Found	Not Found	Not Found
A0A384JZJ9	PKS_ER domain-containing protein OS=Botryotinia fuckeliana (strain B05.10) OX=332648 GN=BCIN_12g05640 PE=4 SV=1	41.1	5.17	Master Protein	1019	High	0.007	2.744	8	1	1	4		251.32	12	0		2	4	2		1	1	1	A0A384JZJ9	1019	High	0.007	Not Found	High	Not Found	Not Found	Not Found	High	Not Found	Not Found	Not Found
A0A384JZL6	Malate dehydrogenase OS=Botryotinia fuckeliana (strain B05.10) OX=332648 GN=Bcmdh1 PE=3 SV=1	35.6	8.05	Master Protein	63	High	0	24.869	111	5	4	19	150	4415.84	136	26.03	25	28	32	26	5	5	5	5	A0A384JZL6	63	High	0	High	High	Peak Found	High	High	High	High	High	High	1.10027e+06	2.32606e+06	757821	223037	1.19775e+06	1.07479e+07	2.54248e+06	1.5241e+06	8.19574e+06	7.00964e+06	2.32606e+06	2.44034e+06
A0A384JZM3	Bcppx1 OS=Botryotinia fuckeliana (strain B05.10) OX=332648 GN=Bcppx1 PE=4 SV=1	46.4	6.99	Master Protein	952	High	0.004	3.384	7	1	1	3	18	422.64	8	1.93	2	2	2	1	1	1	1	1	A0A384JZM3	952	High	0.004	Not Found	Not Found	Not Found	Not Found	Peak Found	High	Peak Found	Not Found	Not Found					127515	511386	106078
A0A384JZM6	ADP-ribose 1''-phosphate phosphatase OS=Botryotinia fuckeliana (strain B05.10) OX=332648 GN=BCIN_12g05300 PE=3 SV=1	31.3	4.98	Master Protein	126	High	0	9.644	4	1	1	7	40	430.71	14	4.43	1	1	1	1	1	1	1	1	A0A384JZM6	126	High	0	Not Found	Not Found	Not Found	Not Found	Not Found	High	Not Found	Not Found	Not Found
A0A384JZN2	Acetyltransferase component of pyruvate dehydrogenase complex OS=Botryotinia fuckeliana (strain B05.10) OX=332648 GN=Bclat1 PE=3 SV=1	48.3	5.71	Master Protein	216	High	0	9.6	40	2	2	9	26	212.69	52	4.41	10	2	15	13	2	1	2	2	A0A384JZN2	216	High	0	High	High	High	High	High	High	High	High	High	135010	504702		576513	2.12623e+06	3.7136e+06	503836	363814	2.26215e+06	860128	504702
A0A384JZQ1	Bcbub3 OS=Botryotinia fuckeliana (strain B05.10) OX=332648 GN=Bcbub3 PE=4 SV=1	37.7	5.94	Master Protein	923	High	0	7.099	3	2	2	8	15		5	0	1		1	1	1		1	1	A0A384JZQ1	923	High	0	Not Found	High	Not Found	Not Found	Not Found	Not Found	Not Found	Not Found	Not Found
A0A384JZQ3	GLTP domain-containing protein OS=Botryotinia fuckeliana (strain B05.10) OX=332648 GN=BCIN_12g05330 PE=4 SV=1	22.9	6.8	Master Protein	111	High	0	10.147	13	2	2	16	64	117.88	26	6.63	5	1	4	3	2	1	2	2	A0A384JZQ3	111	High	0	Not Found	High	High	Not Found	Not Found	High	Not Found	Not Found	Not Found
A0A384JZQ6	Ubiquitin carboxyl-terminal hydrolase OS=Botryotinia fuckeliana (strain B05.10) OX=332648 GN=BCIN_12g06130 PE=3 SV=1	27.9	4.84	Master Protein	937	High	0	25.023	104	4	4	13	149	6748.29	277	58.6	22	24	34	24	2	2	3	2	A0A384JZQ6	937	High	0	High	High	High	High	High	High	High	High	High	4.91444e+06	1.18291e+07	2.36353e+06	441999	659469	9.64361e+06	1.46374e+06	889377	1.07494e+06	3.13092e+07	1.18291e+07	7.61108e+06
A0A384JZQ7	Aldedh domain-containing protein OS=Botryotinia fuckeliana (strain B05.10) OX=332648 GN=BCIN_12g05420 PE=3 SV=1	51.3	5.71	Master Protein	946	High	0	25.319	11	3	3	8	23	614.34	22	1.73	2	3	4	2	1	2	2	1	A0A384JZQ7	946	High	0	Not Found	Not Found	Not Found	Peak Found	Not Found	High	Peak Found	Not Found	Not Found				157470		2.67726e+06	153092
A0A384JZR6	Uncharacterized protein OS=Botryotinia fuckeliana (strain B05.10) OX=332648 GN=BCIN_12g06220 PE=4 SV=1	40	4.88	Master Protein	720	High	0	6.706	5	2	2	9	0		13	2.27	1		3	1	1		2	1	A0A384JZR6	720	High	0	Peak Found	Not Found	Not Found	Not Found	Not Found	Not Found	Peak Found	Peak Found	High	42290.1						51678.3	47459.3	1.57841e+06	269424
A0A384JZU9	Uncharacterized protein OS=Botryotinia fuckeliana (strain B05.10) OX=332648 GN=BCIN_12g04530 PE=3 SV=1	47.6	6.13	Master Protein	871	High	0	4.887	24	2	2	4	53	810.81	30	5.88	5	5	9	5	1	1	2	1	A0A384JZU9	871	High	0	Peak Found	Peak Found	Peak Found	Peak Found	Peak Found	Peak Found	High	High	Peak Found	1.49937e+06	1.47251e+06	1.3193e+06	17239.5	230031	3.12287e+06	3.03584e+06	3.56166e+06	20252225	9.55226e+06	1.47251e+06	4.24841e+06
A0A384JZV0	Proteasome inhibitor PI31 subunit OS=Botryotinia fuckeliana (strain B05.10) OX=332648 GN=BCIN_12g05790 PE=3 SV=1	41	6.15	Master Protein	406	Medium	0.025	1.669	2	1	1	3			5				2				1		A0A384JZV0	406	Medium	0.025	Not Found	Not Found	Not Found	Not Found	Not Found	High	High	Not Found	Not Found
A0A384JZV7	Plasma membrane ATPase OS=Botryotinia fuckeliana (strain B05.10) OX=332648 GN=BCIN_12g06020 PE=3 SV=1	107.5	5.62	Master Protein	537	High	0	27.668	33	4	4	6	93	681.09	87	14.65	7	4	11	11	3	2	3	3	A0A384JZV7	537	High	0	Peak Found	High	Peak Found	Peak Found	Not Found	High	High	High	High	730835	1.42587e+06	416350	770959		2.02996e+06	1.39388e+06	256821	2.62642e+06	4.65605e+06	1.42587e+06	1.34073e+06
A0A384JZV9	DLH domain-containing protein OS=Botryotinia fuckeliana (strain B05.10) OX=332648 GN=BCIN_12g06460 PE=4 SV=1	28	5.63	Master Protein	1035	High	0	4.29	14	2	2	15	19	424.79	15	0	3	3	5	3	2	2	2	1	A0A384JZV9	1035	High	0	Not Found	High	High	Not Found	Not Found	High	Not Found	Not Found	Not Found		379012	614571			615209					379012	1.97905e+06
A0A384JZW5	Bcmet5 OS=Botryotinia fuckeliana (strain B05.10) OX=332648 GN=Bcmet5 PE=3 SV=1	171.6	5.94	Master Protein	800	Medium	0.014	2.225	5	1	1	1	15	119.85	5	0	1	1	2	1	1	1	1	1	A0A384JZW5	800	Medium	0.014	Not Found	Peak Found	Peak Found	Not Found	Not Found	Peak Found	High	High	Not Found		503437	537894			111002	147923	58946.9			503437	1.73213e+06
A0A384K004	Uncharacterized protein OS=Botryotinia fuckeliana (strain B05.10) OX=332648 GN=BCIN_12g05070 PE=4 SV=1	139.4	7.2	Master Protein	323	Medium	0.02	1.875	3	1	1	1		175.24	3	2.13		1	1	1		1	1	1	A0A384K004	323	Medium	0.02	Not Found	Not Found	Not Found	Not Found	Not Found	High	Not Found	Not Found	Not Found						407229
A0A384K021	Uncharacterized protein OS=Botryotinia fuckeliana (strain B05.10) OX=332648 GN=BCIN_12g06430 PE=3 SV=1	34.1	5.86	Master Protein	842	High	0	10.181	202	2	2	8	134	10639	309	97.59	49	49	54	50	2	2	2	2	A0A384K021	842	High	0	High	High	High	High	High	High	High	High	High	1.24528e+06	4.18278e+06	5.11591e+06	942199	625094	4.98443e+06	853146	1.6488e+06	1.45974e+07	7.93348e+06	4.18278e+06	1.64743e+07
A0A384K022	Bcpds5 OS=Botryotinia fuckeliana (strain B05.10) OX=332648 GN=Bcpds5 PE=4 SV=1	188.6	5.45	Master Protein	170	High	0	4.476	4	1	1	1	30	302.36	6	2.18	1	1	1	1	1	1	1	1	A0A384K022	170	High	0	Not Found	Not Found	Not Found	Not Found	Not Found	Not Found	Not Found	Not Found	High									173338
A0A384K036	Bcarx1 OS=Botryotinia fuckeliana (strain B05.10) OX=332648 GN=Bcarx1 PE=3 SV=1	43.8	7.99	Master Protein	361	High	0	12.217	4	2	2	6	41		19	3.45	1		2	1	1		1	1	A0A384K036	361	High	0	Not Found	Not Found	Not Found	Not Found	Not Found	High	Not Found	Not Found	High
A0A384K052	AB hydrolase-1 domain-containing protein OS=Botryotinia fuckeliana (strain B05.10) OX=332648 GN=BCIN_13g00770 PE=4 SV=1	37.6	5.55	Master Protein	57	High	0	22.018	40	5	5	16	103	1606.89	63	7.83	8	10	13	9	3	4	4	4	A0A384K052	57	High	0	High	High	High	High	Not Found	Peak Found	Peak Found	Peak Found	Peak Found	887630	1.66847e+06	276068	1.10494e+06		66365.2	305785	226195	117003	5.65497e+06	1.66847e+06	888996
A0A384K053	Bcgst24 OS=Botryotinia fuckeliana (strain B05.10) OX=332648 GN=Bcgst24 PE=4 SV=1	44.7	7.14	Master Protein	721	High	0	17.407	37	3	3	13	67	1635.3	53	5.73	8	11	10	8	2	3	3	3	A0A384K053	721	High	0	Not Found	Not Found	Not Found	Not Found	Not Found	High	Not Found	High	Not Found						2.32408e+06		171425
A0A384K069	Uncharacterized protein OS=Botryotinia fuckeliana (strain B05.10) OX=332648 GN=BCIN_13g00620 PE=4 SV=1	126.2	7.64	Master Protein	258	High	0	11.353	13	2	2	2	24		28	2.96	4		5	4	2		2	2	A0A384K069	258	High	0	Not Found	High	Not Found	Not Found	Not Found	Not Found	Not Found	Not Found	High
A0A384K081	PX domain-containing protein OS=Botryotinia fuckeliana (strain B05.10) OX=332648 GN=BCIN_13g00210 PE=3 SV=1	70.2	5.99	Master Protein	904	High	0	4.502	4	1	1	2	46	265.14	4	2.19	1	1	1	1	1	1	1	1	A0A384K081	904	High	0	Not Found	Not Found	Not Found	Not Found	Not Found	High	Not Found	Not Found	Not Found						182552
A0A384K085	MFS domain-containing protein OS=Botryotinia fuckeliana (strain B05.10) OX=332648 GN=BCIN_13g00200 PE=3 SV=1	59.4	8.66	Master Protein	594	Medium	0.02	1.84	1	1	1	4			3				1				1		A0A384K085	594	Medium	0.02	Not Found	Not Found	Not Found	Not Found	Not Found	Not Found	High	Not Found	Not Found
A0A384K0B5	Nicotinamide-nucleotide adenylyltransferase OS=Botryotinia fuckeliana (strain B05.10) OX=332648 GN=BCIN_13g01400 PE=3 SV=1	31.8	5.36	Master Protein	1046	High	0	10.704	7	3	3	13	63	221.56	11	1.83	2	1	2	2	2	1	2	2	A0A384K0B5	1046	High	0	Peak Found	Peak Found	Peak Found	Not Found	Peak Found	High	Peak Found	Peak Found	Peak Found	321907	397324	289485		29328.4	562049	135760	48913.4	161155	2.05083e+06	397324	932204
A0A384K0D3	Endoplasmic reticulum chaperone BiP OS=Botryotinia fuckeliana (strain B05.10) OX=332648 GN=Bckar2 PE=3 SV=1	73.1	5.01	Master Protein	1048	High	0	52.83	101	8	7	14	294	3612.14	215	35.24	26	18	33	24	8	7	8	8	A0A384K0D3	1048	High	0	High	High	High	Peak Found	Not Found	High	Peak Found	High	High	154688	298018		96837.4		5.27175e+06	373633	384324	5.29246e+06	985493	298018
A0A384K0F0	Histone H4 OS=Botryotinia fuckeliana (strain B05.10) OX=332648 GN=BCIN_13g00890 PE=3 SV=1	11.4	11.36	Master Protein	276	High	0	10.949	89	1	1	12	67	4486.8	111	41.51	20	21	25	23	1	1	1	1	A0A384K0F0	276	High	0	High	High	High	High	Peak Found	Peak Found	Not Found	Not Found	Peak Found	1.46385e+07	6.44293e+06	8.69123e+06	507802	197332	418784			344126	9.326e+07	6.44293e+06	2.79876e+07
A0A384K0H7	Uncharacterized protein OS=Botryotinia fuckeliana (strain B05.10) OX=332648 GN=BCIN_13g01760 PE=4 SV=1	161.8	5.17	Master Protein	529	High	0	16.521	16	4	4	5	64	523.88	33	2.12	4	3	5	4	3	2	4	3	A0A384K0H7	529	High	0	Not Found	Not Found	Not Found	Not Found	Not Found	High	Not Found	Not Found	Not Found						138018
A0A384K0L1	Uncharacterized protein OS=Botryotinia fuckeliana (strain B05.10) OX=332648 GN=BCIN_13g00120 PE=4 SV=1	36.5	9.67	Master Protein	999	High	0	15.554	31	2	2	5	67	2173.91	54	17.76	7	8	8	8	1	1	1	1	A0A384K0L1	999	High	0	Not Found	High	High	Peak Found	Peak Found	High	Peak Found	Not Found	Peak Found		2.69548e+06	531673	27583.2	121585	425635	51205.2		913371		2.69548e+06	1.7121e+06
A0A384K0L7	Uncharacterized protein OS=Botryotinia fuckeliana (strain B05.10) OX=332648 GN=BCIN_13g02380 PE=4 SV=1	18.2	4.86	Master Protein	968	High	0	25.186	18	3	3	30	75	273.3	58	13.12	5	1	7	5	3	1	3	3	A0A384K0L7	968	High	0	Not Found	High	Not Found	Not Found	Not Found	Not Found	Not Found	Not Found	High									446528
A0A384K0M2	Asparaginyl-tRNA synthetase OS=Botryotinia fuckeliana (strain B05.10) OX=332648 GN=Bcded81 PE=3 SV=1	66	5.88	Master Protein	620	High	0	14.096	110	4	4	8	128	4684.25	126	47.06	27	25	29	29	2	2	3	3	A0A384K0M2	620	High	0	Not Found	High	High	Not Found	High	High	High	High	High		32300865	1.50965e+06			4.23106e+07	296577	260554	1.9207e+07		32300865	4.8614e+06
A0A384K0P5	ATP citrate synthase OS=Botryotinia fuckeliana (strain B05.10) OX=332648 GN=CND6 PE=4 SV=1	71.4	8.25	Master Protein	691	High	0	34.439	26	5	5	5	143	1381.4	39	8.56	6	6	7	7	3	3	3	3	A0A384K0P5	691	High	0	Peak Found	Peak Found	High	Not Found	Not Found	High	Peak Found	High	Not Found	20592.7	21148.3	2.05152e+06			256126	22566.1	90225.4		131193	21148.3	6.60632e+06
A0A384K0P7	3'(2'),5'-bisphosphate nucleotidase OS=Botryotinia fuckeliana (strain B05.10) OX=332648 GN=Bcmet22 PE=3 SV=1	44.1	7.02	Master Protein	198	High	0	44.783	138	7	7	29	193	2378.2	305	56.4	38	14	49	37	5	3	7	5	A0A384K0P7	198	High	0	High	High	High	Peak Found	Peak Found	High	Peak Found	Peak Found	Peak Found	1.38554e+06	8.35838e+06	1.34615e+06	45007.9	50460.3	4.38207e+06	122905	75162.8	636748	8.82712e+06	8.35838e+06	4.33489e+06
A0A384K0U8	Uncharacterized protein OS=Botryotinia fuckeliana (strain B05.10) OX=332648 GN=BCIN_13g00050 PE=4 SV=1	38.6	4.46	Master Protein	890	High	0	12.272	7	1	1	7	30		20	5.64	2		3	2	1		1	1	A0A384K0U8	890	High	0	Not Found	Not Found	Not Found	Not Found	Not Found	High	High	Not Found	Not Found
A0A384K0W6	CCT-epsilon OS=Botryotinia fuckeliana (strain B05.10) OX=332648 GN=Bccct5 PE=3 SV=1	59.7	5.44	Master Protein	657	Medium	0.025	1.663	4	1	1	2	4	124.39	3	0	1	1	1	1	1	1	1	1	A0A384K0W6	657	Medium	0.025	Not Found	Not Found	Not Found	Not Found	Not Found	High	Not Found	Not Found	Not Found
A0A384K0X0	Zn(2)-C6 fungal-type domain-containing protein OS=Botryotinia fuckeliana (strain B05.10) OX=332648 GN=BCIN_13g02490 PE=4 SV=1	72.8	7.08	Master Protein	544	High	0.007	2.636	7	1	1	3	9	219.95	6	0	2	2	2	1	1	1	1	1	A0A384K0X0	544	High	0.007	Not Found	Not Found	Not Found	Peak Found	Not Found	High	Not Found	Not Found	Not Found				1847.07		336776
A0A384K121	Peroxidase OS=Botryotinia fuckeliana (strain B05.10) OX=332648 GN=Bcprd11 PE=3 SV=1	57.9	4.67	Master Protein	470	High	0.005	3.794	1	1	1	3			7				1				1		A0A384K121	470	High	0.005	Not Found	Not Found	High	Not Found	Not Found	Not Found	Not Found	Not Found	Not Found
A0A384K179	KOW domain-containing protein OS=Botryotinia fuckeliana (strain B05.10) OX=332648 GN=BCIN_13g03600 PE=3 SV=1	15.5	10.51	Master Protein	30	Medium	0.023	1.673	7	1	1	6	26	356.8	6	1.94	2	2	2	1	1	1	1	1	A0A384K179	30	Medium	0.023	Peak Found	Peak Found	Not Found	Peak Found	Peak Found	High	Peak Found	Peak Found	High	85490.7	180020		19083.3	525244	870099	387483	240793	1.02217e+06	544650	180020
A0A384K194	Alpha-L-arabinofuranosidase OS=Botryotinia fuckeliana (strain B05.10) OX=332648 GN=BCIN_13g03950 PE=3 SV=1	52.1	6.44	Master Protein	209	High	0	5.45	5	2	2	10	45	224.21	9	2.36	1	1	2	1	1	1	2	1	A0A384K194	209	High	0	Not Found	Not Found	Not Found	Not Found	Not Found	Not Found	High	High	Not Found								228103
A0A384K1A0	Histone H4 OS=Botryotinia fuckeliana (strain B05.10) OX=332648 GN=BCIN_13g04420 PE=3 SV=1	11.3	11.36	Master Protein Candidate	276	High	0	10.949	89	1	1	12	67	4486.8	111	41.51	20	21	25	23	1	1	1	1	A0A384K1A0	276	High	0	High	High	High	High	Peak Found	Peak Found	Not Found	Not Found	Peak Found	1.46385e+07	6.44293e+06	8.69123e+06	507802	197332	418784			344126	9.326e+07	6.44293e+06	2.79876e+07
A0A384K1A1	ATP citrate synthase OS=Botryotinia fuckeliana (strain B05.10) OX=332648 GN=CND16 PE=4 SV=1	52.7	6	Master Protein	487	High	0	7.255	33	1	1	3	59	1718.42	55	14.98	8	8	9	8	1	1	1	1	A0A384K1A1	487	High	0	Not Found	Not Found	High	Not Found	Not Found	High	Peak Found	Not Found	High						1.44159e+06	51944.4
A0A384K1B0	Bcsba1 OS=Botryotinia fuckeliana (strain B05.10) OX=332648 GN=Bcsba1 PE=4 SV=1	22.8	4.4	Master Protein	429	High	0	15.727	83	3	3	10	92	5416.24	181	43.28	22	20	20	21	2	2	1	2	A0A384K1B0	429	High	0	High	High	High	High	Peak Found	High	High	High	Peak Found	3.72388e+06	1.11504e+07	3.03765e+06	678079	458652	1.02546e+07	1.1382e+06	567312	395643	2.37243e+07	1.11504e+07	9.78187e+06
A0A384K1B9	Bcscp160 OS=Botryotinia fuckeliana (strain B05.10) OX=332648 GN=Bcscp160 PE=4 SV=1	142.2	7.17	Master Protein	869	High	0	22.958	23	4	4	5	127	1146.13	30	6.44	5	6	6	6	4	4	4	4	A0A384K1B9	869	High	0	Not Found	Peak Found	High	Not Found	Peak Found	High	Peak Found	Peak Found	High		16933.7	71469.7		36651.6	266042	56759	44664.4	1.40038e+06		16933.7	230148
A0A384K1D4	Zds_C domain-containing protein OS=Botryotinia fuckeliana (strain B05.10) OX=332648 GN=BCIN_13g04840 PE=4 SV=1	105.1	7.64	Master Protein	47	High	0	6.385	2	1	1	2			15				2				1		A0A384K1D4	47	High	0	Not Found	Not Found	Not Found	Not Found	Not Found	Not Found	Not Found	Not Found	High									455065
A0A384K1D6	Uncharacterized protein OS=Botryotinia fuckeliana (strain B05.10) OX=332648 GN=BCIN_13g04850 PE=4 SV=1	73.2	7.2	Master Protein	664	High	0	7.024	22	1	1	2	63	1184.4	38	8.21	6	5	6	5	1	1	1	1	A0A384K1D6	664	High	0	Not Found	Not Found	Not Found	Not Found	Not Found	Not Found	High	High	High							786116	1.26569e+06	848271
A0A384K1E2	Autophagy-related protein 13 OS=Botryotinia fuckeliana (strain B05.10) OX=332648 GN=Bcatg13 PE=3 SV=1	100.6	9.09	Master Protein	1003	Medium	0.017	1.925	3	1	1	2		116.6	3	0		1	1	1		1	1	1	A0A384K1E2	1003	Medium	0.017	Not Found	Not Found	Not Found	Not Found	Not Found	Not Found	Not Found	Not Found	High
A0A384K1E9	Isoleucyl-tRNA synthetase OS=Botryotinia fuckeliana (strain B05.10) OX=332648 GN=Bcils1 PE=3 SV=1	123.1	6.15	Master Protein	774	High	0.007	2.839	7	1	1	2	15	396.61	3	0	2	2	1	2	1	1	1	1	A0A384K1E9	774	High	0.007	Not Found	Not Found	Not Found	Not Found	Not Found	Not Found	Not Found	Not Found	High									171043
A0A384K1G5	Alpha-amylase OS=Botryotinia fuckeliana (strain B05.10) OX=332648 GN=BCIN_13g05110 PE=3 SV=1	59.7	4.7	Master Protein	862	High	0	14.159	20	2	2	6	22	736.31	51	6.06	4	3	8	5	1	1	2	1	A0A384K1G5	862	High	0	Not Found	High	Not Found	Not Found	Not Found	High	Not Found	Peak Found	Not Found		1.13709e+06				1.45069e+06		98948.8			1.13709e+06
A0A384K1G6	Uncharacterized protein OS=Botryotinia fuckeliana (strain B05.10) OX=332648 GN=BCIN_13g04730 PE=4 SV=1	11.8	4.82	Master Protein Candidate	855	High	0	12.525	8	2	2	40	18		25	2.59	2		4	2	1		2	1	A0A384K1G6	855	High	0	Not Found	Not Found	Not Found	High	Not Found	High	Not Found	Not Found	Not Found				178897		102887
A0A384K1H0	Uncharacterized protein OS=Botryotinia fuckeliana (strain B05.10) OX=332648 GN=BCIN_13g02170 PE=3 SV=1	57.8	8.21	Master Protein	408	High	0.008	2.497	4	1	1	2	7	137.49	4	1.6	1	1	1	1	1	1	1	1	A0A384K1H0	408	High	0.008	Not Found	Not Found	Not Found	Not Found	Not Found	Not Found	Not Found	Not Found	High									153636
A0A384K1H1	Epimerase domain-containing protein OS=Botryotinia fuckeliana (strain B05.10) OX=332648 GN=BCIN_13g03100 PE=4 SV=1	35.7	7.31	Master Protein	770	High	0	15.204	40	3	3	15	150	2003.14	64	11.57	10	10	11	9	3	3	3	3	A0A384K1H1	770	High	0	Not Found	High	High	High	Not Found	Peak Found	Not Found	Not Found	Not Found		1.16575e+06	6.18221e+06	95911.9		585413					1.16575e+06	1.9908e+07
A0A384K1H2	Bcyra1 OS=Botryotinia fuckeliana (strain B05.10) OX=332648 GN=Bcyra1 PE=4 SV=1	27.6	9.86	Master Protein	86	High	0	22.929	45	3	3	7	85	2317.43	76	14.06	11	12	11	11	2	2	2	2	A0A384K1H2	86	High	0	Not Found	High	Not Found	Not Found	Not Found	High	High	High	Not Found		8.41072e+06				3.97081e+06	434008	1.59355e+06			8.41072e+06
A0A384K1K0	Uncharacterized protein OS=Botryotinia fuckeliana (strain B05.10) OX=332648 GN=BCIN_13g05430 PE=4 SV=1	13.1	5.12	Master Protein	827	High	0	4.758	27	1	1	9	48	1601.68	33	11.55	7	7	6	7	1	1	1	1	A0A384K1K0	827	High	0	Not Found	High	Not Found	Not Found	Not Found	High	Not Found	Not Found	High		2.95791e+06				2.51988e+06			1.167e+06		2.95791e+06
A0A384K1K1	Bcmrps5 OS=Botryotinia fuckeliana (strain B05.10) OX=332648 GN=Bcmrps5 PE=3 SV=1	46.2	7.12	Master Protein	20	Medium	0.014	2.113	3	1	1	5	15		2	0	1		1	1	1		1	1	A0A384K1K1	20	Medium	0.014	Not Found	Not Found	Not Found	Not Found	Not Found	High	Peak Found	Peak Found	Not Found						216054	42557.4	163897
A0A384K1L2	PKS_ER domain-containing protein OS=Botryotinia fuckeliana (strain B05.10) OX=332648 GN=BCIN_13g05580 PE=3 SV=1	37.4	7.08	Master Protein	456	High	0	4.377	5	1	1	4	37	193.89	7	0	2	1	1	1	1	1	1	1	A0A384K1L2	456	High	0	Not Found	Not Found	High	Not Found	Not Found	High	Not Found	Not Found	Not Found
A0A384K1L3	F-actin-capping protein subunit alpha OS=Botryotinia fuckeliana (strain B05.10) OX=332648 GN=Bccap1 PE=3 SV=1	29.8	5.69	Master Protein	225	High	0	20.491	25	3	3	17	51	1284.85	35	10.82	7	6	5	7	2	1	2	2	A0A384K1L3	225	High	0	Not Found	High	Not Found	Not Found	Not Found	High	Not Found	Not Found	High						284051
A0A384K1L5	GDP-mannose pyrophosphorylase OS=Botryotinia fuckeliana (strain B05.10) OX=332648 GN=BCIN_13g05370 PE=3 SV=1	48.7	7.3	Master Protein	849	High	0	6.501	46	1	1	3	84	2450.74	91	20.09	11	10	14	11	1	1	1	1	A0A384K1L5	849	High	0	Peak Found	Not Found	Peak Found	Not Found	Not Found	High	Not Found	High	High	249621		624081			4.55864e+06		100303	3.00578e+06	1.5903e+06		2.00967e+06
A0A384K1M2	Bccyb5 OS=Botryotinia fuckeliana (strain B05.10) OX=332648 GN=Bccyb5 PE=3 SV=1	14.6	4.6	Master Protein	356	High	0	8.174	26	3	3	23	99	960.54	28	3.75	6	6	8	6	3	3	3	3	A0A384K1M2	356	High	0	Not Found	High	Not Found	Not Found	Not Found	High	High	Peak Found	Not Found		549764				1.2445e+06	202046	78762.1			549764
A0A384K1M3	Bclsb5 OS=Botryotinia fuckeliana (strain B05.10) OX=332648 GN=Bclsb5 PE=4 SV=1	47.3	6.37	Master Protein	393	High	0	7.604	11	1	1	5	22		20	2.57	4		4	3	1		1	1	A0A384K1M3	393	High	0	Not Found	Not Found	Not Found	Not Found	Not Found	High	Not Found	Not Found	High
A0A384K1P6	Aldedh domain-containing protein OS=Botryotinia fuckeliana (strain B05.10) OX=332648 GN=BCIN_13g05810 PE=3 SV=1	53.6	6.13	Master Protein	186	High	0	27.835	45	4	4	15	76	935.68	97	11.89	10	6	17	12	3	2	4	4	A0A384K1P6	186	High	0	Peak Found	Peak Found	Not Found	Not Found	Peak Found	High	Peak Found	Peak Found	Peak Found	57442.4	2.75608e+06			1.35923e+06	4.01454e+06	46525.1	261314	343714	365958	2.75608e+06
A0A384K1Q8	SH3 domain-containing protein OS=Botryotinia fuckeliana (strain B05.10) OX=332648 GN=BCIN_13g04010 PE=3 SV=1	42.3	8.82	Master Protein	692	High	0	8.687	8	2	2	10	7	142	9	3.41	2	1	2	3	1	1	2	2	A0A384K1Q8	692	High	0	Not Found	High	Not Found	Not Found	Not Found	Not Found	Peak Found	Not Found	Not Found		295958					53446.1				295958
A0A384K1R6	Bcarp2 OS=Botryotinia fuckeliana (strain B05.10) OX=332648 GN=Bcarp2 PE=3 SV=1	44	5.57	Master Protein	882	High	0	13.061	56	2	2	4	69	2500.12	99	12.03	13	13	17	13	1	1	1	1	A0A384K1R6	882	High	0	Peak Found	High	High	High	High	High	High	High	High	1.05206e+06	3459168	153719	411230	745572	3.47289e+06	1.115e+06	884976	3.74335e+06	6.70251e+06	3459168	495008
A0A384K1S4	Mannose-6-phosphate isomerase OS=Botryotinia fuckeliana (strain B05.10) OX=332648 GN=Bcpmi40 PE=3 SV=1	49.5	4.89	Master Protein	248	High	0	15.69	52	2	2	7	154	3431.35	91	25.33	12	13	14	13	2	2	2	2	A0A384K1S4	248	High	0	High	High	High	Peak Found	Peak Found	High	Peak Found	Peak Found	High	57486.6	6.35577e+06	615114	104474	150589	4.21425e+06	189431	136979		366239	6.35577e+06	1.9808e+06
A0A384K1S8	Bcmam3 OS=Botryotinia fuckeliana (strain B05.10) OX=332648 GN=Bcmam3 PE=4 SV=1	84.3	7.85	Master Protein	199	High	0	5.228	9	1	1	3	23		25	6.61	2		4	3	1		1	1	A0A384K1S8	199	High	0	Not Found	Not Found	Not Found	Not Found	Not Found	High	Not Found	Not Found	High						2.9039e+06
A0A384K1U9	Histone H3 OS=Botryotinia fuckeliana (strain B05.10) OX=332648 GN=BCIN_13g04410 PE=3 SV=1	15.3	11.15	Master Protein Candidate	629	Medium	0.02	1.796	5	1	1	5	37	183.27	9	2.01	1	1	2	1	1	1	1	1	A0A384K1U9	629	Medium	0.02	High	High	Not Found	Peak Found	Peak Found	Peak Found	Peak Found	Not Found	Not Found	3.72497e+06	5.22272e+06		29656.2	49670.9	135919	538699			2.37313e+07	5.22272e+06
A0A384K1W5	Beta-glucosidase OS=Botryotinia fuckeliana (strain B05.10) OX=332648 GN=BCIN_14g00480 PE=3 SV=1	91.4	5.49	Master Protein	33	High	0.007	2.746	4	1	1	2	19	172.58	3	0	1	1	1	1	1	1	1	1	A0A384K1W5	33	High	0.007	Not Found	Not Found	Not Found	Not Found	Not Found	Not Found	Not Found	Not Found	High
A0A384K1Y3	Uncharacterized protein OS=Botryotinia fuckeliana (strain B05.10) OX=332648 GN=BCIN_14g00410 PE=4 SV=1	59.4	6.76	Master Protein	43	Medium	0.025	1.648	1	1	1	3		157.68				1				1			A0A384K1Y3	43	Medium	0.025	Not Found	Peak Found	Not Found	Not Found	Peak Found	High	Not Found	Peak Found	Not Found		374856			151194	1.81675e+06		244448			374856
A0A384K1Y5	Inositol-3-phosphate synthase OS=Botryotinia fuckeliana (strain B05.10) OX=332648 GN=Bcino1 PE=3 SV=1	59.1	6.13	Master Protein	993	High	0	7.841	10	1	1	3	50	532.31	21	5.07	3	2	3	2	1	1	1	1	A0A384K1Y5	993	High	0	Not Found	Not Found	Not Found	Not Found	Not Found	High	Not Found	Not Found	High									922888
A0A384K208	Bcpg1 OS=Botryotinia fuckeliana (strain B05.10) OX=332648 GN=Bcpg1 PE=3 SV=1	37.9	7.88	Master Protein	745	High	0	47.783	115	4	4	16	213	6129.19	269	54.31	28	25	32	30	4	2	4	4	A0A384K208	745	High	0	High	High	High	Peak Found	Peak Found	High	High	High	Peak Found	202501	6.94368e+06	1.66909e+06	8121.09	131470	718418	9.49095e+06	34643506	2.21639e+06	1.2901e+06	6.94368e+06	5.37481e+06
A0A384K244	DUF953 domain-containing protein OS=Botryotinia fuckeliana (strain B05.10) OX=332648 GN=BCIN_14g01150 PE=4 SV=1	14.7	5.2	Master Protein	763	High	0	9.655	21	2	2	13	49	1059.69	41	9.01	5	5	6	5	1	1	1	1	A0A384K244	763	High	0	Not Found	High	High	Not Found	Not Found	Not Found	Not Found	Not Found	Not Found		829412	331765								829412	1.06836e+06
A0A384K251	Uncharacterized protein OS=Botryotinia fuckeliana (strain B05.10) OX=332648 GN=BCIN_14g01080 PE=4 SV=1	58	9.79	Master Protein	845	High	0.005	3.136	9	1	1	2	33	323.82	9	1.61	2	2	3	2	1	1	1	1	A0A384K251	845	High	0.005	Not Found	Not Found	Not Found	Not Found	Not Found	Not Found	Not Found	Not Found	High									100605
A0A384K252	SurE domain-containing protein OS=Botryotinia fuckeliana (strain B05.10) OX=332648 GN=BCIN_14g00760 PE=3 SV=1	29.8	4.49	Master Protein	424	High	0	12.611	37	2	2	12	37	690.11	61	0	9	5	11	12	2	1	2	2	A0A384K252	424	High	0	High	High	Not Found	Peak Found	High	High	High	High	Not Found	793031	4.39658e+06		239085	304404	3.31918e+06	440895	2.0073e+06		5.05229e+06	4.39658e+06
A0A384K257	Bcpks11 OS=Botryotinia fuckeliana (strain B05.10) OX=332648 GN=Bcpks11 PE=4 SV=1	277.6	6.01	Master Protein	358	Medium	0.016	1.976	1	1	1	1			4				1				1		A0A384K257	358	Medium	0.016	Not Found	Not Found	Not Found	Not Found	Not Found	High	Not Found	Not Found	Not Found
A0A384K258	Bclsb5 OS=Botryotinia fuckeliana (strain B05.10) OX=332648 GN=Bclsb5 PE=4 SV=1	54.6	8.12	Master Protein Candidate	393	High	0	7.604	11	1	1	5	22		20	2.57	4		4	3	1		1	1	A0A384K258	393	High	0	Not Found	Not Found	Not Found	Not Found	Not Found	High	Not Found	Not Found	High
A0A384K263	Pectinesterase OS=Botryotinia fuckeliana (strain B05.10) OX=332648 GN=BCIN_14g00860 PE=3 SV=1	34.5	6.55	Master Protein	311	High	0	19.242	8	1	1	6	71	725.09	28	7.31	2	2	2	2	1	1	1	1	A0A384K263	311	High	0	Not Found	Not Found	Not Found	Not Found	Not Found	Not Found	High	Not Found	Not Found
A0A384K265	Non-specific serine/threonine protein kinase OS=Botryotinia fuckeliana (strain B05.10) OX=332648 GN=BCIN_13g04630 PE=3 SV=1	99	8.92	Master Protein	160	High	0	8.23	4	1	1	2	44	275.64	14	2.23	1	1	1	1	1	1	1	1	A0A384K265	160	High	0	Peak Found	High	Not Found	Peak Found	Peak Found	Peak Found	Not Found	Peak Found	Peak Found	58949	244400		28125.5	24673.6	248185		107544	243786	375556	244400
A0A384K275	Uncharacterized protein OS=Botryotinia fuckeliana (strain B05.10) OX=332648 GN=BCIN_13g04730 PE=4 SV=1	12	4.82	Master Protein	855	High	0	12.525	8	2	2	39	18		25	2.59	2		4	2	1		2	1	A0A384K275	855	High	0	Not Found	Not Found	Not Found	High	Not Found	High	Not Found	Not Found	Not Found				178897		102887
A0A384K284	Bchex2 OS=Botryotinia fuckeliana (strain B05.10) OX=332648 GN=Bchex2 PE=3 SV=1	61.1	6.13	Master Protein	764	High	0	6.379	11	2	2	5	15	263.25	18	0	2	2	4	3	2	2	2	2	A0A384K284	764	High	0	Peak Found	Peak Found	Peak Found	Not Found	Not Found	Peak Found	Peak Found	Peak Found	High	16769.8	81561.4	59384.9			55718.5	267771	186826	864817	106838	81561.4	191232
A0A384K299	Uncharacterized protein OS=Botryotinia fuckeliana (strain B05.10) OX=332648 GN=BCIN_13g05860 PE=3 SV=1	59.7	6.13	Master Protein	461	High	0.005	3.056	2	1	1	4			7				2				1		A0A384K299	461	High	0.005	Not Found	Not Found	Not Found	Not Found	Not Found	High	Not Found	Not Found	Not Found
A0A384K2B3	Threonine synthase OS=Botryotinia fuckeliana (strain B05.10) OX=332648 GN=Bcthr4 PE=3 SV=1	59.7	5.47	Master Protein	411	High	0	33.908	113	7	7	15	181	5522.83	181	45.97	27	27	31	28	5	5	7	5	A0A384K2B3	411	High	0	Not Found	High	High	Peak Found	Peak Found	High	Not Found	High	High		5.51529e+06	4.42797e+06	37856	27792.7	9.73575e+06		1.77068e+06	1.4076e+06		5.51529e+06	1.4259e+07
A0A384K2B8	Bcaif1 OS=Botryotinia fuckeliana (strain B05.10) OX=332648 GN=Bcaif1 PE=4 SV=1	63.1	8.13	Master Protein	632	High	0	33.134	40	7	7	18	83	879.73	106	13.78	6	5	18	11	4	3	7	4	A0A384K2B8	632	High	0	Not Found	High	Peak Found	Peak Found	Peak Found	High	Not Found	Not Found	Not Found		1.39058e+06	177298	1.12323e+06	105299	3.10973e+06					1.39058e+06	570937
A0A384K2B9	Glucanase OS=Botryotinia fuckeliana (strain B05.10) OX=332648 GN=BCIN_14g01700 PE=3 SV=1	47.1	5.27	Master Protein	798	High	0	5.922	4	1	1	3	20	145.56	11	1.65	1	1	1	1	1	1	1	1	A0A384K2B9	798	High	0	Not Found	Not Found	Not Found	Not Found	Peak Found	Peak Found	Peak Found	Peak Found	High					189694	42414.8	115435	68392	119883
A0A384K2C5	PABS domain-containing protein OS=Botryotinia fuckeliana (strain B05.10) OX=332648 GN=BCIN_14g01740 PE=3 SV=1	33.2	5.8	Master Protein	177	High	0	11.54	48	3	3	8	89	2568.19	72	19.04	11	12	13	12	2	2	2	2	A0A384K2C5	177	High	0	Not Found	High	Not Found	High	High	High	High	High	High		6077977		879116	1.36244e+06	1.65275e+07	3.01537e+06	834283	520150		6077977
A0A384K2E1	DSBA domain-containing protein OS=Botryotinia fuckeliana (strain B05.10) OX=332648 GN=BCIN_14g01480 PE=4 SV=1	26	5.15	Master Protein	837	High	0	18.702	24	3	3	13	85	1284.89	43	4.04	6	6	6	6	2	2	2	2	A0A384K2E1	837	High	0	Not Found	High	Not Found	Not Found	Not Found	High	High	Not Found	High		584845				1.32868e+06					584845
A0A384K2H2	Bccue5 OS=Botryotinia fuckeliana (strain B05.10) OX=332648 GN=Bccue5 PE=4 SV=1	47	5.14	Master Protein Candidate	130	High	0	4.203	7	1	1	7	0		18	0	1		4	2	1		1	1	A0A384K2H2	130	High	0	Not Found	High	Not Found	Not Found	Not Found	High	Not Found	Not Found	Not Found
A0A384K2H3	Transketolase OS=Botryotinia fuckeliana (strain B05.10) OX=332648 GN=BCIN_14g01980 PE=3 SV=1	74.9	6.1	Master Protein	638	High	0	16.892	60	4	4	8	122	637.24	176	39.41	17	4	21	18	4	3	3	4	A0A384K2H3	638	High	0	High	High	High	Peak Found	Not Found	High	High	Peak Found	High	324482	2.18254e+06	2.43731e+06	58220.7		1.43224e+07	694977	1014505		2.06723e+06	2.18254e+06	7.84865e+06
A0A384K2I5	Bccue5 OS=Botryotinia fuckeliana (strain B05.10) OX=332648 GN=Bccue5 PE=4 SV=1	48.8	5.19	Master Protein Candidate	130	High	0	4.203	7	1	1	7	0		18	0	1		4	2	1		1	1	A0A384K2I5	130	High	0	Not Found	High	Not Found	Not Found	Not Found	High	Not Found	Not Found	Not Found
A0A384K2J1	Bccyc1 OS=Botryotinia fuckeliana (strain B05.10) OX=332648 GN=Bccyc1 PE=3 SV=1	11.9	8.98	Master Protein	96	High	0	8.073	22	2	2	25	58	1076.8	27	8.69	6	5	5	6	2	2	2	2	A0A384K2J1	96	High	0	Not Found	High	Not Found	Peak Found	High	High	Peak Found	Peak Found	High		200444		19002.6	162180	401405	208695	78769.3	651226		200444
A0A384K2K1	Uncharacterized protein OS=Botryotinia fuckeliana (strain B05.10) OX=332648 GN=BCIN_14g02460 PE=4 SV=1	34.8	6.6	Master Protein	717	High	0.007	2.742	5	1	1	3	30	166.42	7	1.66	1	1	2	1	1	1	1	1	A0A384K2K1	717	High	0.007	Not Found	Not Found	Not Found	Not Found	Not Found	High	Not Found	Not Found	High									3.10657e+06
A0A384K2L1	t-SNARE coiled-coil homology domain-containing protein OS=Botryotinia fuckeliana (strain B05.10) OX=332648 GN=BCIN_14g02490 PE=4 SV=1	36.4	6.18	Master Protein	74	High	0.006	2.932	3	1	1	7	8		4	0	1		1	1	1		1	1	A0A384K2L1	74	High	0.006	Not Found	Not Found	Not Found	Not Found	Not Found	High	Not Found	Not Found	Not Found						528144
A0A384K2L5	Bcpbp1 OS=Botryotinia fuckeliana (strain B05.10) OX=332648 GN=Bcpbp1 PE=4 SV=1	103.3	9.92	Master Protein	887	High	0.007	2.772	4	1	1	1		159.3	9	0		1	2	1		1	1	1	A0A384K2L5	887	High	0.007	Not Found	Not Found	Not Found	Peak Found	Peak Found	Peak Found	Peak Found	Not Found	High				11053.9	12667.1	139381	75890.9		494933
A0A384K2M6	Bccue5 OS=Botryotinia fuckeliana (strain B05.10) OX=332648 GN=Bccue5 PE=4 SV=1	47.5	5.1	Master Protein Candidate	130	High	0	4.203	7	1	1	7	0		18	0	1		4	2	1		1	1	A0A384K2M6	130	High	0	Not Found	High	Not Found	Not Found	Not Found	High	Not Found	Not Found	Not Found
A0A384K2N3	Bcrrp42 OS=Botryotinia fuckeliana (strain B05.10) OX=332648 GN=Bcrrp42 PE=3 SV=1	41.4	4.61	Master Protein	211	High	0.007	2.784	1	1	1	5			8				1				1		A0A384K2N3	211	High	0.007	Not Found	Not Found	Not Found	Not Found	Not Found	Not Found	Not Found	Not Found	High									367039
A0A384K2Q3	Uncharacterized protein OS=Botryotinia fuckeliana (strain B05.10) OX=332648 GN=BCIN_14g02580 PE=4 SV=1	23.2	8.46	Master Protein	523	High	0.005	3.072	2	1	1	14			5	0			1	1			1	1	A0A384K2Q3	523	High	0.005	Not Found	High	Peak Found	Not Found	Not Found	Not Found	Not Found	Peak Found	Not Found		85346.9	20921.9					63020.2			85346.9	67373
A0A384K2R9	Bclcc2 OS=Botryotinia fuckeliana (strain B05.10) OX=332648 GN=Bclcc2 PE=3 SV=1	63.4	4.67	Master Protein	508	High	0	13.038	18	2	2	5	80	797.66	40	4.89	4	4	6	4	1	1	2	1	A0A384K2R9	508	High	0	Peak Found	Not Found	Not Found	High	Peak Found	High	Not Found	Peak Found	Peak Found	151738			1.22952e+06	87863	437242		355240	212947	966705
A0A384K2S3	Uncharacterized protein OS=Botryotinia fuckeliana (strain B05.10) OX=332648 GN=BCIN_14g02850 PE=4 SV=1	17.4	4.58	Master Protein	815	High	0	16.169	71	1	1	9	70	4387.25	174	31.97	16	16	23	16	1	1	1	1	A0A384K2S3	815	High	0	Not Found	High	High	Not Found	Not Found	High	Not Found	Not Found	High		5.39458e+06	305152			5.88853e+06			371680		5.39458e+06	982654
A0A384K2T7	Bcgbl1 OS=Botryotinia fuckeliana (strain B05.10) OX=332648 GN=Bcgbl1 PE=4 SV=1	34.9	7.03	Master Protein	173	High	0.005	3.425	7	1	1	3	37	479.14	4	2.44	2	2	1	2	1	1	1	1	A0A384K2T7	173	High	0.005	Not Found	Peak Found	High	Not Found	Peak Found	Peak Found	Peak Found	Peak Found	High		34104.3	588258		99327.3	1.56731e+06	125244	113336	1.0704e+06		34104.3	1.89431e+06
A0A384K2U7	Bccrm1 OS=Botryotinia fuckeliana (strain B05.10) OX=332648 GN=Bccrm1 PE=3 SV=1	122.8	5.29	Master Protein	460	High	0	4.5	2	2	2	3			11				2				2		A0A384K2U7	460	High	0	Not Found	High	Not Found	Not Found	Not Found	High	Not Found	Not Found	Not Found
A0A384K2U8	Bcdbp5 OS=Botryotinia fuckeliana (strain B05.10) OX=332648 GN=Bcdbp5 PE=4 SV=1	51.8	5.44	Master Protein	281	High	0	20.351	12	1	1	7	46		42	8.37	3		5	4	1		1	1	A0A384K2U8	281	High	0	Not Found	Not Found	Not Found	Not Found	Not Found	High	Not Found	Not Found	Not Found						481388
A0A384K2U9	Uncharacterized protein OS=Botryotinia fuckeliana (strain B05.10) OX=332648 GN=BCIN_14g03230 PE=4 SV=1	16	9.25	Master Protein	144	Medium	0.02	1.83	1	1	1	11			2				1				1		A0A384K2U9	144	Medium	0.02	Not Found	High	Not Found	Not Found	Not Found	Not Found	Not Found	Not Found	Not Found
A0A384K2W1	PABS domain-containing protein OS=Botryotinia fuckeliana (strain B05.10) OX=332648 GN=BCIN_14g01740 PE=3 SV=1	33.1	5.8	Master Protein Candidate	177	High	0	11.54	48	3	3	8	89	2568.19	72	19.04	11	12	13	12	2	2	2	2	A0A384K2W1	177	High	0	Not Found	High	Not Found	High	High	High	High	High	High		6077977		879116	1.36244e+06	1.65275e+07	3.01537e+06	834283	520150		6077977
A0A384K2W8	Uncharacterized protein OS=Botryotinia fuckeliana (strain B05.10) OX=332648 GN=BCIN_14g03270 PE=4 SV=1	154.9	5.86	Master Protein	711	High	0.005	2.981	8	1	1	1	12	284.07	9	1.76	2	2	2	2	1	1	1	1	A0A384K2W8	711	High	0.005	Not Found	Not Found	Not Found	Not Found	Not Found	High	Not Found	Peak Found	Not Found						491135		103135
A0A384K2Z2	Uncharacterized protein OS=Botryotinia fuckeliana (strain B05.10) OX=332648 GN=BCIN_14g03030 PE=4 SV=1	9.2	4.61	Master Protein	4	High	0.007	2.84	14	1	1	13	23	409.75	14	4.18	3	3	5	3	1	1	1	1	A0A384K2Z2	4	High	0.007	High	High	Not Found	Peak Found	Peak Found	High	High	Peak Found	Not Found		672015		23941.8	21576.7	194312	193521	31959.2			672015
A0A384K315	Bccue5 OS=Botryotinia fuckeliana (strain B05.10) OX=332648 GN=Bccue5 PE=4 SV=1	49.2	5.15	Master Protein	130	High	0	4.203	7	1	1	7	0		18	0	1		4	2	1		1	1	A0A384K315	130	High	0	Not Found	High	Not Found	Not Found	Not Found	High	Not Found	Not Found	Not Found
A0A384K328	Bcsui3 OS=Botryotinia fuckeliana (strain B05.10) OX=332648 GN=Bcsui3 PE=3 SV=1	34.9	7.69	Master Protein	306	High	0	6.855	5	2	2	3	63	255.23	8	3.17	1	1	2	1	1	1	1	1	A0A384K328	306	High	0	Not Found	Not Found	Not Found	Not Found	Not Found	Not Found	Not Found	Peak Found	High								102592	2.6418e+06
A0A384K329	V-type proton ATPase subunit G OS=Botryotinia fuckeliana (strain B05.10) OX=332648 GN=Bcvma10 PE=3 SV=1	13.5	6.25	Master Protein	293	High	0	18.636	26	3	3	24	129	1400.45	48	15.53	5	6	8	7	2	2	2	2	A0A384K329	293	High	0	Peak Found	High	Not Found	Peak Found	Peak Found	High	Peak Found	Peak Found	Peak Found	132234	1.94e+06		83254	119701	8.1839e+06	127485	603240	225603	842443	1.94e+06
A0A384K330	1,3-beta-glucanosyltransferase OS=Botryotinia fuckeliana (strain B05.10) OX=332648 GN=BCIN_14g03970 PE=3 SV=1	47.7	4.98	Master Protein	528	High	0	29.631	234	3	3	8	209	11267.6	313	80.92	55	58	65	56	3	3	3	3	A0A384K330	528	High	0	High	High	High	High	High	High	High	High	Peak Found	1.18795e+07	2.52322e+07	1.29301e+07	641860	2.82992e+07	3.42336e+07	1.05784e+07	3.73613e+06	1.0449e+06	7.56829e+07	2.52322e+07	4.16378e+07
A0A384K338	Uncharacterized protein OS=Botryotinia fuckeliana (strain B05.10) OX=332648 GN=BCIN_14g01680 PE=3 SV=1	33.1	6.42	Master Protein	371	Medium	0.014	2.076	2	1	1	7			2	0			1	1			1	1	A0A384K338	371	Medium	0.014	Not Found	Not Found	Not Found	Not Found	Not Found	High	Not Found	Not Found	Not Found
A0A384K340	Uncharacterized protein OS=Botryotinia fuckeliana (strain B05.10) OX=332648 GN=BCIN_14g03610 PE=3 SV=1	18.1	6.11	Master Protein	654	High	0	35.344	83	6	6	51	207	3115.29	131	39.92	21	16	22	24	6	5	6	5	A0A384K340	654	High	0	High	High	High	Not Found	High	High	High	High	High	903239	9.56724e+06	2.3794e+06		126268	1.36411e+07	2.51428e+06	1.57074e+06	4.60438e+06	5.75441e+06	9.56724e+06	7.66218e+06
A0A384K357	Bcypd1 OS=Botryotinia fuckeliana (strain B05.10) OX=332648 GN=Bcypd1 PE=4 SV=1	21.1	4.53	Master Protein	576	High	0	10.384	43	2	2	8	50	1238.91	68	16.64	9	9	14	11	1	1	1	1	A0A384K357	576	High	0	High	High	High	High	High	High	High	High	Peak Found	5.57929e+06	1.271e+07	3.01966e+06	1.05396e+06	1.44763e+06	3.52532e+06	2.06117e+06	1.4513e+06	207382	3.55449e+07	1.271e+07	9.72396e+06
A0A384K366	SCP2 domain-containing protein OS=Botryotinia fuckeliana (strain B05.10) OX=332648 GN=BCIN_14g04090 PE=4 SV=1	13.5	9.67	Master Protein	635	High	0.005	3.069	2	1	1	17			6	0			1	1			1	1	A0A384K366	635	High	0.005	Not Found	Not Found	Not Found	Not Found	Not Found	High	Not Found	Not Found	Not Found
A0A384K375	MR_MLE domain-containing protein OS=Botryotinia fuckeliana (strain B05.10) OX=332648 GN=BCIN_14g04180 PE=4 SV=1	48.4	6.33	Master Protein	822	High	0	4.911	6	2	2	9	17	151.31	14	0	1	1	3	1	1	1	2	1	A0A384K375	822	High	0	Not Found	Not Found	Not Found	Not Found	Not Found	Not Found	Not Found	Not Found	High
A0A384K383	40S ribosomal protein S24 OS=Botryotinia fuckeliana (strain B05.10) OX=332648 GN=BCIN_14g02680 PE=3 SV=1	15.4	10.96	Master Protein	1042	High	0	9.276	31	3	3	16	52	1110.4	39	4.94	6	7	10	8	2	1	2	2	A0A384K383	1042	High	0	Not Found	High	Peak Found	High	Not Found	High	High	Not Found	High		325017	400782	779809		1.22935e+06	207441		624613		325017	1.2906e+06
A0A384K387	Bccyc8 OS=Botryotinia fuckeliana (strain B05.10) OX=332648 GN=Bccyc8 PE=4 SV=1	115.9	6.67	Master Protein	784	High	0.007	2.617	8	1	1	2	24	327.58	11	0	1	3	3	1	1	1	1	1	A0A384K387	784	High	0.007	Not Found	High	Not Found	Not Found	Peak Found	High	Peak Found	Not Found	Not Found		170399			44232.4	311993	57227.8				170399
A0A384K3A6	Bcrpl5 OS=Botryotinia fuckeliana (strain B05.10) OX=332648 GN=Bcrpl5 PE=3 SV=1	34	8.88	Master Protein	1050	High	0	14.113	55	2	2	11	82	1638.1	54	19.8	17	11	11	16	2	1	2	2	A0A384K3A6	1050	High	0	Peak Found	High	Peak Found	Peak Found	High	High	High	High	High	153459	1.70851e+06	211492	19083.3	1113054	2.76148e+06	1.98864e+06	1.25125e+06	2.07815e+06	977667	1.70851e+06	681051
A0A384K3C5	Protein transport protein SEC31 OS=Botryotinia fuckeliana (strain B05.10) OX=332648 GN=Bcsec31 PE=3 SV=1	135.7	5.66	Master Protein	666	High	0	17.964	11	3	3	5	81	276.91	35	6	3	1	4	3	2	1	3	2	A0A384K3C5	666	High	0	Not Found	Not Found	Not Found	Not Found	Not Found	High	Not Found	Not Found	High
A0A384K3H4	RRM domain-containing protein OS=Botryotinia fuckeliana (strain B05.10) OX=332648 GN=BCIN_14g04640 PE=4 SV=1	16.4	4.53	Master Protein	1066	High	0	10.775	9	2	2	35	6		26	2.2	1		5	3	1		2	1	A0A384K3H4	1066	High	0	Not Found	High	Not Found	Not Found	Not Found	High	Not Found	Not Found	High
A0A384K3L1	Uncharacterized protein OS=Botryotinia fuckeliana (strain B05.10) OX=332648 GN=BCIN_15g00100 PE=4 SV=1	19	4.61	Master Protein	396	High	0	60.271	719	3	3	15	222	48612.8	1542	469.8	169	178	193	179	3	2	3	3	A0A384K3L1	396	High	0	High	High	High	High	High	High	High	High	High	1.36339e+08	8.48158e+08	1.16443e+08	2.50436e+07	5.89435e+07	2.36473e+08	5.52223e+07	1.15404e+08	4.96345e+06	8.68597e+08	8.48158e+08	3.74971e+08
A0A384K3L5	Bcvti1 OS=Botryotinia fuckeliana (strain B05.10) OX=332648 GN=Bcvti1 PE=3 SV=1	25.2	7.58	Master Protein	762	High	0	25.153	68	5	5	31	164	3443.83	108	33.14	17	14	19	18	3	2	4	4	A0A384K3L5	762	High	0	High	High	High	Peak Found	High	High	High	Not Found	High	58030.7	880881		367251	86585.9	3.53752e+06	145809		896223	369706	880881
A0A384K3P2	Bcrpb4 OS=Botryotinia fuckeliana (strain B05.10) OX=332648 GN=Bcrpb4 PE=4 SV=1	16.1	5.05	Master Protein	684	High	0	10.461	8	1	1	10	82	605.44	22	5.43	2	2	2	2	1	1	1	1	A0A384K3P2	684	High	0	Not Found	Peak Found	Not Found	Peak Found	Not Found	Not Found	Not Found	Not Found	High		34416.6		7830.05					1469425		34416.6
A0A384K3Q8	Protoglobin domain-containing protein OS=Botryotinia fuckeliana (strain B05.10) OX=332648 GN=BCIN_15g00320 PE=4 SV=1	30.2	6.39	Master Protein	543	High	0.004	3.365	4	1	1	7	13	219.79	5	2.23	1	1	1	1	1	1	1	1	A0A384K3Q8	543	High	0.004	Not Found	Not Found	Not Found	Not Found	Not Found	Peak Found	High	Peak Found	Not Found						81567.8	154861	122290
A0A384K3S2	Bcsui3 OS=Botryotinia fuckeliana (strain B05.10) OX=332648 GN=Bcsui3 PE=3 SV=1	36.7	7.36	Master Protein Candidate	306	High	0	6.855	5	2	2	3	63	255.23	8	3.17	1	1	2	1	1	1	1	1	A0A384K3S2	306	High	0	Not Found	Not Found	Not Found	Not Found	Not Found	Not Found	Not Found	Peak Found	High								102592	2.6418e+06
A0A384K3T6	Bcrpn10 OS=Botryotinia fuckeliana (strain B05.10) OX=332648 GN=Bcrpn10 PE=3 SV=1	31.5	4.98	Master Protein	660	High	0	11.068	10	1	1	8	45		56	11.63	3		4	3	1		1	1	A0A384K3T6	660	High	0	Not Found	Not Found	Not Found	Not Found	Not Found	High	Not Found	Not Found	Not Found						3.49965e+06
A0A384K3U2	Fumarate reductase OS=Botryotinia fuckeliana (strain B05.10) OX=332648 GN=BCIN_15g00140 PE=3 SV=1	53.3	7.09	Master Protein	334	High	0	30.002	34	3	3	9	204	2605.32	100	23.08	8	8	10	8	3	3	3	3	A0A384K3U2	334	High	0	Not Found	High	Not Found	Not Found	Not Found	High	Not Found	Peak Found	High		735766				1.26065e+06		34545.8	598657		735766
A0A384K3V1	Uncharacterized protein OS=Botryotinia fuckeliana (strain B05.10) OX=332648 GN=BCIN_14g04660 PE=4 SV=1	34.7	5.33	Master Protein	1028	High	0	10.11	19	3	3	10	77	628.7	29	5.93	4	4	7	4	2	2	2	2	A0A384K3V1	1028	High	0	Not Found	Peak Found	Peak Found	Not Found	High	High	Peak Found	High	High		755595	8680012		98012.2	2.79784e+06	242509	119887	1.80172e+06		755595	2.79515e+07
A0A384K3Z3	ATP synthase subunit alpha OS=Botryotinia fuckeliana (strain B05.10) OX=332648 GN=Bcatp1 PE=3 SV=1	59.8	9.1	Master Protein	150	High	0	68.23	140	9	9	19	240	7777.24	281	55.89	30	31	44	35	6	5	9	6	A0A384K3Z3	150	High	0	High	High	High	Peak Found	High	High	High	High	High	219589	4.66413e+06	1.66783e+06	310216	3.35795e+06	1.01678e+07	2.53881e+06	1.87378e+06	9.50128e+06	1.39897e+06	4.66413e+06	5.37078e+06
A0A384K423	Bccct6 OS=Botryotinia fuckeliana (strain B05.10) OX=332648 GN=Bccct6 PE=3 SV=1	59.1	6.71	Master Protein	485	High	0.005	3.432	7	1	1	3	22	354.11	4	3.64	2	2	1	2	1	1	1	1	A0A384K423	485	High	0.005	Not Found	Not Found	Not Found	Not Found	Not Found	Not Found	Not Found	Not Found	High									675169
A0A384K438	S10_plectin domain-containing protein OS=Botryotinia fuckeliana (strain B05.10) OX=332648 GN=BCIN_14g04590 PE=4 SV=1	18.9	9.63	Master Protein	590	High	0.005	3.433	9	1	1	8	28	440.86	17	4.68	2	2	3	2	1	1	1	1	A0A384K438	590	High	0.005	Not Found	Not Found	High	Not Found	Not Found	Not Found	Not Found	Not Found	High
A0A384K460	Uncharacterized protein OS=Botryotinia fuckeliana (strain B05.10) OX=332648 GN=BCIN_15g01730 PE=4 SV=1	47.5	6.11	Master Protein	235	High	0	6.884	38	1	1	3	78	2366.73	89	19.95	9	9	11	9	1	1	1	1	A0A384K460	235	High	0	Not Found	Peak Found	Not Found	Not Found	Not Found	High	High	High	High		353896				1.12629e+06	1.48866e+06	2.80502e+06	7.14876e+06		353896
A0A384K466	Uncharacterized protein OS=Botryotinia fuckeliana (strain B05.10) OX=332648 GN=BCIN_15g01770 PE=4 SV=1	18.5	7.9	Master Protein	477	High	0.007	2.671	4	1	1	8	8		4	0	1		2	1	1		1	1	A0A384K466	477	High	0.007	Not Found	Not Found	Not Found	Not Found	Not Found	Not Found	Peak Found	Not Found	High							2805.99		537839
A0A384K487	Bccdc73 OS=Botryotinia fuckeliana (strain B05.10) OX=332648 GN=Bccdc73 PE=3 SV=1	45.4	9.33	Master Protein	939	High	0	6.641	8	2	2	3	34	322.19	8	2.18	2	2	2	2	1	1	1	1	A0A384K487	939	High	0	Peak Found	High	Peak Found	Peak Found	Peak Found	High	Peak Found	Peak Found	Not Found	268884	718708	88759.3	284622	122386	492026	328221	522070		1.71302e+06	718708	285824
A0A384K4A0	ATP synthase subunit beta OS=Botryotinia fuckeliana (strain B05.10) OX=332648 GN=Bcatp2 PE=3 SV=1	54.5	5.67	Master Protein	1022	High	0	28.387	150	5	5	14	196	7648.42	282	74.26	30	38	43	39	5	5	5	5	A0A384K4A0	1022	High	0	High	High	High	High	High	High	High	High	High	1.21433e+06	4.58484e+06	882516	215838	1.49191e+06	1.39808e+07	390118	4.12023e+06	1.84376e+06	7.73635e+06	4.58484e+06	2.84189e+06
A0A384K4A5	Glyceraldehyde-3-phosphate dehydrogenase OS=Botryotinia fuckeliana (strain B05.10) OX=332648 GN=BCIN_15g02120 PE=3 SV=1	36.6	6.33	Master Protein	806	High	0	73.874	279	7	7	29	285	10762.5	505	111.49	66	57	80	76	6	5	7	7	A0A384K4A5	806	High	0	High	High	High	High	High	High	High	High	Peak Found	2.87053e+06	1.30782e+07	3.69874e+06	3.61202e+06	1.45145e+06	3.9651e+07	3.17867e+06	508808	160020	1.82878e+07	1.30782e+07	1.19107e+07
A0A384K4A6	BcekdA OS=Botryotinia fuckeliana (strain B05.10) OX=332648 GN=BcekdA PE=4 SV=1	8.7	6.58	Master Protein	416	High	0	9.496	36	3	3	40	43	1345.8	48	11.56	8	8	11	9	1	1	2	2	A0A384K4A6	416	High	0	Peak Found	High	Not Found	Peak Found	High	High	High	High	Not Found	420168	2.47238e+06		189827	1.74991e+06	6.1186e+06	799214	1054891		2.67684e+06	2.47238e+06
A0A384K4A7	Uncharacterized protein OS=Botryotinia fuckeliana (strain B05.10) OX=332648 GN=BCIN_15g01850 PE=3 SV=1	24.9	8.98	Master Protein	499	High	0.007	2.671	3	1	1	8		139.41	3	0		1	1	1		1	1	1	A0A384K4A7	499	High	0.007	Not Found	Peak Found	Not Found	Not Found	Not Found	High	Not Found	Not Found	Not Found		122300				189093					122300
A0A384K4C1	Glycogen [starch] synthase OS=Botryotinia fuckeliana (strain B05.10) OX=332648 GN=BCIN_15g02270 PE=3 SV=1	81.1	6.61	Master Protein	195	High	0.005	3.904	9	1	1	2	2	279.44	13	1.91	1	2	3	3	1	1	1	1	A0A384K4C1	195	High	0.005	Not Found	High	Not Found	Not Found	Not Found	High	Not Found	Not Found	Not Found
A0A384K4C2	Uncharacterized protein OS=Botryotinia fuckeliana (strain B05.10) OX=332648 GN=BCIN_14g05320 PE=4 SV=1	41.9	4.97	Master Protein	28	Medium	0.011	2.372	8	1	1	5		253.74	7	0		2	2	4		1	1	1	A0A384K4C2	28	Medium	0.011	High	High	High	Peak Found	Not Found	Peak Found	Peak Found	High	Not Found	5.54669e+06	7.66858e+06	5.26754e+06	872190		39233304	1.43877e+06	7.4644e+06		3.53372e+07	7.66858e+06	1.69626e+07
A0A384K4F2	Bcrpn12 OS=Botryotinia fuckeliana (strain B05.10) OX=332648 GN=Bcrpn12 PE=3 SV=1	30.8	5.14	Master Protein	366	Medium	0.014	2.181	4	1	1	5	7	142.84	3	0	1	1	1	1	1	1	1	1	A0A384K4F2	366	Medium	0.014	Not Found	Not Found	Not Found	Not Found	Not Found	High	Not Found	Not Found	Not Found
A0A384K4G5	Uncharacterized protein OS=Botryotinia fuckeliana (strain B05.10) OX=332648 GN=BCIN_15g02570 PE=4 SV=1	79.8	8.57	Master Protein	466	High	0	10.691	15	1	1	3	32		26	1.61	5		6	4	1		1	1	A0A384K4G5	466	High	0	Not Found	High	Not Found	Not Found	Not Found	High	High	Not Found	High		535915				446866	120679		286076		535915
A0A384K4H4	CHY-type domain-containing protein OS=Botryotinia fuckeliana (strain B05.10) OX=332648 GN=BCIN_15g02710 PE=4 SV=1	14.4	6.38	Master Protein	11	High	0.007	2.635	4	1	1	11	1	152.56	5	1.84	1	1	1	1	1	1	1	1	A0A384K4H4	11	High	0.007	Not Found	High	Not Found	Not Found	Not Found	Peak Found	Not Found	Not Found	Not Found		674910				477092					674910
A0A384K4I7	Uncharacterized protein OS=Botryotinia fuckeliana (strain B05.10) OX=332648 GN=BCIN_15g01290 PE=4 SV=1	36.7	9.17	Master Protein	273	High	0	13.572	3	1	1	5		116.21	20			1	2			1	1		A0A384K4I7	273	High	0	Not Found	Not Found	Not Found	Not Found	Not Found	High	Not Found	Not Found	Not Found
A0A384K4K0	Bccdc12 OS=Botryotinia fuckeliana (strain B05.10) OX=332648 GN=Bccdc12 PE=3 SV=1	44.3	8.53	Master Protein	210	High	0	11.938	26	2	2	6	55	1463.95	37	11.12	6	7	6	7	2	2	2	2	A0A384K4K0	210	High	0	Peak Found	Peak Found	Peak Found	Not Found	Peak Found	High	Peak Found	High	Not Found	1.4833e+06	2.30364e+06	1.5015e+06		1.17815e+06	7.85852e+06	1.4094e+06	1.24269e+06		9.44989e+06	2.30364e+06	4.83516e+06
A0A384K4K2	Bchat2 OS=Botryotinia fuckeliana (strain B05.10) OX=332648 GN=Bchat2 PE=4 SV=1	48.9	5.12	Master Protein	127	High	0.008	2.493	4	1	1	3	21	218.55	5	2.04	1	1	1	1	1	1	1	1	A0A384K4K2	127	High	0.008	Not Found	Not Found	Not Found	Not Found	Not Found	High	Not Found	Not Found	Not Found
A0A384K4L4	Uncharacterized protein OS=Botryotinia fuckeliana (strain B05.10) OX=332648 GN=BCIN_15g02570 PE=4 SV=1	62.4	6.87	Master Protein Candidate	466	High	0	10.691	15	1	1	4	32		26	1.61	5		6	4	1		1	1	A0A384K4L4	466	High	0	Not Found	High	Not Found	Not Found	Not Found	High	High	Not Found	High		535915				446866	120679		286076		535915
A0A384K4M3	Bcerg20 OS=Botryotinia fuckeliana (strain B05.10) OX=332648 GN=Bcerg20 PE=3 SV=1	39.8	5.25	Master Protein	37	Medium	0.015	2.046	15	1	1	2	34	574.35	11	3.42	3	4	4	4	1	1	1	1	A0A384K4M3	37	Medium	0.015	Not Found	Peak Found	Not Found	Not Found	Peak Found	High	Peak Found	Peak Found	Peak Found		1.26583e+06			4.96038e+06	1.72979e+06	1.12672e+06	933345	197876		1.26583e+06
A0A384K4N6	Methionine adenosyltransferase 2 subunit beta OS=Botryotinia fuckeliana (strain B05.10) OX=332648 GN=BCIN_15g03160 PE=3 SV=1	34.6	5.48	Master Protein	264	High	0.005	2.976	4	1	1	4	14	181.53	5	0	1	1	1	1	1	1	1	1	A0A384K4N6	264	High	0.005	Not Found	High	Not Found	Not Found	Not Found	Not Found	Not Found	Not Found	Not Found
A0A384K4P4	Bcabp1 OS=Botryotinia fuckeliana (strain B05.10) OX=332648 GN=Bcabp1 PE=4 SV=1	86.8	4.88	Master Protein	781	High	0	43.326	47	7	7	13	311	2865.19	90	24.75	12	11	13	11	5	4	6	5	A0A384K4P4	781	High	0	High	High	High	High	Peak Found	High	Peak Found	High	High	385920	726019	205922	8762.84	56281.4	920136	58415.1	96093	3.71571e+06	2.45864e+06	726019	663112
A0A384K4Q0	Uncharacterized protein OS=Botryotinia fuckeliana (strain B05.10) OX=332648 GN=BCIN_15g03320 PE=4 SV=1	49.2	5.38	Master Protein	399	Medium	0.023	1.683	1	1	1	3			5				1				1		A0A384K4Q0	399	Medium	0.023	Not Found	Not Found	Not Found	Peak Found	Peak Found	Not Found	Peak Found	High	Not Found				47499.8	132854		272881	268881
A0A384K4Q7	Phosphatidylglycerol/phosphatidylinositol transfer protein OS=Botryotinia fuckeliana (strain B05.10) OX=332648 GN=Bcnpc2 PE=3 SV=1	18	4.82	Master Protein	963	High	0	12.181	20	2	2	31	23		48	9.73	6		7	7	1		2	1	A0A384K4Q7	963	High	0	Not Found	Not Found	Not Found	Not Found	Not Found	High	Not Found	Not Found	High						2.61358e+06
A0A384K4S3	Bcgrx3 OS=Botryotinia fuckeliana (strain B05.10) OX=332648 GN=Bcgrx3 PE=4 SV=1	28.4	5	Master Protein	748	High	0	6.611	14	2	2	6	15	570.3	21	3.95	3	3	4	4	1	1	1	1	A0A384K4S3	748	High	0	Not Found	High	Not Found	Not Found	Peak Found	High	Not Found	Not Found	High					240620	449613			1.09204e+06
A0A384K4T6	Uncharacterized protein OS=Botryotinia fuckeliana (strain B05.10) OX=332648 GN=BCIN_15g03060 PE=4 SV=1	43.5	7.14	Master Protein	975	High	0	10.387	12	3	3	9	81	449.11	19	2.18	3	2	3	4	2	1	2	2	A0A384K4T6	975	High	0	High	High	Not Found	Not Found	Not Found	Peak Found	Peak Found	Not Found	Not Found		945310				158614	98161.8				945310
A0A384K4U0	Peptidase S53 domain-containing protein OS=Botryotinia fuckeliana (strain B05.10) OX=332648 GN=BCIN_15g03150 PE=4 SV=1	61.7	4.97	Master Protein	644	High	0.005	3.082	22	1	1	2	23	640.4	28	0	5	5	6	6	1	1	1	1	A0A384K4U0	644	High	0.005	Peak Found	Not Found	Not Found	High	High	High	Peak Found	Not Found	Not Found	86821.5			544524	484301	1.59119e+06	201341			553128
A0A384K4V0	t-SNARE coiled-coil homology domain-containing protein OS=Botryotinia fuckeliana (strain B05.10) OX=332648 GN=BCIN_15g03750 PE=4 SV=1	45.6	6.48	Master Protein	94	High	0.008	2.501	1	1	1	7				0				1				1	A0A384K4V0	94	High	0.008	Not Found	High	Not Found	Not Found	Not Found	Not Found	Not Found	Not Found	Not Found
A0A384K4Y8	Alpha-1,4 glucan phosphorylase OS=Botryotinia fuckeliana (strain B05.10) OX=332648 GN=Bcgph1 PE=3 SV=1	99.7	6.48	Master Protein	409	High	0	10.145	14	3	3	6	55	678.48	12	2.37	4	4	3	3	3	3	2	3	A0A384K4Y8	409	High	0	Not Found	Not Found	Not Found	Not Found	Not Found	High	High	Not Found	Not Found						676781
A0A384K507	Anaphase-promoting complex subunit 2 OS=Botryotinia fuckeliana (strain B05.10) OX=332648 GN=Bcapc2 PE=3 SV=1	101.2	5.6	Master Protein	595	Medium	0.028	1.583	4	1	1	2	3	147.71	3	0	1	1	1	1	1	1	1	1	A0A384K507	595	Medium	0.028	Not Found	Not Found	Not Found	Not Found	Not Found	High	Not Found	Not Found	Peak Found						657098			463630
A0A384K536	Bcmlc1 OS=Botryotinia fuckeliana (strain B05.10) OX=332648 GN=Bcmlc1 PE=4 SV=1	15.8	4.65	Master Protein	72	High	0	14.22	46	2	2	19	168	3418.54	112	32.73	11	11	13	11	2	2	2	2	A0A384K536	72	High	0	Not Found	Peak Found	Not Found	Peak Found	Not Found	High	Peak Found	Peak Found	High		2277143		196547		1.07552e+07	298284	492401	6.07567e+06		2277143
A0A384K539	HD_domain domain-containing protein OS=Botryotinia fuckeliana (strain B05.10) OX=332648 GN=BCIN_15g04370 PE=4 SV=1	30.7	5.22	Master Protein	812	High	0.005	3.038	2	1	1	6		138.21	4			1	1			1	1		A0A384K539	812	High	0.005	Not Found	Not Found	Not Found	Not Found	Not Found	High	Not Found	Not Found	Not Found						1.4899e+06
A0A384K542	1,4-alpha-glucan-branching enzyme OS=Botryotinia fuckeliana (strain B05.10) OX=332648 GN=Bcglc3 PE=3 SV=1	80.1	5.95	Master Protein	966	High	0	16.471	26	3	3	5	105	933.76	38	8.88	7	5	7	7	3	3	3	3	A0A384K542	966	High	0	Not Found	High	Not Found	Not Found	Not Found	High	Peak Found	Peak Found	High		437289				1833679	139275	76416.2	543079		437289
A0A384K549	Eukaryotic translation initiation factor 3 subunit D OS=Botryotinia fuckeliana (strain B05.10) OX=332648 GN=BCIN_15g04490 PE=3 SV=1	63.9	5.44	Master Protein	925	High	0.005	3.912	4	1	1	2	14	181.53	6	0	1	1	1	1	1	1	1	1	A0A384K549	925	High	0.005	Not Found	Not Found	Not Found	Not Found	Not Found	High	Not Found	Not Found	Not Found
A0A384K552	Uncharacterized protein OS=Botryotinia fuckeliana (strain B05.10) OX=332648 GN=BCIN_15g02180 PE=4 SV=1	174	6.44	Master Protein	257	Medium	0.016	1.999	3	1	1	1	19		3	0	1		1	1	1		1	1	A0A384K552	257	Medium	0.016	Not Found	Not Found	Not Found	Not Found	Not Found	High	Not Found	Not Found	Not Found
A0A384K557	Uncharacterized protein OS=Botryotinia fuckeliana (strain B05.10) OX=332648 GN=BCIN_15g04580 PE=4 SV=1	15	4.77	Master Protein	420	High	0.004	3.166	36	1	1	9	36	1163.64	29	1.91	9	9	9	9	1	1	1	1	A0A384K557	420	High	0.004	Peak Found	High	Peak Found	Not Found	Not Found	High	High	High	High	44042.2	544298	209917			1.10372e+06	117187		1.03762e+06	280587	544298	675976
A0A384K560	Bcsyp1 OS=Botryotinia fuckeliana (strain B05.10) OX=332648 GN=Bcsyp1 PE=4 SV=1	91.9	6.76	Master Protein	442	High	0	5.977	7	1	1	3	29		17	2.15	2		3	2	1		1	1	A0A384K560	442	High	0	Not Found	Peak Found	Not Found	Not Found	Not Found	High	Not Found	Not Found	Not Found		183069				262791					183069
A0A384K561	Mitochondrial intermediate peptidase OS=Botryotinia fuckeliana (strain B05.10) OX=332648 GN=BCIN_15g04410 PE=3 SV=1	80	5.74	Master Protein	483	High	0	7.597	16	2	2	4	31	705.26	29	6.49	3	4	5	4	1	1	2	1	A0A384K561	483	High	0	Not Found	Not Found	Not Found	Not Found	Not Found	High	Not Found	High	Peak Found						1.06418e+06			162716
A0A384K566	Bcser8 OS=Botryotinia fuckeliana (strain B05.10) OX=332648 GN=Bcser8 PE=4 SV=1	66.4	5.26	Master Protein	390	High	0	12.281	51	3	3	5	92	1609.13	68	10.08	8	10	19	14	3	3	3	3	A0A384K566	390	High	0	Peak Found	High	Peak Found	High	High	High	High	High	Peak Found	913356	1.27229e+06	1.67166e+06	1.3687e+06	1.56376e+06	2.06437e+06	5.3253e+06	3.69484e+06	2.01786e+06	5.81887e+06	1.27229e+06	5.38311e+06
A0A384K577	Bcglt1 OS=Botryotinia fuckeliana (strain B05.10) OX=332648 GN=Bcglt1 PE=3 SV=1	236.1	6.46	Master Protein	797	High	0	9.538	25	2	2	2	61	1200.11	45	4.82	5	6	8	6	2	2	2	2	A0A384K577	797	High	0	Not Found	Peak Found	Not Found	Not Found	Not Found	High	Not Found	Peak Found	High		641878				1.22616e+07		378086	434840		641878
A0A384K580	WW domain-containing protein OS=Botryotinia fuckeliana (strain B05.10) OX=332648 GN=BCIN_15g03460 PE=4 SV=1	30.4	4.64	Master Protein	539	High	0.005	3.876	4	1	1	6	19	162.78	5	0	1	1	1	1	1	1	1	1	A0A384K580	539	High	0.005	Not Found	Not Found	Not Found	High	Not Found	Not Found	Not Found	Not Found	Not Found
A0A384K599	FAD-binding PCMH-type domain-containing protein OS=Botryotinia fuckeliana (strain B05.10) OX=332648 GN=BCIN_15g03640 PE=3 SV=1	51	5.52	Master Protein	224	High	0	7.705	19	2	2	6	60	783.14	23	6.46	4	5	5	5	2	2	2	2	A0A384K599	224	High	0	High	High	Peak Found	Peak Found	Peak Found	High	Peak Found	Not Found	Not Found	114224	753759	878349	35799	21219.5	289661	674936			727708	753759	2.82847e+06
A0A384K5A0	CoA_binding domain-containing protein OS=Botryotinia fuckeliana (strain B05.10) OX=332648 GN=BCIN_15g04450 PE=4 SV=1	16.8	6.55	Master Protein	290	High	0	4.61	7	1	1	19	14		25	2.44	1		5	1	1		1	1	A0A384K5A0	290	High	0	Not Found	High	Not Found	Not Found	Not Found	Not Found	Not Found	Not Found	Not Found		1.25118e+06									1.25118e+06
A0A384K5B9	Bcnsr1 OS=Botryotinia fuckeliana (strain B05.10) OX=332648 GN=Bcnsr1 PE=4 SV=1	47.4	5.36	Master Protein	140	High	0.006	2.891	8	1	1	2	29	335.89	8	4.35	2	2	2	2	1	1	1	1	A0A384K5B9	140	High	0.006	Peak Found	High	Peak Found	Peak Found	Peak Found	High	Peak Found	Peak Found	Peak Found	44748	177893	79197.9	28179.4	34393.7	317232	409658	100931	189116	285083	177893	255034
A0A384K5C3	Bcnsr1 OS=Botryotinia fuckeliana (strain B05.10) OX=332648 GN=Bcnsr1 PE=4 SV=1	50.6	5.05	Master Protein Candidate	140	High	0.006	2.891	8	1	1	2	29	335.89	8	4.35	2	2	2	2	1	1	1	1	A0A384K5C3	140	High	0.006	Peak Found	High	Peak Found	Peak Found	Peak Found	High	Peak Found	Peak Found	Peak Found	44748	177893	79197.9	28179.4	34393.7	317232	409658	100931	189116	285083	177893	255034
A0A384K5E2	1,3-beta-glucanosyltransferase OS=Botryotinia fuckeliana (strain B05.10) OX=332648 GN=Bcgas5 PE=3 SV=1	48.6	4.42	Master Protein	162	High	0	13.13	38	1	1	3	42	1778.03	82	14.45	9	8	12	9	1	1	1	1	A0A384K5E2	162	High	0	High	High	Not Found	High	High	High	Not Found	Peak Found	Peak Found	125998	2.3266e+06		48717.8		4.13961e+06		163102	248206	802714	2.3266e+06
A0A384K5F9	Bcglo3 OS=Botryotinia fuckeliana (strain B05.10) OX=332648 GN=Bcglo3 PE=4 SV=1	51.5	9	Master Protein	973	High	0	19.891	30	3	3	8	71	614.48	62	8.09	8	3	11	8	3	1	2	3	A0A384K5F9	973	High	0	Peak Found	Peak Found	Peak Found	Peak Found	Peak Found	High	High	Peak Found	High	66496.6	441293	109255	55398.2	42395.3	2.50272e+06	614644	127578	1040054	423641	441293	351823
A0A384K5G0	Glucose-6-phosphate isomerase OS=Botryotinia fuckeliana (strain B05.10) OX=332648 GN=Bcpgi1 PE=3 SV=1	60.9	6.46	Master Protein	178	High	0	9.623	20	2	2	5	95	953.98	31	4.89	5	5	5	5	2	2	2	2	A0A384K5G0	178	High	0	Peak Found	Peak Found	Peak Found	Peak Found	Peak Found	High	High	Peak Found	Peak Found	546240	593559	166532	44531.7	164303	158865	143436	61174.2	118670	3.48002e+06	593559	536269
A0A384K5J6	Uncharacterized protein OS=Botryotinia fuckeliana (strain B05.10) OX=332648 GN=BCIN_15g05370 PE=4 SV=1	88.1	5.01	Master Protein	695	High	0.007	2.582	4	1	1	2	14	147.82	3	0	1	1	1	1	1	1	1	1	A0A384K5J6	695	High	0.007	Not Found	High	Not Found	Not Found	Not Found	Peak Found	Not Found	Not Found	Not Found		106284				239429					106284
A0A384K5J7	FAD-binding PCMH-type domain-containing protein OS=Botryotinia fuckeliana (strain B05.10) OX=332648 GN=BCIN_15g05580 PE=3 SV=1	70.7	4.74	Master Protein	102	Medium	0.014	2.131	6	1	1	2		120.49	11	1.89		1	3	2		1	1	1	A0A384K5J7	102	Medium	0.014	High	High	Peak Found	Not Found	Not Found	Not Found	Not Found	Not Found	Not Found	1.61115e+06	1.54641e+06	1.34147e+06							1.02644e+07	1.54641e+06	4.31982e+06
A0A384K5K4	Mitogen-activated protein kinase OS=Botryotinia fuckeliana (strain B05.10) OX=332648 GN=Bcsak1 PE=3 SV=1	39.4	5.99	Master Protein Candidate	609	Medium	0.014	2.119	3	1	1	4	12		4	0	1		1	1	1		1	1	A0A384K5K4	609	Medium	0.014	Peak Found	Peak Found	Not Found	Peak Found	Peak Found	High	Not Found	Peak Found	Not Found	39471.4	517504		33074.6	62036.5	363942		779004		251467	517504
A0A384K5K8	Uncharacterized protein OS=Botryotinia fuckeliana (strain B05.10) OX=332648 GN=BCIN_15g05440 PE=4 SV=1	32.1	6.44	Master Protein	518	High	0.005	3.829	8	1	1	4	17	329.59	11	3.75	2	2	2	2	1	1	1	1	A0A384K5K8	518	High	0.005	Peak Found	Peak Found	Peak Found	Peak Found	Peak Found	High	Peak Found	Peak Found	Peak Found	120022	210137	197760	199040	237697	509805	227459	142915	360109	764641	210137	636831
A0A384K5M6	Mannitol-1-phosphate 5-dehydrogenase OS=Botryotinia fuckeliana (strain B05.10) OX=332648 GN=CND9 PE=3 SV=1	42.9	5.66	Master Protein	1049	High	0	32.257	151	5	5	17	157	7715.57	221	53.96	33	38	42	38	5	5	5	5	A0A384K5M6	1049	High	0	High	High	High	High	Peak Found	High	High	High	High	1.02673e+06	3.87336e+06	906799	5.79573e+06	1.95792e+06	1.62631e+07	1.50174e+06	364039	487596	6.54118e+06	3.87336e+06	2.92008e+06
A0A384K5W2	Uncharacterized protein OS=Botryotinia fuckeliana (strain B05.10) OX=332648 GN=BCIN_16g00620 PE=4 SV=1	65.2	9.77	Master Protein	769	Medium	0.017	1.936	7	1	1	2	22	131.83	8	0	2	1	3	1	1	1	1	1	A0A384K5W2	769	Medium	0.017	Not Found	High	Peak Found	Not Found	Not Found	High	Not Found	Peak Found	Not Found		455980	479578			139898		56298.4			455980	1.54434e+06
A0A384K5X3	Tudor domain-containing protein OS=Botryotinia fuckeliana (strain B05.10) OX=332648 GN=BCIN_16g00590 PE=4 SV=1	31.7	9.07	Master Protein	997	High	0	4.354	1	1	1	5			8				1				1		A0A384K5X3	997	High	0	Not Found	Not Found	Not Found	Not Found	Not Found	Not Found	Not Found	Not Found	High
A0A384K5Y8	Uncharacterized protein OS=Botryotinia fuckeliana (strain B05.10) OX=332648 GN=BCIN_16g00820 PE=4 SV=1	87	9.64	Master Protein	482	Medium	0.028	1.585	3	1	1	2		81.04	4			1	2			1	1		A0A384K5Y8	482	Medium	0.028	Not Found	Peak Found	Not Found	Not Found	Peak Found	Peak Found	High	Not Found	High		57761.9			97927.6	64313.3			366740		57761.9
A0A384K5Z2	ERF-3 OS=Botryotinia fuckeliana (strain B05.10) OX=332648 GN=Bcsup35 PE=3 SV=1	78.7	8.09	Master Protein	185	High	0	8.342	12	3	3	6	20	263.68	16	0	3	2	4	3	2	2	3	2	A0A384K5Z2	185	High	0	High	High	Peak Found	Peak Found	Peak Found	High	Not Found	Not Found	Not Found	298159	1.08424e+06	233389	65158.5	71416	1.03999e+06				1.89953e+06	1.08424e+06	751562
A0A384K606	Lysine--tRNA ligase OS=Botryotinia fuckeliana (strain B05.10) OX=332648 GN=Bckrs1 PE=3 SV=1	69.8	6.34	Master Protein	379	High	0	5.194	1	1	1	2			9				1				1		A0A384K606	379	High	0	Not Found	Not Found	Not Found	Not Found	Not Found	High	Not Found	Not Found	Not Found
A0A384K613	CND3 OS=Botryotinia fuckeliana (strain B05.10) OX=332648 GN=CND3 PE=4 SV=1	43.4	7.47	Master Protein	294	High	0	6.363	19	1	1	5	35	1055.67	41	13.14	4	5	5	5	1	1	1	1	A0A384K613	294	High	0	Not Found	High	High	Not Found	Not Found	Not Found	Not Found	Peak Found	Not Found		5.49296e+06						165201			5.49296e+06
A0A384K617	Coronin OS=Botryotinia fuckeliana (strain B05.10) OX=332648 GN=Bccrn1 PE=3 SV=1	66.4	5.74	Master Protein	234	High	0	39.329	75	4	4	11	185	3290.77	138	27.98	19	17	20	19	4	3	4	4	A0A384K617	234	High	0	High	High	High	Peak Found	Peak Found	High	Peak Found	High	High	472404	6.16842e+06	2.28673e+06	16162.6	767883	9.10215e+06	651286	3.14627e+06	234610	3.00962e+06	6.16842e+06	7.36375e+06
A0A384K638	Mannose-1-phosphate guanylyltransferase OS=Botryotinia fuckeliana (strain B05.10) OX=332648 GN=BCIN_16g01240 PE=3 SV=1	24	5.6	Master Protein	852	High	0.005	3.685	5	1	1	5	23	155.93	11	0	1	1	2	1	1	1	1	1	A0A384K638	852	High	0.005	Not Found	High	Not Found	Not Found	Not Found	High	Not Found	Not Found	Not Found		109661				224729					109661
A0A384K649	Uncharacterized protein OS=Botryotinia fuckeliana (strain B05.10) OX=332648 GN=BCIN_15g05020 PE=4 SV=1	84.7	4.97	Master Protein	726	High	0.005	3.676	5	1	1	3			24	0			4	1			1	1	A0A384K649	726	High	0.005	Not Found	Not Found	Not Found	Not Found	Not Found	High	Not Found	Not Found	High
A0A384K656	Bcddr48 OS=Botryotinia fuckeliana (strain B05.10) OX=332648 GN=Bcddr48 PE=4 SV=1	34.4	4.7	Master Protein	382	High	0	50.066	68	10	10	37	294	1971.42	92	9.34	17	12	21	18	8	4	8	8	A0A384K656	382	High	0	Peak Found	High	Peak Found	Not Found	Peak Found	High	High	High	High	3.78088e+06	7.02835e+06	8.72921e+06		40593.4	2.2636e+06	6.35781e+06	3.65354e+06	4.08464e+06	2.40874e+07	7.02835e+06	2.81099e+07
A0A384K657	Clathrin light chain OS=Botryotinia fuckeliana (strain B05.10) OX=332648 GN=Bcclc1 PE=3 SV=1	25.8	4.56	Master Protein	839	High	0	36.637	28	3	3	18	124	126.22	107	19.67	10	1	10	7	2	1	1	2	A0A384K657	839	High	0	Not Found	High	High	Not Found	Not Found	High	Not Found	Not Found	High						259947
A0A384K662	Hsp90 chaperone protein kinase-targeting subunit OS=Botryotinia fuckeliana (strain B05.10) OX=332648 GN=Bccdc37 PE=3 SV=1	55.4	4.84	Master Protein	1068	High	0	9.347	19	3	3	6	97	689.66	22	1.94	5	4	6	4	2	2	3	2	A0A384K662	1068	High	0	Not Found	High	Peak Found	Not Found	High	High	Peak Found	Peak Found	High		318938	158587		543181	1.07639e+06	356322	131551	1.61878e+06		318938	510684
A0A384K665	4-methyl-5-beta-hydroxyethylthiazole kinase OS=Botryotinia fuckeliana (strain B05.10) OX=332648 GN=Bcthi6 PE=3 SV=1	55	5.78	Master Protein	709	High	0.004	3.171	4	1	1	2	35	188.35	6	1.8	1	1	1	1	1	1	1	1	A0A384K665	709	High	0.004	Not Found	Not Found	Not Found	Not Found	Not Found	High	Not Found	Not Found	Not Found						338785
A0A384K689	Bcecm15 OS=Botryotinia fuckeliana (strain B05.10) OX=332648 GN=Bcecm15 PE=3 SV=1	13.5	6.15	Master Protein	914	High	0	17.147	9	3	3	27	50	566.93	19	4.58	2	2	3	2	1	1	2	1	A0A384K689	914	High	0	Not Found	Peak Found	Not Found	Peak Found	Peak Found	High	Peak Found	Peak Found	Peak Found		1.46108e+06		135204	1.53133e+06	2.85412e+06	990857	223734	159755		1.46108e+06
A0A384K6B3	Galactose-1-phosphate uridylyltransferase OS=Botryotinia fuckeliana (strain B05.10) OX=332648 GN=Bcgal7 PE=3 SV=1	43.1	6.28	Master Protein	737	Medium	0.011	2.38	3	1	1	3		110.44	4	0		1	1	1		1	1	1	A0A384K6B3	737	Medium	0.011	Not Found	Not Found	Not Found	Not Found	Not Found	High	Not Found	Not Found	Not Found
A0A384K6E7	AMPK1_CBM domain-containing protein OS=Botryotinia fuckeliana (strain B05.10) OX=332648 GN=BCIN_16g01550 PE=4 SV=1	117.2	4.35	Master Protein Candidate	69	High	0	45.27	59	8	8	13	150	1792.94	94	15.23	15	10	19	15	7	4	8	7	A0A384K6E7	69	High	0	Peak Found	High	Peak Found	High	High	High	Peak Found	Peak Found	High	265524	1.47587e+06	667747	234535	814863	3.2575e+06	1.11583e+06	206333	1.58717e+06	1.69162e+06	1.47587e+06	2.15029e+06
A0A384K6E9	AMPK1_CBM domain-containing protein OS=Botryotinia fuckeliana (strain B05.10) OX=332648 GN=BCIN_16g01550 PE=4 SV=1	120.2	4.35	Master Protein	69	High	0	45.27	59	8	8	13	150	1792.94	94	15.23	15	10	19	15	7	4	8	7	A0A384K6E9	69	High	0	Peak Found	High	Peak Found	High	High	High	Peak Found	Peak Found	High	265524	1.47587e+06	667747	234535	814863	3.2575e+06	1.11583e+06	206333	1.58717e+06	1.69162e+06	1.47587e+06	2.15029e+06
A0A384K6F2	BcactA OS=Botryotinia fuckeliana (strain B05.10) OX=332648 GN=BcactA PE=3 SV=1	41.6	5.69	Master Protein	147	High	0	35.823	213	7	7	24	298	12118.7	353	92.35	50	52	58	53	6	6	7	7	A0A384K6F2	147	High	0	High	High	High	High	High	High	High	High	High	1.26876e+06	7.35147e+06	7.60953e+06	571428	113854	3.33125e+07	995172	6.3585e+06	8.20294e+06	8.08309e+06	7.35147e+06	2.45043e+07
A0A384K6H7	Uncharacterized protein OS=Botryotinia fuckeliana (strain B05.10) OX=332648 GN=BCIN_16g00060 PE=4 SV=1	7.9	4.04	Master Protein	788	High	0	33.048	101	1	1	29	97		344	95.58	29		38	34	1		1	1	A0A384K6H7	788	High	0	High	High	High	Not Found	Not Found	High	High	High	High	427389	1.82477e+07	785736			1.17715e+07	7.12581e+06	1.60208e+07	11979905	2.72284e+06	1.82477e+07	2.53024e+06
A0A384K6I9	Proteasome subunit alpha type OS=Botryotinia fuckeliana (strain B05.10) OX=332648 GN=Bcpre5 PE=3 SV=1	28.8	5.21	Master Protein	124	High	0.005	3.646	2	1	1	8	16		7		1		1		1		1		A0A384K6I9	124	High	0.005	Not Found	Not Found	Not Found	Not Found	Not Found	High	Not Found	Not Found	Not Found
A0A384K6N6	Glutaminase OS=Botryotinia fuckeliana (strain B05.10) OX=332648 GN=BCIN_16g02630 PE=3 SV=1	34.2	5.67	Master Protein	587	Medium	0.014	2.074	3	1	1	7	8		3	0	1		1	1	1		1	1	A0A384K6N6	587	Medium	0.014	Not Found	Not Found	Not Found	Not Found	Not Found	High	Not Found	Not Found	Not Found
A0A384K6Q9	Bcilv3 OS=Botryotinia fuckeliana (strain B05.10) OX=332648 GN=Bcilv3 PE=3 SV=1	65	6.95	Master Protein	9	High	0	5.207	8	1	1	2	22	491.2	17	4.82	2	2	2	2	1	1	1	1	A0A384K6Q9	9	High	0	Not Found	Not Found	Not Found	Not Found	Not Found	High	Not Found	Not Found	High						495916
A0A384K6R1	Uncharacterized protein OS=Botryotinia fuckeliana (strain B05.10) OX=332648 GN=BCIN_16g01500 PE=4 SV=1	73.6	4.75	Master Protein	206	High	0	5.169	5	1	1	4	27		18	2.79	1		3	1	1		1	1	A0A384K6R1	206	High	0	Not Found	Not Found	Not Found	Not Found	Not Found	Not Found	Not Found	Not Found	High									284627
A0A384K6R4	Uncharacterized protein OS=Botryotinia fuckeliana (strain B05.10) OX=332648 GN=BCIN_16g02280 PE=4 SV=1	37.8	10.08	Master Protein	231	Medium	0.017	1.961	3	1	1	3	5		4	0	1		1	1	1		1	1	A0A384K6R4	231	Medium	0.017	Not Found	Not Found	Not Found	Not Found	Not Found	High	Not Found	Not Found	Not Found						274385
A0A384K6T9	Uncharacterized protein OS=Botryotinia fuckeliana (strain B05.10) OX=332648 GN=BCIN_16g02810 PE=4 SV=1	21.6	5.82	Master Protein	236	High	0	24.314	24	2	2	16	26		75	9.57	5		11	8	1		2	1	A0A384K6T9	236	High	0	Peak Found	High	High	High	Peak Found	High	Peak Found	Peak Found	Peak Found	607229	2.81553e+06	926876	687814	590866	4.0859e+06	634830	490443	384798	3.86857e+06	2.81553e+06	2.98474e+06
A0A384K6V2	vWA-TerF-like domain-containing protein OS=Botryotinia fuckeliana (strain B05.10) OX=332648 GN=BCIN_16g03080 PE=4 SV=1	47.1	5.11	Master Protein Candidate	46	High	0	27.83	60	4	4	13	267	3277.45	139	29.06	13	14	19	14	4	4	4	4	A0A384K6V2	46	High	0	High	High	High	Peak Found	Not Found	High	Peak Found	High	Not Found	484335	8.21388e+06	1.18781e+06	149940		3.09688e+06	188474	766277		3.08563e+06	8.21388e+06	3.82499e+06
A0A384K6W6	vWA-TerF-like domain-containing protein OS=Botryotinia fuckeliana (strain B05.10) OX=332648 GN=BCIN_16g03080 PE=4 SV=1	47.4	5.11	Master Protein Candidate	46	High	0	27.83	60	4	4	13	267	3277.45	139	29.06	13	14	19	14	4	4	4	4	A0A384K6W6	46	High	0	High	High	High	Peak Found	Not Found	High	Peak Found	High	Not Found	484335	8.21388e+06	1.18781e+06	149940		3.09688e+06	188474	766277		3.08563e+06	8.21388e+06	3.82499e+06
A0A384K6Y0	vWA-TerF-like domain-containing protein OS=Botryotinia fuckeliana (strain B05.10) OX=332648 GN=BCIN_16g03080 PE=4 SV=1	66.5	5.72	Master Protein	46	High	0	27.83	60	4	4	9	267	3277.45	139	29.06	13	14	19	14	4	4	4	4	A0A384K6Y0	46	High	0	High	High	High	Peak Found	Not Found	High	Peak Found	High	Not Found	484335	8.21388e+06	1.18781e+06	149940		3.09688e+06	188474	766277		3.08563e+06	8.21388e+06	3.82499e+06
A0A384K711	Bctwf1 OS=Botryotinia fuckeliana (strain B05.10) OX=332648 GN=Bctwf1 PE=3 SV=1	36.5	6.81	Master Protein	755	High	0	29.325	42	4	4	23	203	2069.72	101	28.37	10	8	12	12	3	3	4	4	A0A384K711	755	High	0	Not Found	High	Not Found	Not Found	Not Found	High	Not Found	Not Found	Not Found						2.89984e+06
A0A384K717	vWA-TerF-like domain-containing protein OS=Botryotinia fuckeliana (strain B05.10) OX=332648 GN=BCIN_16g03080 PE=4 SV=1	48.4	5.19	Master Protein Candidate	46	High	0	27.83	60	4	4	12	267	3277.45	139	29.06	13	14	19	14	4	4	4	4	A0A384K717	46	High	0	High	High	High	Peak Found	Not Found	High	Peak Found	High	Not Found	484335	8.21388e+06	1.18781e+06	149940		3.09688e+06	188474	766277		3.08563e+06	8.21388e+06	3.82499e+06
A0A384K725	DNA polymerase OS=Botryotinia fuckeliana (strain B05.10) OX=332648 GN=Bcpol1 PE=3 SV=1	165	7.65	Master Protein	742	High	0	11.551	9	1	1	1	72	583.61	22	4.69	2	2	3	2	1	1	1	1	A0A384K725	742	High	0	Not Found	Not Found	Not Found	Not Found	Not Found	Not Found	Not Found	Not Found	High
A0A384K737	Uncharacterized protein OS=Botryotinia fuckeliana (strain B05.10) OX=332648 GN=BCIN_16g03190 PE=4 SV=1	13.9	9.5	Master Protein	565	High	0	10.633	20	2	2	25	37	899.39	31	9.42	5	5	5	5	2	2	2	2	A0A384K737	565	High	0	High	High	Peak Found	Not Found	Not Found	Peak Found	High	Not Found	Not Found	253922	528483	289627			260840	122808			1.61771e+06	528483	932661
A0A384K749	Peptidyl-prolyl cis-trans isomerase OS=Botryotinia fuckeliana (strain B05.10) OX=332648 GN=Bcess1 PE=4 SV=1	19.7	6	Master Protein	99	High	0	18.586	89	4	4	26	104	3357.41	168	21.52	20	17	29	23	3	2	3	3	A0A384K749	99	High	0	High	High	High	Peak Found	Not Found	High	High	High	High	465381	4.52024e+06	1.42135e+06	24384		3.63111e+06	798301	641639	9.54902e+06	2.96488e+06	4.52024e+06	4.57705e+06
A0A384K756	Dihydrofolate reductase OS=Botryotinia fuckeliana (strain B05.10) OX=332648 GN=Bcdfr1 PE=4 SV=1	24.9	5.83	Master Protein	362	Medium	0.028	1.591	1	1	1	12			3				1				1		A0A384K756	362	Medium	0.028	Not Found	Not Found	Not Found	Not Found	Not Found	High	Not Found	Not Found	Not Found						616644
A0A384K788	Bcssd1 OS=Botryotinia fuckeliana (strain B05.10) OX=332648 GN=Bcssd1 PE=4 SV=1	154	7.03	Master Protein	175	High	0	5.197	7	1	1	2	11		12		3		4		1		1		A0A384K788	175	High	0	Not Found	Not Found	Not Found	Peak Found	Peak Found	High	High	Not Found	High				44507.2	64172.3	259938			77748.2
A0A384K789	Bcsmi1 OS=Botryotinia fuckeliana (strain B05.10) OX=332648 GN=Bcsmi1 PE=3 SV=1	58.9	5.38	Master Protein	681	High	0	5.171	11	2	2	4	17	311.48	14	1.84	2	3	3	3	1	2	2	2	A0A384K789	681	High	0	Peak Found	High	Not Found	Peak Found	Peak Found	Peak Found	High	Peak Found	Not Found	75224.7	836956		84840.5	18993.8	316095	492146	104402		479247	836956
A0A384K7A2	Glutamate dehydrogenase OS=Botryotinia fuckeliana (strain B05.10) OX=332648 GN=BCIN_16g04050 PE=3 SV=1	49	6.29	Master Protein	648	High	0.005	3.086	9	1	1	4	18	319.8	11	0	2	2	3	2	1	1	1	1	A0A384K7A2	648	High	0.005	Not Found	Not Found	Not Found	Not Found	Not Found	High	Not Found	Not Found	Not Found
A0A384K7A7	Uncharacterized protein OS=Botryotinia fuckeliana (strain B05.10) OX=332648 GN=BCIN_16g04030 PE=4 SV=1	12.9	8.5	Master Protein	990	Medium	0.029	1.52	6	1	1	9	26	131.32	5	0	2	1	2	1	1	1	1	1	A0A384K7A7	990	Medium	0.029	Peak Found	Peak Found	Peak Found	Not Found	Not Found	Not Found	High	High	High	70226.5	470358	105540				516745	342660	395743	447403	470358	339861
A0A384K7D8	Uncharacterized protein OS=Botryotinia fuckeliana (strain B05.10) OX=332648 GN=BCIN_16g02340 PE=4 SV=1	16.3	4.93	Master Protein	706	High	0	6.539	10	1	1	17	26		26	2.03	3		4	3	1		1	1	A0A384K7D8	706	High	0	Not Found	High	Not Found	Not Found	Not Found	Not Found	Not Found	Not Found	Not Found		1.14098e+06									1.14098e+06
A0A384K7E3	Uncharacterized protein OS=Botryotinia fuckeliana (strain B05.10) OX=332648 GN=BCIN_16g04350 PE=4 SV=1	62.1	7.44	Master Protein Candidate	753	High	0	13.016	25	1	1	3	58	1535.27	62	13.65	5	6	8	6	1	1	1	1	A0A384K7E3	753	High	0	Peak Found	High	Peak Found	Not Found	Not Found	High	Not Found	Peak Found	Peak Found	38691.9	943210	45100.1			261203		26166.9	167863	246501	943210	145232
A0A384K7E5	Protein kinase domain-containing protein OS=Botryotinia fuckeliana (strain B05.10) OX=332648 GN=BCIN_16g04330 PE=3 SV=1	45.5	8.43	Master Protein	176	Medium	0.02	1.886	1	1	1	4			3				1				1		A0A384K7E5	176	Medium	0.02	Not Found	Not Found	Not Found	Not Found	Not Found	High	Not Found	Not Found	Not Found
A0A384K7E7	Bcssd1 OS=Botryotinia fuckeliana (strain B05.10) OX=332648 GN=Bcssd1 PE=4 SV=1	153.9	7.03	Master Protein Candidate	175	High	0	5.197	7	1	1	2	11		12		3		4		1		1		A0A384K7E7	175	High	0	Not Found	Not Found	Not Found	Peak Found	Peak Found	High	High	Not Found	High				44507.2	64172.3	259938			77748.2
A0A384K7E8	Uncharacterized protein OS=Botryotinia fuckeliana (strain B05.10) OX=332648 GN=BCIN_16g02430 PE=4 SV=1	50.5	4.91	Master Protein	505	High	0	7.921	50	1	1	3	92	3675.22	102	29.35	12	12	14	12	1	1	1	1	A0A384K7E8	505	High	0	High	High	Not Found	High	High	High	High	High	Not Found		1.06429e+06				9.95219e+06					1.06429e+06
A0A384K7G3	6PF2K domain-containing protein OS=Botryotinia fuckeliana (strain B05.10) OX=332648 GN=BCIN_16g04350 PE=4 SV=1	59.7	7.69	Master Protein	753	High	0	13.016	25	1	1	3	58	1535.27	62	13.65	5	6	8	6	1	1	1	1	A0A384K7G3	753	High	0	Peak Found	High	Peak Found	Not Found	Not Found	High	Not Found	Peak Found	Peak Found	38691.9	943210	45100.1			261203		26166.9	167863	246501	943210	145232
[truncated: 37 more rows]
[truncated: 25 more columns]
