# Supplementary material for: Unravelling the Initial Triggers of Botrytis cinerea Infection: First Description of Its Surfactome
Source: J Fungi (Basel). 2021 Nov 29;7(12):1021. doi: 10.3390/jof7121021 (PMC8708654; doi:10.3390/jof7121021)
Supplement: Supplementary file 1 [file jof-07-01021-s001.zip › suplementary Material Table S3.xlsx]

## Sheet: CC
CC		TCW5d	GLU	TCW5d	GLU
GO:0005575	cellular_component	41	44
GO:0005737	cytoplasm	36	36	17.0616	16.5899
GO:0005622	intracellular	36	34	17.0616	15.6682
GO:0005623	cell	28	28	13.2701	12.9032
GO:0032991	protein-containing complex	21	24	9.95261	11.0599
GO:0043226	organelle	21	20	9.95261	9.21659
GO:0005840	ribosome	15	15	7.109	6.91244
GO:0005634	nucleus	12	13	5.6872	5.99078
GO:0005829	cytosol	8	9	3.79147	4.14747
GO:0005576	extracellular region	7	8	3.31754	3.68664
GO:0005856	cytoskeleton	7	8	3.31754	3.68664
GO:0005739	mitochondrion	6	7	2.8436	3.22581
GO:0005886	plasma membrane	4	4	1.89573	1.84332
GO:0005615	extracellular space	3	3	1.4218	1.38249
GO:0005773	vacuole	1	2	0.473934	0.921659
GO:0005783	endoplasmic reticulum	2	2	0.947867	0.921659
GO:0005635	nuclear envelope	1	1	0.473934	0.460829
GO:0005694	chromosome	1	1	0.473934	0.460829
GO:0005794	Golgi apparatus	1	1	0.473934	0.460829
GO:0031410	cytoplasmic vesicle	1	1	0.473934	0.460829
		211	217

## Sheet: MF
MF		TCW5d	GLU	TCW5d	GLU
GO:0003674	molecular_function	96	101	47.5248	48.7923
GO:0003677	ion binding	42	43	20.7921	20.7729
GO:0003723	oxidoreductase activity	33	34	16.3366	16.4251
GO:0003729	RNA binding	17	17	8.41584	8.21256
GO:0003735	structural constituent of ribosome	14	14	6.93069	6.76329
GO:0003924	DNA binding	10	10	4.9505	4.83092
GO:0004386	isomerase activity	10	10	4.9505	4.83092
GO:0005198	peptidase activity	8	8	3.9604	3.86473
GO:0008092	ATPase activity	8	8	3.9604	3.86473
GO:0008135	transmembrane transporter activity	6	7	2.9703	3.38164
GO:0008168	cytoskeletal protein binding	6	6	2.9703	2.89855
GO:0008233	translation factor activity, RNA binding	5	6	2.47525	2.89855
GO:0008289	hydrolase activity, acting on glycosyl bonds	7	6	3.46535	2.89855
GO:0016301	lyase activity	6	5	2.9703	2.41546
GO:0016491	enzyme regulator activity	4	5	1.9802	2.41546
GO:0016746	kinase activity	4	4	1.9802	1.93237
GO:0016757	GTPase activity	2	3	0.990099	1.44928
GO:0016765	unfolded protein binding	3	3	1.48515	1.44928
GO:0016779	methyltransferase activity	2	2	0.990099	0.966184
GO:0016791	transferase activity, transferring acyl groups	2	2	0.990099	0.966184
GO:0016798	transferase activity, transferring glycosyl groups	2	2	0.990099	0.966184
GO:0016829	nucleotidyltransferase activity	2	2	0.990099	0.966184
GO:0016853	phosphatase activity	1	2	0.49505	0.966184
GO:0016874	rRNA binding	2	2	0.990099	0.966184
GO:0016887	mRNA binding	1	1	0.49505	0.483092
GO:0019843	helicase activity	1	1	0.49505	0.483092
GO:0022857	structural molecule activity	1	1	0.49505	0.483092
GO:0030234	lipid binding	1	1	0.49505	0.483092
GO:0043167	transferase activity, transferring alkyl or aryl (other than methyl) groups	1	1	0.49505	0.483092
GO:0051082	ligase activity	1	1	0.49505	0.483092
		202	207

## Sheet: BP
BP		TCW5d	GLU	TCW5d	GLU
GO:0008150	biological_process	108	111
GO:0044281	small molecule metabolic process	40	40	11.7647	11.9048
GO:0009058	biosynthetic process	33	32	9.70588	9.52381
GO:0034641	cellular nitrogen compound metabolic process	33	32	9.70588	9.52381
GO:0005975	carbohydrate metabolic process	27	26	7.94118	7.7381
GO:0006412	translation	22	23	6.47059	6.84524
GO:0009056	catabolic process	18	20	5.29412	5.95238
GO:0006810	transport	13	15	3.82353	4.46429
GO:0006091	generation of precursor metabolites and energy	12	11	3.52941	3.27381
GO:0051186	cofactor metabolic process	12	11	3.52941	3.27381
GO:0030154	cell differentiation	10	10	2.94118	2.97619
GO:0048856	anatomical structure development	10	10	2.94118	2.97619
GO:0000003	reproduction	9	9	2.64706	2.67857
GO:0048646	anatomical structure formation involved in morphogenesis	9	9	2.64706	2.67857
GO:0006520	cellular amino acid metabolic process	8	8	2.35294	2.38095
GO:0006790	sulfur compound metabolic process	8	8	2.35294	2.38095
GO:0055085	transmembrane transport	7	8	2.05882	2.38095
GO:0006457	protein folding	7	7	2.05882	2.08333
GO:0034655	nucleobase-containing compound catabolic process	7	7	2.05882	2.08333
GO:0071554	cell wall organization or biogenesis	6	6	1.76471	1.78571
GO:0006464	cellular protein modification process	5	5	1.47059	1.4881
GO:0006950	response to stress	5	5	1.47059	1.4881
GO:0007010	cytoskeleton organization	6	5	1.76471	1.4881
GO:0022607	cellular component assembly	5	4	1.47059	1.19048
GO:0065003	protein-containing complex assembly	4	3	1.17647	0.892857
GO:0006629	lipid metabolic process	2	2	0.588235	0.595238
GO:0019748	secondary metabolic process	2	2	0.588235	0.595238
GO:0051276	chromosome organization	2	2	0.588235	0.595238
GO:0006259	DNA metabolic process	1	1	0.294118	0.297619
GO:0006399	tRNA metabolic process	1	1	0.294118	0.297619
GO:0006605	protein targeting	1	1	0.294118	0.297619
GO:0006913	nucleocytoplasmic transport	1	1	0.294118	0.297619
GO:0007005	mitochondrion organization	1	1	0.294118	0.297619
GO:0007049	cell cycle	1	1	0.294118	0.297619
GO:0007059	chromosome segregation	1	1	0.294118	0.297619
GO:0007165	signal transduction	2	1	0.588235	0.297619
GO:0016192	vesicle-mediated transport	1	1	0.294118	0.297619
GO:0022618	ribonucleoprotein complex assembly	1	1	0.294118	0.297619
GO:0030705	cytoskeleton-dependent intracellular transport	1	1	0.294118	0.297619
GO:0040007	growth	1	1	0.294118	0.297619
GO:0042254	ribosome biogenesis	1	1	0.294118	0.297619
GO:0042592	homeostatic process	1	1	0.294118	0.297619
GO:0044403	symbiont process	1	1	0.294118	0.297619
GO:0007034	vacuolar transport	0	1	0	0.297619
GO:0040011	locomotion	1	0	0.294118	0
GO:0048870	cell motility	1	0	0.294118	0
		340	336
