# Supplementary material for: Unravelling the Initial Triggers of Botrytis cinerea Infection: First Description of Its Surfactome
Source: J Fungi (Basel). 2021 Nov 29;7(12):1021. doi: 10.3390/jof7121021 (PMC8708654; doi:10.3390/jof7121021)
Supplement: Supplementary file 1 [file jof-07-01021-s001.zip › suplementary Material Table S4 new.xlsx]

## Sheet: Hoja1
	sustractive		%
TMHMM Server	58	TMHMM Server	4.96575
SignalP-5.0 Server	1	SignalP-5.0 Server	0.0856164
SecretomeP	300	SecretomeP	25.6849
GPS-Lipid Myristoylation	83	GPS-Lipid Myristoylation	7.10616
GPS-Lipid Palmitoylation	109	GPS-Lipid Palmitoylation	9.33219
GPS-Lipid Farnesylation	9	GPS-Lipid Farnesylation	0.770548
GPS-Lipid Geranylgeranylation	0	GPS-Lipid Geranylgeranylation	0
OutCyte 1.0 server	239	OutCyte 1.0 server	20.4623
NO SIGNAL	211	NO SIGNAL	18.0651
	%	total
OutCyte 1.0 server	47.1287	476
GPS-Lipid Palmitoylation	27.6541	323
SecretomeP	28.1678	329
GPS-Lipid Myristoylation	16.7808	196
SignalP-5.0 Server	8.21918	96
GPS-Lipid Farnesylation	5.56507	65
TMHMM	4.96575	58
GPS-Lipid Geranylgeranylation	4.19521	49
GPI anchored	1.45548	17
total
