# Supplementary material for: Unravelling the Initial Triggers of Botrytis cinerea Infection: First Description of Its Surfactome
Source: J Fungi (Basel). 2021 Nov 29;7(12):1021. doi: 10.3390/jof7121021 (PMC8708654; doi:10.3390/jof7121021)
Supplement: Supplementary file 1 [file jof-07-01021-s001.zip › Supplementary Material Table S5.xlsx]

## Sheet: TCW string
#queryIndex	queryItem	stringId	identity	bitscore	preferredName	annotation
1	gi|154290465|ref|XP_001545827.1|	40559.M7UND3	100.0	267.7	M7UND3	annotation not available							To keep your network manageable, STRING changed two settings:
2	gi|154295182|ref|XP_001548028.1|	40559.M7UDN6	88.9	1035.4	M7UDN6	annotation not available
3	gi|154295760|ref|XP_001548314.1|	40559.M7TF51	99.6	1136.3	M7TF51	annotation not available							• previews of protein structures are not shown
4	gi|154296711|ref|XP_001548785.1|	40559.M7TQX9	100.0	737.6	M7TQX9	annotation not available							• the network edges show interaction confidence only
5	gi|154297985|ref|XP_001549417.1|	40559.M7V282	99.7	1266.5	M7V282	annotation not available
6	gi|154297987|ref|XP_001549418.1|	40559.M7U324	99.7	630.6	Bccat7	annotation not available							You can reverse these changes later, under the tabs 'Settings' below the network.
7	gi|154298211|ref|XP_001549529.1|	40559.M7UAK1	99.5	330.9	M7UAK1	annotation not available
8	gi|154298727|ref|XP_001549785.1|	40559.M7U798	99.5	945.7	M7U798	Belongs to the glycosyl hydrolase 1 family.							number of nodes:
9	gi|154299514|ref|XP_001550176.1|	40559.M7TVC6	99.8	879.0	M7TVC6	annotation not available							605
10	gi|154300519|ref|XP_001550675.1|	40559.M7TKA8	99.7	691.8	M7TKA8	annotation not available							number of edges:
11	gi|154301318|ref|XP_001551072.1|	40559.M7TD67	99.8	1223.0	Bclcc7	Belongs to the multicopper oxidase family.							777
12	gi|154301322|ref|XP_001551074.1|	40559.M7U430	99.6	1025.0	M7U430	Belongs to the type-B carboxylesterase/lipase family.							average node degree:
13	gi|154301342|ref|XP_001551084.1|	40559.M7UDB0	99.4	958.4	M7UDB0	Belongs to the glycosyl hydrolase 26 family.							2.57
14	gi|154302629|ref|XP_001551724.1|	40559.M7THW3	99.8	1104.7	M7THW3	Belongs to the major facilitator superfamily. Sugar transporter (TC 2.A.1.1) family							avg. local clustering coefficient:
15	gi|154303428|ref|XP_001552121.1|	40559.M7UT67	99.3	5581.5	M7UT67	annotation not available							0.265
16	gi|154303669|ref|XP_001552241.1|	40559.M7UKZ4	99.8	768.8	M7UKZ4	annotation not available							expected number of edges:
17	gi|154304682|ref|XP_001552745.1|	40559.M7TP50	99.6	961.1	M7TP50	annotation not available							523
18	gi|154304855|ref|XP_001552831.1|	40559.M7TYZ9	99.6	1109.4	M7TYZ9	Belongs to the type-B carboxylesterase/lipase family.							PPI enrichment p-value:
19	gi|154309203|ref|XP_001553936.1|	40559.M7TT92	99.3	874.8	M7TT92	Belongs to the glycosyl hydrolase 28 family.							< 1.0e-16
20	gi|154310925|ref|XP_001554793.1|	40559.M7UKM3	99.6	454.5	M7UKM3	annotation not available							your network has significantly more interactions
21	gi|154312025|ref|XP_001555341.1|	40559.M7U3W0	98.1	307.8	M7U3W0	annotation not available							than expected (what does that mean?)
22	gi|154312975|ref|XP_001555814.1|	40559.M7TUF3	99.6	1065.1	M7TUF3	Belongs to the major facilitator superfamily. Sugar transporter (TC 2.A.1.1) family
23	gi|154314102|ref|XP_001556376.1|	40559.M7UXY9	99.8	969.5	M7UXY9	annotation not available
24	gi|154314564|ref|XP_001556606.1|	40559.M7TNZ0	100.0	777.7	M7TNZ0	annotation not available
25	gi|154315292|ref|XP_001556969.1|	40559.M7UGN2	99.7	1511.5	M7UGN2	annotation not available
26	gi|154315848|ref|XP_001557246.1|	40559.M7UYE7	99.8	1409.8	M7UYE7	Belongs to the glycosyl hydrolase 31 family.
28	gi|154315918|ref|XP_001557281.1|	40559.M7U5S4	99.6	954.1	M7U5S4	annotation not available
29	gi|154316500|ref|XP_001557571.1|	40559.M7TTS9	99.8	927.5	M7TTS9	This enzyme condenses acetyl-CoA with acetoacetyl-CoA to form HMG-CoA, which is the substrate for HMG-CoA reductase.
30	gi|154316979|ref|XP_001557810.1|	40559.M7TI32	98.9	321.6	M7TI32	annotation not available
31	gi|154317154|ref|XP_001557897.1|	40559.M7U2W8	99.4	760.8	M7U2W8	Belongs to the glycosyl hydrolase 5 (cellulase A) family.
32	gi|154317537|ref|XP_001558088.1|	40559.M7UTY5	99.2	935.3	M7UTY5	annotation not available
33	gi|154317978|ref|XP_001558308.1|	40559.M7TKZ4	99.8	814.3	M7TKZ4	annotation not available
34	gi|154320327|ref|XP_001559480.1|	40559.M7UID6	99.8	1405.2	M7UID6	annotation not available
35	gi|154320612|ref|XP_001559622.1|	40559.M7U9R1	99.6	724.9	M7U9R1	annotation not available
36	gi|154321724|ref|XP_001560177.1|	40559.M7UKU2	98.3	365.9	M7UKU2	annotation not available
37	gi|154323424|ref|XP_001561026.1|	40559.M7V0V1	100.0	1047.0	M7V0V1	annotation not available
38	gi|347440931|emb|CCD33852.1|	40559.M7TAX9	100.0	493.0	M7TAX9	Catalyzes the hydrolysis of cutin, a polyester that forms the structure of plant cuticle
39	gi|347441181|emb|CCD34102.1|	40559.M7U0J4	100.0	759.2	M7U0J4	annotation not available
40	gi|347441220|emb|CCD34141.1|	40559.M7TTP8	100.0	602.4	M7TTP8	annotation not available
41	gi|347441405|emb|CCD34326.1|	40559.M7TVG2	100.0	1125.5	Bcgod2	annotation not available
42	gi|347441460|emb|CCD34381.1|	40559.M7U853	100.0	2323.9	M7U853	annotation not available
43	gi|347441899|emb|CCD34820.1|	40559.M7TAI2	100.0	704.1	M7TAI2	annotation not available
44	gi|347826883|emb|CCD42580.1|	40559.M7U6W5	99.9	1483.4	M7U6W5	annotation not available
45	gi|347827099|emb|CCD42796.1|	40559.M7TJ14	99.9	1328.5	M7TJ14	annotation not available
46	gi|347827351|emb|CCD43048.1|	40559.M7UFL3	98.8	992.6	Bcdug2	annotation not available
47	gi|347827352|emb|CCD43049.1|	40559.M7TFJ9	99.6	545.4	M7TFJ9	annotation not available
48	gi|347827370|emb|CCD43067.1|	40559.M7TFJ1	99.6	1124.4	M7TFJ1	annotation not available
49	gi|347827570|emb|CCD43267.1|	40559.M7TL92	96.8	435.6	M7TL92	annotation not available
50	gi|347827661|emb|CCD43358.1|	40559.M7UP80	100.0	790.8	M7UP80	annotation not available
51	gi|347827808|emb|CCD43505.1|	40559.M7TQ98	100.0	304.3	M7TQ98	annotation not available
52	gi|347827901|emb|CCD43598.1|	40559.M7TPD6	100.0	642.5	M7TPD6	annotation not available
53	gi|347827921|emb|CCD43618.1|	40559.M7U8P7	99.8	1290.0	Bchex5	Belongs to the major facilitator superfamily. Sugar transporter (TC 2.A.1.1) family
54	gi|347828246|emb|CCD43943.1|	40559.M7TUA2	100.0	821.6	M7TUA2	Belongs to the glycosyl hydrolase 5 (cellulase A) family.
55	gi|347828254|emb|CCD43951.1|	40559.M7UTS8	100.0	856.3	Bcgar2	annotation not available
56	gi|347828257|emb|CCD43954.1|	40559.M7U0Y3	100.0	738.8	M7U0Y3	annotation not available
57	gi|347828264|emb|CCD43961.1|	40559.M7UK88	100.0	707.2	M7UK88	annotation not available
58	gi|347828362|emb|CCD44059.1|	40559.M7TKC3	98.8	340.1	M7TKC3	annotation not available
59	gi|347828393|emb|CCD44090.1|	40559.M7TEC4	100.0	663.7	M7TEC4	annotation not available
60	gi|347828649|emb|CCD44346.1|	40559.M7U5B9	100.0	783.5	M7U5B9	Belongs to the glycosyl hydrolase 5 (cellulase A) family.
61	gi|347828735|emb|CCD44432.1|	40559.M7U594	95.5	1105.1	M7U594	annotation not available
62	gi|347829010|emb|CCD44707.1|	40559.M7UAQ3	99.3	887.9	M7UAQ3	annotation not available
63	gi|347829076|emb|CCD44773.1|	40559.M7U333	99.8	2020.0	M7U333	annotation not available
64	gi|347829998|emb|CCD45695.1|	40559.M7UFY5	99.7	631.3	M7UFY5	annotation not available
65	gi|347830062|emb|CCD45759.1|	40559.M7TSY9	97.1	547.4	Bchxt19	Belongs to the major facilitator superfamily. Sugar transporter (TC 2.A.1.1) family
66	gi|347830119|emb|CCD45816.1|	40559.M7TT22	100.0	655.6	M7TT22	annotation not available
67	gi|347830198|emb|CCD45895.1|	40559.M7V0V4	96.7	729.9	M7V0V4	annotation not available
68	gi|347830326|emb|CCD46023.1|	40559.M7UZB2	100.0	974.2	M7UZB2	Belongs to the peptidase S10 family.
69	gi|347830648|emb|CCD46345.1|	40559.M7TPJ3	100.0	579.7	M7TPJ3	annotation not available
70	gi|347831055|emb|CCD46752.1|	40559.M7U3J3	99.8	751.1	M7U3J3	annotation not available
71	gi|347831266|emb|CCD46963.1|	40559.M7TMP4	100.0	654.8	M7TMP4	Belongs to the mitochondrial carrier (TC 2.A.29) family.
72	gi|347831377|emb|CCD47074.1|	40559.M7UB68	100.0	778.1	M7UB68	annotation not available
73	gi|347831627|emb|CCD47324.1|	40559.M7UMK2	99.4	1438.7	M7UMK2	annotation not available
74	gi|347831743|emb|CCD47440.1|	40559.M7U5V1	99.5	438.0	M7U5V1	Belongs to the glycosyl hydrolase 11 (cellulase G) family.
75	gi|347832097|emb|CCD47794.1|	40559.M7TKP1	100.0	564.3	M7TKP1	annotation not available
76	gi|347832099|emb|CCD47796.1|	40559.M7TDZ6	92.8	1026.5	M7TDZ6	annotation not available
77	gi|347832570|emb|CCD48267.1|	40559.M7TN06	99.8	840.9	M7TN06	annotation not available
78	gi|347832629|emb|CCD48326.1|	40559.M7TUK8	100.0	1032.3	M7TUK8	Belongs to the cytochrome P450 family.
80	gi|347832869|emb|CCD48566.1|	40559.M7TUS3	100.0	797.0	M7TUS3	annotation not available
82	gi|347833304|emb|CCD49001.1|	40559.M7UX98	100.0	148.3	M7UX98	annotation not available
83	gi|347833363|emb|CCD49060.1|	40559.M7U4C1	100.0	841.3	M7U4C1	Belongs to the CDP-alcohol phosphatidyltransferase class-I family
84	gi|347833374|emb|CCD49071.1|	40559.M7U4B3	99.7	786.9	M7U4B3	annotation not available
85	gi|347833521|emb|CCD49218.1|	40559.M7TKY6	100.0	485.3	M7TKY6	annotation not available
86	gi|347833529|emb|CCD49226.1|	40559.M7TKZ1	99.6	1018.5	M7TKZ1	annotation not available
87	gi|347833624|emb|CCD49321.1|	40559.M7TN91	97.1	314.7	M7TN91	annotation not available
88	gi|347835228|emb|CCD49800.1|	40559.M7U0D1	100.0	1119.4	Bcdip5	annotation not available
89	gi|347835263|emb|CCD49835.1|	40559.M7U8H2	99.6	560.8	M7U8H2	Belongs to the short-chain dehydrogenases/reductases (SDR) family
90	gi|347835450|emb|CCD50022.1|	40559.M7UBJ3	99.8	929.9	M7UBJ3	annotation not available
91	gi|347835451|emb|CCD50023.1|	40559.M7TS65	100.0	531.6	M7TS65	annotation not available
92	gi|347835572|emb|CCD50144.1|	40559.M7UKH9	100.0	511.5	M7UKH9	annotation not available
94	gi|347835702|emb|CCD50274.1|	40559.M7TD64	100.0	637.1	Bcara1	Belongs to the glycosyl hydrolase 43 family.
95	gi|347835904|emb|CCD50476.1|	40559.M7V4F4	100.0	235.3	M7V4F4	annotation not available
96	gi|347836217|emb|CCD50789.1|	40559.M7USE5	100.0	251.1	M7USE5	annotation not available
97	gi|347836319|emb|CCD50891.1|	40559.M7TUP9	100.0	1805.8	M7TUP9	annotation not available
98	gi|347836330|emb|CCD50902.1|	40559.M7UE00	100.0	763.5	M7UE00	annotation not available
99	gi|347836616|emb|CCD51188.1|	40559.M7UT26	100.0	1553.1	M7UT26	Belongs to the cation transport ATPase (P-type) (TC 3.A.3) family. Type IIIA subfamily
100	gi|347836959|emb|CCD51531.1|	40559.M7TSP5	100.0	294.7	M7TSP5	annotation not available
101	gi|347837032|emb|CCD51604.1|	40559.M7UUN9	99.9	1615.9	M7UUN9	annotation not available
103	gi|347837639|emb|CCD52211.1|	40559.M7TZE3	100.0	505.0	M7TZE3	annotation not available
104	gi|347837772|emb|CCD52344.1|	40559.M7TR13	99.8	1130.5	Bchex2	Belongs to the major facilitator superfamily. Sugar transporter (TC 2.A.1.1) family
105	gi|347838105|emb|CCD52677.1|	40559.M7TSJ0	100.0	820.5	M7TSJ0	annotation not available
106	gi|347838349|emb|CCD52921.1|	40559.M7TWR9	99.8	826.2	M7TWR9	Converts sphingomyelin to ceramide.
107	gi|347838579|emb|CCD53151.1|	40559.M7U1Y1	98.9	517.7	M7U1Y1	Belongs to the short-chain dehydrogenases/reductases (SDR) family
108	gi|347838604|emb|CCD53176.1|	40559.M7TGV3	99.6	1392.9	M7TGV3	Belongs to the type-B carboxylesterase/lipase family.
109	gi|347838728|emb|CCD53300.1|	40559.M7TSK6	99.5	416.8	M7TSK6	annotation not available
110	gi|347838735|emb|CCD53307.1|	40559.M7US36	98.7	308.9	M7US36	annotation not available
111	gi|347838886|emb|CCD53458.1|	40559.M7UAX3	99.7	659.8	M7UAX3	annotation not available
112	gi|347839030|emb|CCD53602.1|	40559.M7USI3	100.0	377.5	M7USI3	annotation not available
113	gi|347839564|emb|CCD54136.1|	40559.M7UGM6	100.0	1014.2	M7UGM6	Belongs to the glycosyl hydrolase 1 family.
114	gi|347839683|emb|CCD54255.1|	40559.M7UCC4	99.6	542.7	M7UCC4	annotation not available
115	gi|347839722|emb|CCD54294.1|	40559.M7TI24	100.0	1290.8	M7TI24	annotation not available
116	gi|347839858|emb|CCD54430.1|	40559.M7UWR2	100.0	393.3	M7UWR2	Belongs to the glycosyl hydrolase 12 (cellulase H) family.
117	gi|347839889|emb|CCD54461.1|	40559.M7U3W5	99.8	1012.7	M7U3W5	Belongs to the glycosyl hydrolase 7 (cellulase C) family.
118	gi|347840354|emb|CCD54926.1|	40559.M7TGB9	99.0	1233.8	M7TGB9	annotation not available
119	gi|347840358|emb|CCD54930.1|	40559.M7TN50	95.8	2071.2	M7TN50	annotation not available
120	gi|347840412|emb|CCD54984.1|	40559.M7U7L8	99.8	1067.4	M7U7L8	Belongs to the major facilitator superfamily. Sugar transporter (TC 2.A.1.1) family
121	gi|347840617|emb|CCD55189.1|	40559.M7UPC5	99.9	1385.5	M7UPC5	annotation not available
122	gi|347840686|emb|CCD55258.1|	40559.M7U798	100.0	1038.5	M7U798	Belongs to the glycosyl hydrolase 1 family.
123	gi|347840809|emb|CCD55381.1|	40559.M7UDC1	100.0	997.7	M7UDC1	Belongs to the major facilitator superfamily. Sugar transporter (TC 2.A.1.1) family
124	gi|347841353|emb|CCD55925.1|	40559.M7USX5	100.0	925.2	M7USX5	Belongs to the glycosyl hydrolase 7 (cellulase C) family.
125	gi|347841480|emb|CCD56052.1|	40559.M7THW9	92.9	1021.5	M7THW9	Belongs to the major facilitator superfamily. Sugar transporter (TC 2.A.1.1) family
126	gi|347841485|emb|CCD56057.1|	40559.M7TIJ3	100.0	308.9	M7TIJ3	annotation not available
127	gi|347842135|emb|CCD56707.1|	40559.M7URX4	100.0	144.1	M7URX4	annotation not available
128	gi|347842199|emb|CCD56771.1|	40559.M7TYP7	100.0	444.1	M7TYP7	annotation not available
129	gi|347842261|emb|CCD56833.1|	40559.M7U259	99.3	594.7	M7U259	annotation not available
130	gi|347842273|emb|CCD56845.1|	40559.M7U249	100.0	1519.2	M7U249	annotation not available
131	gi|472235562|gb|EMR80536.1|	40559.M7TAW6	100.0	590.9	M7TAW6	annotation not available
132	gi|472235684|gb|EMR80651.1|	40559.M7TB68	100.0	1136.7	M7TB68	Belongs to the peptidase S10 family.
133	gi|472235871|gb|EMR80823.1|	40559.M7U2I4	100.0	741.1	M7U2I4	annotation not available
134	gi|472236211|gb|EMR81150.1|	40559.M7TIF5	100.0	1223.0	M7TIF5	annotation not available
135	gi|472236317|gb|EMR81254.1|	40559.M7TJG9	100.0	1790.0	M7TJG9	annotation not available
136	gi|472237694|gb|EMR82582.1|	40559.M7UGC1	100.0	1568.9	M7UGC1	annotation not available
137	gi|472237761|gb|EMR82647.1|	40559.M7UGI6	100.0	489.2	M7UGI6	annotation not available
138	gi|472238084|gb|EMR82960.1|	40559.M7TNI5	100.0	1147.5	M7TNI5	annotation not available
139	gi|472238086|gb|EMR82962.1|	40559.M7UHE4	100.0	844.3	M7UHE4	Belongs to the arginase family
140	gi|472238534|gb|EMR83393.1|	40559.M7U9T3	100.0	439.9	M7U9T3	annotation not available
141	gi|472238698|gb|EMR83550.1|	40559.M7TQ63	100.0	548.1	M7TQ63	annotation not available
142	gi|472238702|gb|EMR83554.1|	40559.M7TQY0	100.0	1229.2	M7TQY0	annotation not available
143	gi|472238746|gb|EMR83596.1|	40559.M7TJB5	100.0	1376.7	M7TJB5	annotation not available
144	gi|472238803|gb|EMR83650.1|	40559.M7TQG5	100.0	1379.8	M7TQG5	annotation not available
145	gi|472239027|gb|EMR83858.1|	40559.M7UB49	100.0	1116.3	M7UB49	annotation not available
146	gi|472239369|gb|EMR84187.1|	40559.M7UKR8	100.0	1059.3	M7UKR8	annotation not available
147	gi|472240312|gb|EMR85085.1|	40559.M7TUX0	100.0	1265.0	M7TUX0	annotation not available
148	gi|472240593|gb|EMR85352.1|	40559.M7UNT7	100.0	575.5	M7UNT7	annotation not available
149	gi|472240667|gb|EMR85425.1|	40559.M7TVV3	100.0	506.1	M7TVV3	Belongs to the glycosyl hydrolase 11 (cellulase G) family.
150	gi|472240785|gb|EMR85534.1|	40559.M7TWA7	100.0	1040.8	M7TWA7	annotation not available
151	gi|472241338|gb|EMR86066.1|	40559.M7TR26	100.0	1125.9	M7TR26	Belongs to the type-B carboxylesterase/lipase family.
152	gi|472242698|gb|EMR87384.1|	40559.M7U1G8	100.0	894.8	M7U1G8	annotation not available
153	gi|472243768|gb|EMR88408.1|	40559.M7UNE1	100.0	440.3	Bclot6	annotation not available
154	gi|472243965|gb|EMR88604.1|	40559.M7U4P2	100.0	1325.8	M7U4P2	annotation not available
155	gi|472244834|gb|EMR89436.1|	40559.M7U0K2	100.0	1043.5	M7U0K2	annotation not available
156	gi|472245444|gb|EMR90018.1|	40559.M7USM7	100.0	604.7	M7USM7	annotation not available
157	gi|472245548|gb|EMR90117.1|	40559.M7V1Q3	100.0	776.5	M7V1Q3	Belongs to the glycosyl hydrolase 5 (cellulase A) family.
158	gi|472245741|gb|EMR90302.1|	40559.M7V285	100.0	842.8	M7V285	annotation not available
159	gi|472246198|gb|EMR90742.1|	40559.M7V3F1	100.0	1031.9	M7V3F1	annotation not available
160	gi|472246360|gb|EMR90896.1|	40559.M7U4U4	100.0	568.9	M7U4U4	annotation not available
161	gi|472246387|gb|EMR90922.1|	40559.M7V3U4	100.0	649.4	M7V3U4	annotation not available
162	gi|472246409|gb|EMR90944.1|	40559.M7UAY5	100.0	1009.6	M7UAY5	annotation not available
163	gi|472246418|gb|EMR90953.1|	40559.M7UV62	100.0	516.2	M7UV62	annotation not available
164	gi|472246458|gb|EMR90993.1|	40559.M7UVA1	100.0	981.5	M7UVA1	Belongs to the metallo-dependent hydrolases superfamily. Peptidase M19 family
165	gi|472246726|gb|EMR91254.1|	40559.M7UBX0	100.0	870.5	M7UBX0	Belongs to the glycosyl hydrolase 5 (cellulase A) family.
166	gi|472246732|gb|EMR91260.1|	40559.M7UC75	100.0	766.5	M7UC75	annotation not available
167	gi|472246739|gb|EMR91267.1|	40559.M7V4S4	100.0	794.7	M7V4S4	annotation not available
168	gi|507414467|emb|CCD42947.2|	40559.M7TP99	100.0	1399.8	M7TP99	annotation not available
169	gi|507414476|emb|CCD43799.2|	40559.M7UFL4	97.3	1330.9	M7UFL4	annotation not available
170	gi|507414494|emb|CCD45102.2|	40559.M7UC24	100.0	2002.6	M7UC24	annotation not available
171	gi|507414558|emb|CCD50597.2|	40559.M7TQX6	100.0	528.1	M7TQX6	annotation not available
172	gi|507414596|emb|CCD53182.2|	40559.M7UU21	99.4	993.0	M7UU21	annotation not available
173	gi|347838015|emb|CCD52587.1|	40559.M7U2S0	90.4	352.8	M7U2S0	annotation not available
174	gi|472241905|gb|EMR86610.1|	40559.M7TZ85	100.0	835.9	M7TZ85	annotation not available
175	gi|472240264|gb|EMR85041.1|	40559.M7TNC1	100.0	816.6	M7TNC1	annotation not available
176	gi|347832847|emb|CCD48544.1|	40559.M7TT70	100.0	699.1	M7TT70	Belongs to the glycosyl hydrolase 43 family.
178	gi|300680890|sp|A6RPN7.1|BGALB_BOTFB	40559.M7UI16	100.0	2083.5	M7UI16	annotation not available
179	gi|154296866|ref|XP_001548862.1|	40559.M7TQB6	96.1	1362.1	M7TQB6	Converts sphingomyelin to ceramide.
180	gi|347839724|emb|CCD54296.1|	40559.M7TIQ0	100.0	865.5	Bcapm4	Belongs to the adaptor complexes medium subunit family.
181	gi|347833658|emb|CCD49355.1|	40559.M7U7I2	100.0	535.8	M7U7I2	annotation not available
182	gi|472246546|gb|EMR91078.1|	40559.M7UVI6	100.0	756.1	Bcsfa1	Belongs to the zinc-containing alcohol dehydrogenase family. Class-III subfamily
183	gi|347828253|emb|CCD43950.1|	40559.M7TUA7	99.7	642.5	Bclga1	Belongs to the DapA family.
184	gi|347842274|emb|CCD56846.1|	40559.M7U253	100.0	1601.3	M7U253	Belongs to the glycosyl hydrolase 31 family.
185	gi|347830992|emb|CCD46689.1|	40559.M7UR36	100.0	934.5	Bcpgx1	annotation not available
186	gi|347840434|emb|CCD55006.1|	40559.M7UR60	99.5	755.0	M7UR60	annotation not available
187	gi|347828594|emb|CCD44291.1|	40559.M7U5E7	100.0	1088.9	M7U5E7	annotation not available
188	gi|347833493|emb|CCD49190.1|	40559.M7TKX1	100.0	1097.8	BccatA	annotation not available
189	gi|347837703|emb|CCD52275.1|	40559.M7TEA0	99.8	1046.2	M7TEA0	Belongs to the major facilitator superfamily. Sugar transporter (TC 2.A.1.1) family
190	gi|347835616|emb|CCD50188.1|	40559.M7UXK3	100.0	212.6	Bclsm7	annotation not available
191	gi|347829834|emb|CCD45531.1|	40559.M7TXL7	99.7	651.7	M7TXL7	annotation not available
192	gi|472237563|gb|EMR82454.1|	40559.M7TMT9	100.0	275.8	Bcdut1	annotation not available
193	gi|472238862|gb|EMR83706.1|	40559.M7TJM5	100.0	634.8	M7TJM5	Belongs to the cytochrome P450 family.
194	gi|472236301|gb|EMR81238.1|	40559.M7U3Q8	100.0	1658.7	M7U3Q8	Belongs to the glycosyl hydrolase 3 family.
195	gi|472236763|gb|EMR81685.1|	40559.M7TJX4	100.0	513.5	M7TJX4	annotation not available
196	gi|12964194|emb|CAC29255.1|	40559.M7TRW5	100.0	675.2	Bcpme1	Involved in maceration and soft-rotting of plant tissue.
197	gi|51701964|sp|Q70Q35.3|SODC_BOTFU	40559.M7TY19	100.0	313.2	Bcsod1	Destroys radicals which are normally produced within the cells and which are toxic to biological systems.
198	gi|74697989|sp|Q96WM9.1|LAC2_BOTFU	40559.M7UFQ5	100.0	1201.8	Bclcc2	Belongs to the multicopper oxidase family.
199	gi|117938080|gb|ABK58108.1|	40559.M7U971	100.0	206.8	Bc4	Belongs to the calmodulin family.
200	gi|125629516|emb|CAM33462.1|	40559.M7U5F9	93.4	554.3	M7U5F9	annotation not available
201	gi|154289559|ref|XP_001545393.1|	40559.M7U6J2	99.6	523.5	Bcgst11	Belongs to the GST superfamily.
202	gi|154291666|ref|XP_001546414.1|	40559.M7U041	99.8	940.3	Bcglr1	Maintains high levels of reduced glutathione in the cytosol.
203	gi|154292187|ref|XP_001546670.1|	40559.M7TQ55	58.5	350.9	M7TQ55	annotation not available
204	gi|154293850|ref|XP_001547370.1|	40559.M7U4U9	99.8	1285.4	M7U4U9	Belongs to the nonaspanin (TM9SF) (TC 9.A.2) family.
205	gi|154297420|ref|XP_001549137.1|	40559.M7TSB3	99.7	1273.5	M7TSB3	Belongs to the peptidase M49 family.
206	gi|154297989|ref|XP_001549419.1|	40559.M7U9G9	99.5	398.7	M7U9G9	annotation not available
207	gi|154298344|ref|XP_001549595.1|	40559.M7TMD2	99.8	1055.0	M7TMD2	annotation not available
208	gi|154299512|ref|XP_001550175.1|	40559.M7TVH2	98.9	807.7	M7TVH2	annotation not available
209	gi|154303170|ref|XP_001551993.1|	40559.M7TRU7	99.6	529.6	Bcbxi1	Belongs to the BI1 family
210	gi|154303192|ref|XP_001552004.1|	40559.M7URF5	99.8	818.1	M7URF5	annotation not available
211	gi|154303355|ref|XP_001552085.1|	40559.M7U3Q7	100.0	1793.1	M7U3Q7	annotation not available
212	gi|154305361|ref|XP_001553083.1|	40559.M7TW51	99.5	1584.3	M7TW51	annotation not available
213	gi|154309175|ref|XP_001553922.1|	40559.M7TZT7	99.5	835.5	M7TZT7	annotation not available
214	gi|154311210|ref|XP_001554935.1|	40559.M7TCY7	99.9	1355.5	M7TCY7	annotation not available
215	gi|154314084|ref|XP_001556367.1|	40559.M7UPD7	99.6	952.6	Bcade13	Belongs to the lyase 1 family. Adenylosuccinate lyase subfamily
216	gi|154318052|ref|XP_001558345.1|	40559.M7U635	99.2	940.6	M7U635	Belongs to the oxygen-dependent FAD-linked oxidoreductase family
217	gi|154319199|ref|XP_001558917.1|	40559.M7USP9	100.0	322.8	M7USP9	annotation not available
218	gi|154320365|ref|XP_001559499.1|	40559.M7TII0	98.5	267.3	Bcspl1	annotation not available
219	gi|154322599|ref|XP_001560614.1|	40559.M7URS7	99.8	666.8	Bccel5A	Belongs to the glycosyl hydrolase 5 (cellulase A) family.
220	gi|172052498|sp|A6SAG8.2|LKHA4_BOTFB	40559.M7V1W1	99.8	1257.7	Bclap2	annotation not available
221	gi|225685573|emb|CAQ30275.1|	40559.M7TTU8	100.0	897.5	BcpkaR	annotation not available
222	gi|317376133|sp|A6S6V7.1|CYNS_BOTFB	40559.M7TPP8	100.0	321.2	cyn1	Catalyzes the reaction of cyanate with bicarbonate to produce ammonia and carbon dioxide
223	gi|341958672|sp|A6SL49.1|DAPB_BOTFB	40559.M7UYR7	100.0	1879.0	M7UYR7	Belongs to the peptidase S9B family.
224	gi|347440839|emb|CCD33760.1|	40559.M7UHM2	99.5	706.4	M7UHM2	annotation not available
225	gi|347440898|emb|CCD33819.1|	40559.M7TVM1	100.0	863.2	M7TVM1	Belongs to the glycosyl hydrolase 5 (cellulase A) family.
226	gi|347441044|emb|CCD33965.1|	40559.M7V2Q6	100.0	737.3	M7V2Q6	Belongs to the metallo-dependent hydrolases superfamily.
227	gi|347441202|emb|CCD34123.1|	40559.M7TTN2	99.8	1060.8	M7TTN2	annotation not available
228	gi|347826662|emb|CCD42359.1|	40559.M7UDB5	99.0	1760.0	M7UDB5	annotation not available
229	gi|347827354|emb|CCD43051.1|	40559.M7TLJ4	100.0	845.5	Bcpsd	annotation not available
230	gi|347827637|emb|CCD43334.1|	40559.M7TT59	100.0	1132.1	M7TT59	Belongs to the type-B carboxylesterase/lipase family.
231	gi|347827727|emb|CCD43424.1|	40559.M7UGC2	99.5	1298.1	M7UGC2	Belongs to the oxygen-dependent FAD-linked oxidoreductase family
232	gi|347828099|emb|CCD43796.1|	40559.M7TW47	100.0	624.0	Bcbgl2	Belongs to the glycosyl hydrolase 17 family.
233	gi|347828112|emb|CCD43809.1|	40559.M7TPL0	100.0	171.0	M7TPL0	annotation not available
234	gi|347828260|emb|CCD43957.1|	40559.M7TUB5	100.0	1247.6	M7TUB5	annotation not available
235	gi|347828340|emb|CCD44037.1|	40559.M7TNT4	100.0	702.2	M7TNT4	annotation not available
236	gi|347828972|emb|CCD44669.1|	40559.M7U1E0	99.6	524.2	M7U1E0	annotation not available
237	gi|347829658|emb|CCD45355.1|	40559.M7TVT4	100.0	2062.0	M7TVT4	annotation not available
238	gi|347829833|emb|CCD45530.1|	40559.M7TR03	100.0	1528.1	M7TR03	annotation not available
239	gi|347830104|emb|CCD45801.1|	40559.M7ULE8	99.6	1036.2	M7ULE8	annotation not available
240	gi|347830717|emb|CCD46414.1|	40559.M7TAF6	100.0	294.7	M7TAF6	annotation not available
241	gi|347831457|emb|CCD47154.1|	40559.M7TLR7	96.5	346.3	M7TLR7	annotation not available
242	gi|347831458|emb|CCD47155.1|	40559.M7TKX0	100.0	1785.0	Bcgph1	Phosphorylase is an important allosteric enzyme in carbohydrate metabolism. Enzymes from different sources differ in their regulatory mechanisms and in their natural substrates. However, all known phosphorylases share catalytic and structural properties.
243	gi|347831543|emb|CCD47240.1|	40559.M7UUY3	100.0	822.0	M7UUY3	annotation not available
244	gi|347831872|emb|CCD47569.1|	40559.M7TP33	100.0	381.7	M7TP33	annotation not available
245	gi|347831955|emb|CCD47652.1|	40559.M7U8D2	99.8	817.0	M7U8D2	annotation not available
246	gi|347831987|emb|CCD47684.1|	40559.M7TSB1	100.0	1789.6	M7TSB1	annotation not available
247	gi|347832045|emb|CCD47742.1|	40559.M7URQ3	100.0	301.2	M7URQ3	annotation not available
248	gi|347832094|emb|CCD47791.1|	40559.M7TDZ0	100.0	630.2	M7TDZ0	annotation not available
249	gi|347832253|emb|CCD47950.1|	40559.M7TIL4	100.0	1194.5	M7TIL4	annotation not available
250	gi|347832396|emb|CCD48093.1|	40559.M7TY37	100.0	229.6	M7TY37	annotation not available
251	gi|347832705|emb|CCD48402.1|	40559.M7TUG6	100.0	884.0	M7TUG6	annotation not available
252	gi|347832971|emb|CCD48668.1|	40559.M7TU03	100.0	1414.1	M7TU03	annotation not available
253	gi|347833016|emb|CCD48713.1|	40559.M7TML0	100.0	542.0	M7TML0	annotation not available
254	gi|347833573|emb|CCD49270.1|	40559.M7TL26	100.0	1180.2	Bctpp2	annotation not available
255	gi|347835237|emb|CCD49809.1|	40559.M7UXI7	100.0	131.3	M7UXI7	Belongs to the eukaryotic ribosomal protein P1/P2 family.
256	gi|347835310|emb|CCD49882.1|	40559.M7U8R6	100.0	861.7	Bcapm1	Belongs to the adaptor complexes medium subunit family.
257	gi|347835485|emb|CCD50057.1|	40559.M7TRX2	100.0	786.9	M7TRX2	Splits internally a 1,3-beta-glucan molecule and transfers the newly generated reducing end (the donor) to the non-reducing end of another 1,3-beta-glucan molecule (the acceptor) forming a 1,3-beta linkage, resulting in the elongation of 1,3-beta-glucan chains in the cell wall
258	gi|347835848|emb|CCD50420.1|	40559.M7UAL4	100.0	1080.5	M7UAL4	Belongs to the cytochrome P450 family.
259	gi|347835936|emb|CCD50508.1|	40559.M7UBF7	99.6	1929.5	M7UBF7	Belongs to the glycosyl hydrolase 31 family.
260	gi|347835968|emb|CCD50540.1|	40559.M7UBP5	100.0	625.2	M7UBP5	annotation not available
261	gi|347836367|emb|CCD50939.1|	40559.M7UYX7	100.0	890.2	M7UYX7	annotation not available
262	gi|347836368|emb|CCD50940.1|	40559.M7TZN1	100.0	1499.2	M7TZN1	annotation not available
263	gi|347836477|emb|CCD51049.1|	40559.M7TDB4	100.0	422.5	M7TDB4	annotation not available
264	gi|347836764|emb|CCD51336.1|	40559.M7TVQ8	97.5	321.2	M7TVQ8	annotation not available
265	gi|347836876|emb|CCD51448.1|	40559.M7TMP6	100.0	490.3	Bcfur1	annotation not available
266	gi|347837183|emb|CCD51755.1|	40559.M7TP85	100.0	1342.4	M7TP85	annotation not available
267	gi|347837566|emb|CCD52138.1|	40559.M7U2D1	99.7	623.2	M7U2D1	annotation not available
268	gi|347837988|emb|CCD52560.1|	40559.M7UVA6	99.7	766.5	M7UVA6	Belongs to the peptidase M28 family.
269	gi|347838344|emb|CCD52916.1|	40559.M7TWR0	98.8	1446.0	M7TWR0	annotation not available
270	gi|347838660|emb|CCD53232.1|	40559.M7U150	100.0	312.0	Bccox6	annotation not available
271	gi|347839278|emb|CCD53850.1|	40559.M7UEM4	100.0	735.3	Bcap8	Belongs to the peptidase A1 family.
272	gi|347839320|emb|CCD53892.1|	40559.M7U3E8	100.0	1143.3	M7U3E8	annotation not available
273	gi|347839573|emb|CCD54145.1|	40559.M7TNG9	99.5	859.4	M7TNG9	annotation not available
274	gi|347839608|emb|CCD54180.1|	40559.M7V0T1	100.0	590.1	Bcafi1	annotation not available
275	gi|347839877|emb|CCD54449.1|	40559.M7U3X2	100.0	286.2	M7U3X2	annotation not available
276	gi|347840169|emb|CCD54741.1|	40559.M7UE10	99.3	238.8	Bccox13	Belongs to the cytochrome c oxidase subunit 6A family.
277	gi|347840339|emb|CCD54911.1|	40559.M7TN35	99.8	2238.0	Bcams1	annotation not available
278	gi|347840494|emb|CCD55066.1|	40559.M7UHA6	100.0	594.3	M7UHA6	annotation not available
279	gi|347841312|emb|CCD55884.1|	40559.M7V1L5	99.7	1204.5	Bcecm14	annotation not available
280	gi|347841449|emb|CCD56021.1|	40559.M7TQ78	100.0	869.8	Bcfdh1	Catalyzes the NAD(+)-dependent oxidation of formate to carbon dioxide. Formate oxidation is the final step in the methanol oxidation pathway in methylotrophic microorganisms. Has a role in the detoxification of exogenous formate in non-methylotrophic organisms.
281	gi|347841689|emb|CCD56261.1|	40559.M7UMT1	100.0	1202.2	M7UMT1	annotation not available
282	gi|347841912|emb|CCD56484.1|	40559.M7USB5	100.0	668.7	M7USB5	annotation not available
283	gi|347842179|emb|CCD56751.1|	40559.M7TYN5	100.0	1001.5	M7TYN5	Belongs to the major facilitator superfamily. Sugar transporter (TC 2.A.1.1) family
284	gi|347842490|emb|CCD57062.1|	40559.M7TID6	100.0	282.0	Bcpkr1	annotation not available
285	gi|374094008|gb|AEY84326.1|	40559.M7U3H7	100.0	428.3	M7U3H7	annotation not available
286	gi|472235595|gb|EMR80567.1|	40559.M7UB13	100.0	714.1	M7UB13	annotation not available
287	gi|472235775|gb|EMR80733.1|	40559.M7U2C3	100.0	1378.6	M7U2C3	Belongs to the glycosyl hydrolase 1 family.
288	gi|472236346|gb|EMR81283.1|	40559.M7U3T8	100.0	196.1	Bcacb1	annotation not available
289	gi|472237648|gb|EMR82537.1|	40559.M7UG85	100.0	1468.0	M7UG85	annotation not available
290	gi|472237840|gb|EMR82723.1|	40559.M7U7Y2	100.0	1260.0	M7U7Y2	Belongs to the glycosyl hydrolase 1 family.
291	gi|472238558|gb|EMR83417.1|	40559.M7UIQ7	100.0	1406.0	Bccla4	annotation not available
292	gi|472238666|gb|EMR83521.1|	40559.M7TJ40	100.0	636.7	M7TJ40	annotation not available
293	gi|472238667|gb|EMR83522.1|	40559.M7UIZ7	100.0	754.6	M7UIZ7	annotation not available
294	gi|472240135|gb|EMR84915.1|	40559.M7TUE4	100.0	1236.9	Bcape1	annotation not available
295	gi|472240156|gb|EMR84935.1|	40559.M7TUG1	100.0	1772.7	M7TUG1	Belongs to the glycosyl hydrolase 3 family.
296	gi|472240213|gb|EMR84991.1|	40559.M7TN65	100.0	714.9	M7TN65	annotation not available
297	gi|472240491|gb|EMR85261.1|	40559.M7TP10	100.0	823.2	M7TP10	annotation not available
298	gi|472241229|gb|EMR85959.1|	40559.M7TXI3	100.0	164.5	BcekdA	annotation not available
299	gi|472241231|gb|EMR85961.1|	40559.M7TQV8	100.0	243.0	M7TQV8	annotation not available
300	gi|472241374|gb|EMR86102.1|	40559.M7UQQ9	100.0	475.3	GstII	annotation not available
301	gi|472242094|gb|EMR86794.1|	40559.M7TZV6	100.0	213.4	Bctrx1	Belongs to the thioredoxin family.
302	gi|472243793|gb|EMR88432.1|	40559.M7UX33	100.0	1852.4	M7UX33	annotation not available
303	gi|472244377|gb|EMR88994.1|	40559.M7U5N4	100.0	704.5	M7U5N4	annotation not available
304	gi|472244563|gb|EMR89175.1|	40559.M7U6E2	100.0	567.4	M7U6E2	annotation not available
305	gi|472246238|gb|EMR90781.1|	40559.M7U4I8	100.0	713.8	M7U4I8	Belongs to the RNase T2 family.
306	gi|472246468|gb|EMR91002.1|	40559.M7V420	100.0	583.9	M7V420	annotation not available
307	gi|507414488|emb|CCD44345.2|	40559.M7U5I7	99.6	818.9	M7U5I7	Belongs to the glycosyl hydrolase family 6.
312	gi|154290376|ref|XP_001545784.1|	40559.M7UQC3	99.9	1543.1	Bcvid27	annotation not available
313	gi|347841466|emb|CCD56038.1|	40559.M7U2V0	100.0	713.8	M7U2V0	annotation not available
314	gi|472237635|gb|EMR82525.1|	40559.M7TM88	100.0	334.3	Bccpd1	annotation not available
315	gi|154312517|ref|XP_001555586.1|	40559.M7U1Y6	99.7	599.7	M7U1Y6	annotation not available
316	gi|347831221|emb|CCD46918.1|	40559.M7TFV4	99.0	521.2	Bcprp3	annotation not available
317	gi|154295498|ref|XP_001548184.1|	40559.M7TRH5	99.7	601.3	M7TRH5	annotation not available
318	gi|229488260|sp|A6S043.1|EIF3C_BOTFB	40559.M7UF21	100.0	1407.1	NIP1	Component of the eukaryotic translation initiation factor 3 (eIF-3) complex, which is involved in protein synthesis of a specialized repertoire of mRNAs and, together with other initiation factors, stimulates binding of mRNA and methionyl-tRNAi to the 40S ribosome. The eIF-3 complex specifically targets and initiates translation of a subset of mRNAs involved in cell proliferation.
319	gi|259509967|sp|A6S544.1|SEY1_BOTFB	40559.M7U5X4	99.9	1723.0	SEY1	Cooperates with the reticulon proteins and tubule-shaping DP1 family proteins to generate and maintain the structure of the tubular endoplasmic reticulum network. Has GTPase activity, which is required for its function in ER organization
320	gi|347826643|emb|CCD42340.1|	40559.M7U1K3	100.0	149.8	M7U1K3	annotation not available
321	gi|347826739|emb|CCD42436.1|	40559.M7UFQ2	99.8	1884.0	Bcirr1	annotation not available
322	gi|347826782|emb|CCD42479.1|	40559.M7TPS9	100.0	340.5	Bcyrb1	annotation not available
323	gi|347826802|emb|CCD42499.1|	40559.M7TWF4	100.0	3006.5	M7TWF4	annotation not available
324	gi|347826838|emb|CCD42535.1|	40559.M7UPF8	100.0	1621.3	M7UPF8	annotation not available
325	gi|347826846|emb|CCD42543.1|	40559.M7UFX4	100.0	625.9	M7UFX4	annotation not available
326	gi|347827002|emb|CCD42699.1|	40559.M7U5V6	100.0	963.8	M7U5V6	annotation not available
327	gi|347827041|emb|CCD42738.1|	40559.M7TPY2	99.8	1041.6	Bcrpn3	annotation not available
328	gi|347827235|emb|CCD42932.1|	40559.M7TVV1	100.0	1200.3	M7TVV1	annotation not available
329	gi|347827385|emb|CCD43082.1|	40559.M7TMB5	99.8	838.6	M7TMB5	annotation not available
330	gi|347827327|emb|CCD43024.1|	40559.M7TJV7	97.1	2306.2	M7TJV7	Catalyzes a 2-step reaction, involving the ATP-dependent carboxylation of the covalently attached biotin in the first step and the transfer of the carboxyl group to pyruvate in the second.
331	gi|347827331|emb|CCD43028.1|	40559.M7TME2	100.0	678.7	M7TME2	annotation not available
332	gi|347827559|emb|CCD43256.1|	40559.M7V296	100.0	1000.3	M7V296	Belongs to the major facilitator superfamily. Sugar transporter (TC 2.A.1.1) family
333	gi|347827583|emb|CCD43280.1|	40559.M7TL88	100.0	568.5	M7TL88	annotation not available
334	gi|347827602|emb|CCD43299.1|	40559.M7TFG0	100.0	517.7	Bcrrp14	annotation not available
335	gi|347440822|emb|CCD33743.1|	40559.M7U4X9	96.4	2067.4	M7U4X9	annotation not available
336	gi|347827805|emb|CCD43502.1|	40559.M7UIE0	100.0	407.9	Bcrps5	Belongs to the universal ribosomal protein uS7 family.
337	gi|347828290|emb|CCD43987.1|	40559.M7U102	100.0	1823.5	M7U102	annotation not available
338	gi|347828480|emb|CCD44177.1|	40559.M7UJY8	100.0	1397.5	Bcrfc1	annotation not available
339	gi|347828519|emb|CCD44216.1|	40559.M7UFX8	100.0	760.0	M7UFX8	PPIases accelerate the folding of proteins. It catalyzes the cis-trans isomerization of proline imidic peptide bonds in oligopeptides
340	gi|347828586|emb|CCD44283.1|	40559.M7U586	99.8	871.7	Bccue5	annotation not available
341	gi|347828614|emb|CCD44311.1|	40559.M7U575	100.0	437.2	M7U575	annotation not available
342	gi|347828768|emb|CCD44465.1|	40559.M7UKW7	99.1	631.3	M7UKW7	annotation not available
343	gi|347828857|emb|CCD44554.1|	40559.M7UU50	100.0	594.3	M7UU50	annotation not available
344	gi|347829354|emb|CCD45051.1|	40559.M7TIA6	100.0	2598.9	Bcspt6	Plays a role in maintenance of chromatin structure during RNA polymerase II transcription elongation thereby repressing transcription initiation from cryptic promoters. Mediates the reassembly of nucleosomes onto the promoters of at least a selected set of genes during repression; the nucleosome reassembly is essential for transcriptional repression
345	gi|347829770|emb|CCD45467.1|	40559.M7UQM4	100.0	664.5	Bcgrh1	annotation not available
346	gi|347829942|emb|CCD45639.1|	40559.M7UG12	100.0	319.7	HCR1	Component of the eukaryotic translation initiation factor 3 (eIF-3) complex, which is involved in protein synthesis of a specialized repertoire of mRNAs and, together with other initiation factors, stimulates binding of mRNA and methionyl-tRNAi to the 40S ribosome. The eIF-3 complex specifically targets and initiates translation of a subset of mRNAs involved in cell proliferation.
347	gi|347830102|emb|CCD45799.1|	40559.M7TTC0	100.0	681.4	Bcerj5	annotation not available
349	gi|347830207|emb|CCD45904.1|	40559.M7U860	99.9	1291.6	Bccrz1	annotation not available
350	gi|347830300|emb|CCD45997.1|	40559.M7TZB2	100.0	716.8	M7TZB2	annotation not available
351	gi|347830415|emb|CCD46112.1|	40559.M7UVB9	100.0	1312.7	M7UVB9	annotation not available
352	gi|347830452|emb|CCD46149.1|	40559.M7UW07	99.8	1135.9	M7UW07	annotation not available
353	gi|347830512|emb|CCD46209.1|	40559.M7U375	98.8	696.4	Bcscd6	annotation not available
354	gi|347830592|emb|CCD46289.1|	40559.M7UVS8	100.0	1231.1	Bcmcd1	annotation not available
355	gi|347830792|emb|CCD46489.1|	40559.M7U637	100.0	171.4	M7U637	annotation not available
356	gi|347830878|emb|CCD46575.1|	40559.M7UC63	100.0	1552.0	Bckex2	annotation not available
357	gi|347831397|emb|CCD47094.1|	40559.M7UJZ7	100.0	1439.5	Bcmam3	annotation not available
358	gi|347831419|emb|CCD47116.1|	40559.M7TEX0	100.0	224.9	M7TEX0	annotation not available
359	gi|347831438|emb|CCD47135.1|	40559.M7UEY4	100.0	457.2	M7UEY4	annotation not available
360	gi|347831507|emb|CCD47204.1|	40559.M7U671	100.0	1266.1	Bcabp1	annotation not available
361	gi|347831654|emb|CCD47351.1|	40559.M7U3L2	100.0	1466.4	M7U3L2	Transfers the glycosyl residue from UDP-Glc to the non- reducing end of alpha-1,4-glucan
362	gi|347831736|emb|CCD47433.1|	40559.M7TJP9	100.0	696.8	M7TJP9	annotation not available
363	gi|347831805|emb|CCD47502.1|	40559.M7U668	99.7	2340.5	M7U668	Functions as a sorting receptor in the Golgi compartment required for the intracellular sorting and delivery of soluble vacuolar proteins, like carboxypeptidase Y (CPY) and proteinase A.
364	gi|347831945|emb|CCD47642.1|	40559.M7TP04	100.0	463.0	M7TP04	annotation not available
365	gi|347831952|emb|CCD47649.1|	40559.M7TH81	99.1	360.5	M7TH81	annotation not available
366	gi|347832302|emb|CCD47999.1|	40559.M7U2G7	100.0	1165.2	Bclsg1	annotation not available
367	gi|347832416|emb|CCD48113.1|	40559.M7U4U8	100.0	1147.5	Bcvps17	Plays a role in vesicular protein sorting.
368	gi|347832661|emb|CCD48358.1|	40559.M7TUJ1	100.0	773.5	Bcsgt1	annotation not available
369	gi|347832696|emb|CCD48393.1|	40559.M7UMH0	98.1	228.8	M7UMH0	annotation not available
370	gi|347833388|emb|CCD49085.1|	40559.M7UNH6	99.1	1413.7	M7UNH6	annotation not available
371	gi|347833400|emb|CCD49097.1|	40559.M7TXP9	100.0	460.3	M7TXP9	annotation not available
372	gi|347833576|emb|CCD49273.1|	40559.M7UKT2	100.0	656.0	M7UKT2	annotation not available
373	gi|347441480|emb|CCD34401.1|	40559.M7U6B6	100.0	454.1	M7U6B6	annotation not available
374	gi|347441844|emb|CCD34765.1|	40559.M7U6T9	100.0	505.8	M7U6T9	annotation not available
375	gi|347441847|emb|CCD34768.1|	40559.M7UQT2	99.7	651.7	Bcmrl1	annotation not available
376	gi|347834940|emb|CCD49512.1|	40559.M7UY89	99.1	1854.3	M7UY89	annotation not available
377	gi|347835000|emb|CCD49572.1|	40559.M7U802	100.0	1796.9	Bchsp104	Belongs to the ClpA/ClpB family.
378	gi|347835055|emb|CCD49627.1|	40559.M7U7H2	100.0	1185.2	Bcvts1	annotation not available
379	gi|347835056|emb|CCD49628.1|	40559.M7URP4	99.6	1031.9	M7URP4	annotation not available
380	gi|347835073|emb|CCD49645.1|	40559.M7U7P2	99.7	2310.8	M7U7P2	annotation not available
381	gi|347835078|emb|CCD49650.1|	40559.M7U142	96.6	2347.4	M7U142	annotation not available
382	gi|347835129|emb|CCD49701.1|	40559.M7U072	100.0	2355.1	BcppoA90	annotation not available
383	gi|347835218|emb|CCD49790.1|	40559.M7U0G2	100.0	399.8	M7U0G2	annotation not available
384	gi|347835245|emb|CCD49817.1|	40559.M7U4P7	99.9	1717.6	M7U4P7	annotation not available
385	gi|347835246|emb|CCD49818.1|	40559.M7UNV3	100.0	213.0	M7UNV3	annotation not available
386	gi|347835282|emb|CCD49854.1|	40559.M7USP8	100.0	481.9	Bcglc8	annotation not available
387	gi|347835591|emb|CCD50163.1|	40559.M7U157	99.7	1520.4	M7U157	annotation not available
388	gi|347835785|emb|CCD50357.1|	40559.M7TSC3	100.0	814.3	Bcrpt5	Belongs to the AAA ATPase family.
389	gi|347836245|emb|CCD50817.1|	40559.M7UAB7	100.0	1080.5	M7UAB7	annotation not available
390	gi|347442030|emb|CCD34951.1|	40559.M7UHE5	100.0	1081.2	Bcsas10	annotation not available
391	gi|347836560|emb|CCD51132.1|	40559.M7TCK9	100.0	865.9	M7TCK9	annotation not available
392	gi|347836632|emb|CCD51204.1|	40559.M7ULG6	98.8	1126.7	M7ULG6	annotation not available
393	gi|347836717|emb|CCD51289.1|	40559.M7TFT1	97.0	268.5	M7TFT1	annotation not available
394	gi|347836732|emb|CCD51304.1|	40559.M7UFS6	100.0	294.3	Bcrps12	Belongs to the eukaryotic ribosomal protein eS12 family.
395	gi|347836890|emb|CCD51462.1|	40559.M7TUD6	100.0	644.4	Bcnap1	Belongs to the nucleosome assembly protein (NAP) family.
396	gi|347442085|emb|CCD35006.1|	40559.M7TNI3	100.0	1592.0	CND8	annotation not available
397	gi|347837618|emb|CCD52190.1|	40559.M7UYM5	100.0	692.2	M7UYM5	annotation not available
398	gi|347837664|emb|CCD52236.1|	40559.M7U603	98.3	1745.7	M7U603	annotation not available
399	gi|347837697|emb|CCD52269.1|	40559.M7TEA4	100.0	1110.5	M7TEA4	Belongs to the major facilitator superfamily. Sugar transporter (TC 2.A.1.1) family
400	gi|347837756|emb|CCD52328.1|	40559.M7TK62	100.0	194.5	Bcsmt3	annotation not available
401	gi|347837879|emb|CCD52451.1|	40559.M7TIV1	94.0	619.4	Bcyrb2	annotation not available
402	gi|347838048|emb|CCD52620.1|	40559.M7UKZ1	100.0	2758.8	Bcmet5	annotation not available
403	gi|347838096|emb|CCD52668.1|	40559.M7UKX1	100.0	659.4	M7UKX1	annotation not available
404	gi|347838321|emb|CCD52893.1|	40559.M7TEQ3	99.8	556.2	M7TEQ3	annotation not available
405	gi|347838482|emb|CCD53054.1|	40559.M7UJI0	100.0	2927.5	Bctop2	annotation not available
406	gi|347838621|emb|CCD53193.1|	40559.M7TUL0	99.6	1135.9	M7TUL0	annotation not available
407	gi|347838821|emb|CCD53393.1|	40559.M7TH61	99.1	1809.3	M7TH61	annotation not available
408	gi|347839088|emb|CCD53660.1|	40559.M7TAD0	100.0	980.3	Bcmtc1	annotation not available
409	gi|347839196|emb|CCD53768.1|	40559.M7U2W9	94.4	1281.9	Bcbbc1	annotation not available
410	gi|347840153|emb|CCD54725.1|	40559.M7V2C4	99.8	1150.2	M7V2C4	annotation not available
411	gi|347840481|emb|CCD55053.1|	40559.M7UHB7	99.8	2163.7	Bcmsh6	Component of the post-replicative DNA mismatch repair system (MMR)
412	gi|347840162|emb|CCD54734.1|	40559.M7U4Z3	100.0	327.4	M7U4Z3	annotation not available
413	gi|347840183|emb|CCD54755.1|	40559.M7UE01	100.0	1301.6	M7UE01	annotation not available
414	gi|347840243|emb|CCD54815.1|	40559.M7UDV6	100.0	2387.1	Bcire1	annotation not available
415	gi|347840647|emb|CCD55219.1|	40559.M7TMZ7	100.0	4545.0	M7TMZ7	annotation not available
416	gi|347840699|emb|CCD55271.1|	40559.M7U792	100.0	1305.0	M7U792	annotation not available
417	gi|347840802|emb|CCD55374.1|	40559.M7TMD2	100.0	686.0	M7TMD2	annotation not available
418	gi|347841170|emb|CCD55742.1|	40559.M7UBC2	100.0	392.5	Bcmog1	annotation not available
419	gi|347841314|emb|CCD55886.1|	40559.M7U8M6	97.7	2479.1	Bcsyt1	annotation not available
420	gi|347841397|emb|CCD55969.1|	40559.M7U2E2	100.0	842.8	M7U2E2	annotation not available
421	gi|347841701|emb|CCD56273.1|	40559.M7UR88	100.0	760.4	M7UR88	annotation not available
422	gi|347841917|emb|CCD56489.1|	40559.M7U1W5	100.0	152.9	Bccpd3	annotation not available
424	gi|347842478|emb|CCD57050.1|	40559.M7U3F9	100.0	240.7	M7U3F9	annotation not available
425	gi|347842500|emb|CCD57072.1|	40559.M7U3E4	100.0	2182.1	Bcnup159	annotation not available
426	gi|472237031|gb|EMR81946.1|	40559.M7TEN3	100.0	793.5	Bccmk1	Belongs to the protein kinase superfamily.
427	gi|472235777|gb|EMR80735.1|	40559.M7THB7	100.0	2164.4	Bcssd1	annotation not available
428	gi|472235708|gb|EMR80674.1|	40559.M7THR4	100.0	1619.8	M7THR4	annotation not available
429	gi|472238936|gb|EMR83771.1|	40559.M7TJU9	100.0	2153.6	Bcgdh2	NAD(+)-dependent glutamate dehydrogenase which degrades glutamate to ammonia and alpha-ketoglutarate.
430	gi|472236988|gb|EMR81905.1|	40559.M7TKI4	100.0	1849.3	BcxlnR	annotation not available
431	gi|472239523|gb|EMR84331.1|	40559.M7TLF9	100.0	291.2	M7TLF9	annotation not available
432	gi|472237931|gb|EMR82810.1|	40559.M7TN47	100.0	1878.2	Bcycg1	annotation not available
433	gi|472237856|gb|EMR82739.1|	40559.M7TNR0	100.0	2210.6	Bcvnx1	Belongs to the Ca(2+):cation antiporter (CaCA) (TC 2.A.19) family
434	gi|472240653|gb|EMR85411.1|	40559.M7TPD1	100.0	90.5	M7TPD1	annotation not available
435	gi|472239820|gb|EMR84614.1|	40559.M7TTU0	100.0	1528.8	Bcfis1	annotation not available
436	gi|472240064|gb|EMR84844.1|	40559.M7TUH0	100.0	2029.2	Bcede1	annotation not available
437	gi|472240333|gb|EMR85105.1|	40559.M7TUZ2	100.0	983.8	Bccrn1	Belongs to the WD repeat coronin family.
438	gi|472243957|gb|EMR88596.1|	40559.M7TY50	100.0	188.7	M7TY50	annotation not available
439	gi|472241533|gb|EMR86249.1|	40559.M7TYC3	100.0	2048.9	Bcrpn2	Acts as a regulatory subunit of the 26S proteasome which is involved in the ATP-dependent degradation of ubiquitinated proteins.
440	gi|472244439|gb|EMR89056.1|	40559.M7TZG7	100.0	961.1	M7TZG7	annotation not available
441	gi|472242337|gb|EMR87035.1|	40559.M7U0E2	100.0	831.6	M7U0E2	annotation not available
442	gi|472242694|gb|EMR87380.1|	40559.M7U1E5	100.0	399.8	M7U1E5	annotation not available
443	gi|472235853|gb|EMR80808.1|	40559.M7U2H0	100.0	390.6	M7U2H0	annotation not available
444	gi|472245765|gb|EMR90326.1|	40559.M7U351	100.0	774.2	M7U351	annotation not available
445	gi|472243851|gb|EMR88490.1|	40559.M7U4I5	100.0	710.7	M7U4I5	annotation not available
446	gi|472236605|gb|EMR81533.1|	40559.M7U4I7	100.0	845.9	Bchex	annotation not available
447	gi|472237263|gb|EMR82168.1|	40559.M7U6E9	100.0	648.3	M7U6E9	annotation not available
448	gi|472244968|gb|EMR89569.1|	40559.M7U787	100.0	1758.8	M7U787	annotation not available
449	gi|472238143|gb|EMR83018.1|	40559.M7U8Q6	100.0	1218.0	M7U8Q6	annotation not available
450	gi|472245814|gb|EMR90374.1|	40559.M7U9F1	100.0	2592.0	Bcpds5	annotation not available
451	gi|472241340|gb|EMR86068.1|	40559.M7UH44	100.0	399.4	Bchap3	annotation not available
452	gi|472240951|gb|EMR85697.1|	40559.M7UPQ8	100.0	557.4	M7UPQ8	annotation not available
453	gi|472245434|gb|EMR90008.1|	40559.M7USL6	100.0	671.8	M7USL6	annotation not available
454	gi|472246520|gb|EMR91053.1|	40559.M7UVG0	100.0	842.8	M7UVG0	annotation not available
455	gi|472245035|gb|EMR89627.1|	40559.M7V0C1	100.0	2273.8	M7V0C1	annotation not available
456	gi|472246560|gb|EMR91092.1|	40559.M7V4B0	100.0	1609.3	Bcpbp1	annotation not available
457	gi|589918265|gb|AHL24869.1|	40559.M7TLS3	100.0	720.7	Bcsak1	Belongs to the protein kinase superfamily. Ser/Thr protein kinase family. MAP kinase subfamily
458	gi|154291141|ref|XP_001546156.1|	40559.M7UAJ2	99.9	2157.9	M7UAJ2	Belongs to the cation transport ATPase (P-type) (TC 3.A.3) family
459	gi|154291157|ref|XP_001546164.1|	40559.M7TGV8	99.9	1856.3	Bcsec31	annotation not available
460	gi|154294768|ref|XP_001547823.1|	40559.M7TQ97	99.7	731.5	M7TQ97	annotation not available
461	gi|154295292|ref|XP_001548082.1|	40559.M7THH2	99.9	2073.5	M7THH2	annotation not available
462	gi|154296250|ref|XP_001548557.1|	40559.M7TDS3	96.5	881.3	M7TDS3	annotation not available
463	gi|154298261|ref|XP_001549554.1|	40559.M7UJG5	99.1	2688.7	M7UJG5	annotation not available
464	gi|154299015|ref|XP_001549928.1|	40559.M7U2J7	93.1	794.3	M7U2J7	annotation not available
465	gi|154301900|ref|XP_001551361.1|	40559.M7TUR5	97.9	488.8	EFM4	S-adenosyl-L-methionine-dependent protein-lysine N- methyltransferase that mono- and dimethylates elongation factor 1-alpha at 'Lys-316'. May play a role in intracellular transport.
466	gi|154302137|ref|XP_001551479.1|	40559.M7UBF5	99.7	759.6	M7UBF5	annotation not available
467	gi|154308257|ref|XP_001553465.1|	40559.M7V2L2	98.8	635.6	M7V2L2	annotation not available
468	gi|154308422|ref|XP_001553547.1|	40559.M7UUH0	100.0	546.6	Bcpre10	annotation not available
469	gi|154309509|ref|XP_001554088.1|	40559.M7TLF0	99.8	497.7	M7TLF0	annotation not available
470	gi|154309875|ref|XP_001554270.1|	40559.M7UIR3	99.9	1162.9	Bcgcd6	annotation not available
471	gi|154310001|ref|XP_001554333.1|	40559.M7TSR3	99.2	651.7	TSR3	Ribosome biogenesis protein required for processing 35S pre- rRNA at site D
472	gi|154310240|ref|XP_001554452.1|	40559.M7U6G2	99.4	416.0	Bcprx1	annotation not available
473	gi|154311740|ref|XP_001555199.1|	40559.M7TVQ3	99.9	2226.4	Bchsh155	annotation not available
474	gi|154312782|ref|XP_001555718.1|	40559.M7TIN6	99.8	543.1	M7TIN6	annotation not available
475	gi|154315489|ref|XP_001557067.1|	40559.M7UCS9	98.0	1153.7	M7UCS9	annotation not available
476	gi|154318469|ref|XP_001558553.1|	40559.M7UQ12	99.8	892.1	M7UQ12	annotation not available
477	gi|154318748|ref|XP_001558692.1|	40559.M7UVT3	99.4	609.4	M7UVT3	annotation not available
478	gi|154319091|ref|XP_001558863.1|	40559.M7TNE6	99.7	2088.2	Bccyk3	annotation not available
479	gi|154320147|ref|XP_001559390.1|	40559.M7U0U2	97.6	303.9	M7U0U2	annotation not available
480	gi|154320269|ref|XP_001559451.1|	40559.M7U9G7	100.0	156.0	M7U9G7	annotation not available
481	gi|154323998|ref|XP_001561313.1|	40559.M7TND6	100.0	2090.8	M7TND6	annotation not available
482	gi|154324176|ref|XP_001561402.1|	40559.M7TR20	99.8	937.6	M7TR20	annotation not available
483	gi|154289257|ref|XP_001545275.1|	40559.M7U2I4	100.0	303.1	M7U2I4	annotation not available
484	gi|154289684|ref|XP_001545451.1|	40559.M7U2A5	87.0	541.6	M7U2A5	annotation not available
485	gi|154290091|ref|XP_001545646.1|	40559.M7U7E5	91.1	503.8	M7U7E5	annotation not available
486	gi|154290308|ref|XP_001545751.1|	40559.M7U376	94.9	1376.7	M7U376	annotation not available
487	gi|154290646|ref|XP_001545915.1|	40559.M7U587	50.2	302.4	M7U587	annotation not available
488	gi|154291120|ref|XP_001546146.1|	40559.M7UHG4	99.3	1333.9	M7UHG4	Belongs to the major facilitator superfamily. Sugar transporter (TC 2.A.1.1) family
489	gi|154291257|ref|XP_001546213.1|	40559.M7UHP7	99.5	802.0	M7UHP7	Belongs to the glycosyl hydrolase 28 family.
490	gi|154291271|ref|XP_001546220.1|	40559.M7UHP1	99.0	1390.2	M7UHP1	annotation not available
491	gi|154291318|ref|XP_001546243.1|	40559.M7TPC1	89.3	922.5	M7TPC1	annotation not available
492	gi|154292595|ref|XP_001546869.1|	40559.M7TC95	87.1	893.3	M7TC95	annotation not available
493	gi|154295690|ref|XP_001548279.1|	40559.M7V047	38.6	84.7	M7V047	annotation not available
494	gi|154296850|ref|XP_001548854.1|	40559.M7U9L2	99.6	543.5	M7U9L2	annotation not available
495	gi|154297221|ref|XP_001549038.1|	40559.M7TY60	99.0	967.6	Bcglr2	Maintains high levels of reduced glutathione in the cytosol.
496	gi|154297967|ref|XP_001549408.1|	40559.M7V285	98.4	756.9	M7V285	annotation not available
497	gi|154298725|ref|XP_001549784.1|	40559.M7UG47	100.0	291.6	M7UG47	annotation not available
498	gi|154301127|ref|XP_001550977.1|	40559.M7TGB9	99.1	1106.7	M7TGB9	annotation not available
499	gi|154301137|ref|XP_001550982.1|	40559.M7TN50	93.7	2003.0	M7TN50	annotation not available
500	gi|154301139|ref|XP_001550983.1|	40559.M7TMD0	86.4	971.8	M7TMD0	annotation not available
501	gi|154301423|ref|XP_001551124.1|	40559.M7TNI8	84.0	484.6	M7TNI8	annotation not available
502	gi|154302893|ref|XP_001551855.1|	40559.M7TPL2	98.1	1286.2	M7TPL2	Belongs to the oxygen-dependent FAD-linked oxidoreductase family
504	gi|154303936|ref|XP_001552374.1|	40559.M7TPW5	90.6	1318.5	M7TPW5	annotation not available
505	gi|154304135|ref|XP_001552473.1|	40559.M7UAK6	99.8	1164.4	M7UAK6	annotation not available
507	gi|154304151|ref|XP_001552481.1|	40559.M7U2Q8	85.0	714.9	M7U2Q8	annotation not available
508	gi|154304184|ref|XP_001552497.1|	40559.M7TJJ0	100.0	538.5	M7TJJ0	annotation not available
509	gi|154305050|ref|XP_001552928.1|	40559.M7TZ84	95.7	1649.4	M7TZ84	annotation not available
510	gi|154308153|ref|XP_001553413.1|	40559.M7U9Y8	98.5	1065.4	M7U9Y8	annotation not available
511	gi|154308691|ref|XP_001553681.1|	40559.M7TZL9	99.7	670.2	M7TZL9	annotation not available
512	gi|154309447|ref|XP_001554057.1|	40559.M7U9E2	94.9	77.0	M7U9E2	annotation not available
513	gi|154312009|ref|XP_001555333.1|	40559.M7TXA8	98.5	800.4	M7TXA8	annotation not available
514	gi|154312609|ref|XP_001555632.1|	40559.M7V111	98.9	548.9	M7V111	annotation not available
515	gi|154312934|ref|XP_001555794.1|	40559.M7U5K5	99.4	311.2	M7U5K5	Belongs to the oxygen-dependent FAD-linked oxidoreductase family
516	gi|154313027|ref|XP_001555840.1|	40559.M7TUD9	100.0	1091.6	M7TUD9	Belongs to the type-B carboxylesterase/lipase family.
517	gi|154313043|ref|XP_001555848.1|	40559.M7UDW2	83.3	744.2	M7UDW2	Belongs to the oxygen-dependent FAD-linked oxidoreductase family
518	gi|154313304|ref|XP_001555978.1|	40559.M7TQS8	98.5	1115.1	M7TQS8	annotation not available
519	gi|154314768|ref|XP_001556708.1|	40559.M7TS86	97.9	2018.0	M7TS86	annotation not available
520	gi|154316604|ref|XP_001557623.1|	40559.M7UJH3	96.2	843.2	M7UJH3	annotation not available
521	gi|154316707|ref|XP_001557674.1|	40559.M7TCC6	100.0	1048.1	M7TCC6	annotation not available
522	gi|154316993|ref|XP_001557817.1|	40559.M7U518	82.2	917.5	M7U518	Belongs to the major facilitator superfamily. Sugar transporter (TC 2.A.1.1) family
523	gi|154317258|ref|XP_001557949.1|	40559.M7TVX2	100.0	412.1	Bcprx2	annotation not available
524	gi|154317617|ref|XP_001558128.1|	40559.M7UVC1	99.8	1031.9	Bcjen1	annotation not available
525	gi|154318291|ref|XP_001558464.1|	40559.M7ULH1	97.3	1167.1	M7ULH1	annotation not available
526	gi|154318596|ref|XP_001558616.1|	40559.M7TBT6	92.4	1075.5	M7TBT6	annotation not available
527	gi|154319343|ref|XP_001558989.1|	40559.M7U2F4	40.6	303.1	M7U2F4	annotation not available
529	gi|154320045|ref|XP_001559339.1|	40559.M7UTU7	94.2	688.3	Bcpg4	Belongs to the glycosyl hydrolase 28 family.
530	gi|154321596|ref|XP_001560113.1|	40559.M7UGC1	91.2	1355.1	M7UGC1	annotation not available
531	gi|154322913|ref|XP_001560771.1|	40559.M7U4F4	100.0	672.2	M7U4F4	annotation not available
532	gi|154313073|ref|XP_001555863.1|	40559.M7UDV3	97.8	1540.0	M7UDV3	annotation not available
533	gi|154303454|ref|XP_001552134.1|	40559.M7UT77	99.2	1009.2	M7UT77	annotation not available
534	gi|154304431|ref|XP_001552620.1|	40559.M7U418	100.0	94.7	M7U418	annotation not available
535	gi|154293276|ref|XP_001547178.1|	40559.M7UHY6	95.2	837.0	M7UHY6	annotation not available
536	gi|154295688|ref|XP_001548278.1|	40559.M7U074	35.1	73.2	M7U074	Belongs to the cytochrome P450 family.
537	gi|154298761|ref|XP_001549802.1|	40559.M7U7A7	98.6	596.3	M7U7A7	annotation not available
538	gi|154311096|ref|XP_001554878.1|	40559.M7U3Q8	95.7	1557.0	M7U3Q8	Belongs to the glycosyl hydrolase 3 family.
539	gi|154292102|ref|XP_001546628.1|	40559.M7UKE6	98.9	706.1	M7UKE6	annotation not available
540	gi|154293128|ref|XP_001547114.1|	40559.M7TD14	99.7	1200.7	Bccat2	Belongs to the carnitine/choline acetyltransferase family.
541	gi|154295637|ref|XP_001548253.1|	40559.M7UQZ6	98.7	313.9	M7UQZ6	annotation not available
543	gi|154296796|ref|XP_001548827.1|	40559.M7UP07	82.2	602.4	M7UP07	annotation not available
544	gi|154297652|ref|XP_001549252.1|	40559.M7TIC1	100.0	400.2	Bcnqo1	annotation not available
545	gi|154300260|ref|XP_001550546.1|	40559.M7UFE8	94.1	803.1	Bcsqs1	annotation not available
546	gi|154300525|ref|XP_001550678.1|	40559.M7TL40	99.8	965.7	M7TL40	annotation not available
547	gi|154304551|ref|XP_001552680.1|	40559.M7U485	98.7	908.3	Bccit3	Belongs to the citrate synthase family.
548	gi|154305156|ref|XP_001552981.1|	40559.M7TZB0	92.8	170.2	M7TZB0	annotation not available
549	gi|154305906|ref|XP_001553354.1|	40559.M7UDK8	100.0	977.2	M7UDK8	Belongs to the type-B carboxylesterase/lipase family.
550	gi|154309491|ref|XP_001554079.1|	40559.M7U9F3	80.7	820.5	M7U9F3	Belongs to the cytochrome P450 family.
551	gi|154312854|ref|XP_001555754.1|	40559.M7UR95	93.5	904.4	M7UR95	annotation not available
552	gi|154313306|ref|XP_001555979.1|	40559.M7UA16	99.7	732.3	M7UA16	Belongs to the glycosyl hydrolase 18 family.
553	gi|154316646|ref|XP_001557644.1|	40559.M7U072	99.9	2300.0	BcppoA90	annotation not available
554	gi|154303291|ref|XP_001552053.1|	40559.M7U3R1	97.7	1887.5	Bccdc24	annotation not available
555	gi|1377706160|ref|XP_001545301.2|	40559.M7UCR0	100.0	821.6	Bcpct1	annotation not available
556	gi|154289507|ref|XP_001545370.1|	40559.M7TT39	98.8	490.7	M7TT39	annotation not available
557	gi|154289543|ref|XP_001545386.1|	40559.M7U6Q9	100.0	248.4	M7U6Q9	annotation not available
558	gi|154291670|ref|XP_001546416.1|	40559.M7UJD2	95.5	1105.1	Bccex1	annotation not available
559	gi|154292751|ref|XP_001546946.1|	40559.M7UK73	99.6	1325.8	M7UK73	annotation not available
560	gi|154292954|ref|XP_001547039.1|	40559.M7TR13	99.6	571.2	Bchex2	Belongs to the major facilitator superfamily. Sugar transporter (TC 2.A.1.1) family
561	gi|154293124|ref|XP_001547112.1|	40559.M7TJL5	98.8	415.6	Bclhp1	annotation not available
562	gi|154294023|ref|XP_001547455.1|	40559.M7V1B7	96.0	1201.4	Bcarp5	Belongs to the actin family.
563	gi|154294877|ref|XP_001547877.1|	40559.M7UK97	92.7	1902.5	M7UK97	annotation not available
564	gi|154295069|ref|XP_001547972.1|	40559.M7TD41	96.0	648.3	M7TD41	annotation not available
565	gi|154295928|ref|XP_001548397.1|	40559.M7TNS0	91.1	668.3	M7TNS0	annotation not available
566	gi|154297279|ref|XP_001549067.1|	40559.M7TY57	98.5	1981.8	M7TY57	annotation not available
567	gi|154297646|ref|XP_001549249.1|	40559.M7U3D7	94.6	538.9	TRM82	Required for the formation of N(7)-methylguanine at position 46 (m7G46) in tRNA. In the complex, it is required to stabilize and induce conformational changes of the catalytic subunit.
568	gi|1377710181|ref|XP_001549250.2|	40559.M7UCK7	100.0	567.0	Bcrpp0	Ribosomal protein P0 is the functional equivalent of E.coli protein L10
569	gi|154299099|ref|XP_001549970.1|	40559.M7UDV0	78.4	193.4	M7UDV0	annotation not available
570	gi|154299377|ref|XP_001550108.1|	40559.M7UBC3	100.0	402.1	M7UBC3	annotation not available
571	gi|154299583|ref|XP_001550210.1|	40559.M7TL96	100.0	1548.5	M7TL96	annotation not available
572	gi|154300354|ref|XP_001550593.1|	40559.M7UFB1	88.1	1149.4	Bcutp22	annotation not available
573	gi|154300527|ref|XP_001550679.1|	40559.M7U5G0	99.4	623.2	M7U5G0	annotation not available
574	gi|1377703926|ref|XP_001551082.2|	40559.M7TJ55	100.0	1190.6	M7TJ55	annotation not available
575	gi|154302244|ref|XP_001551532.1|	40559.M7TH37	100.0	843.2	M7TH37	annotation not available
576	gi|1377714172|ref|XP_001551575.2|	40559.M7TH12	99.5	1179.9	M7TH12	annotation not available
577	gi|154303562|ref|XP_001552188.1|	40559.M7UTC5	99.6	544.3	Bcufd1	annotation not available
578	gi|154303997|ref|XP_001552404.1|	40559.M7UQH0	99.6	829.7	M7UQH0	annotation not available
579	gi|154304196|ref|XP_001552503.1|	40559.M7TPM1	99.6	2492.6	M7TPM1	annotation not available
580	gi|154304660|ref|XP_001552734.1|	40559.M7UHA5	99.8	800.4	M7UHA5	annotation not available
581	gi|154304694|ref|XP_001552751.1|	40559.M7TND5	98.8	696.4	M7TND5	annotation not available
582	gi|154305637|ref|XP_001553220.1|	40559.M7UU26	94.2	1132.1	Bos5	annotation not available
583	gi|154305844|ref|XP_001553323.1|	40559.M7TMK2	96.4	2430.2	Bcbud4	annotation not available
584	gi|154305940|ref|XP_001553371.1|	40559.M7TQG3	93.1	978.8	Bcsmi1	annotation not available
585	gi|154308428|ref|XP_001553550.1|	40559.M7U1N4	82.5	600.1	M7U1N4	annotation not available
586	gi|154309531|ref|XP_001554099.1|	40559.M7UER0	99.7	1144.0	M7UER0	annotation not available
587	gi|154309599|ref|XP_001554133.1|	40559.M7TKP7	81.7	719.5	M7TKP7	annotation not available
588	gi|154310041|ref|XP_001554353.1|	40559.M7UQ09	99.9	2128.2	Bcrna14	annotation not available
589	gi|154310282|ref|XP_001554473.1|	40559.M7UZ75	100.0	255.8	M7UZ75	annotation not available
590	gi|154310371|ref|XP_001554517.1|	40559.M7UU02	95.2	2075.4	M7UU02	annotation not available
591	gi|1377719499|ref|XP_001554782.2|	40559.M7UUA1	98.1	1947.6	M7UUA1	annotation not available
592	gi|1377705431|ref|XP_001555378.2|	40559.M7UDM1	98.1	2725.7	Bcmyo2	Belongs to the TRAFAC class myosin-kinesin ATPase superfamily. Myosin family
593	gi|154312128|ref|XP_001555392.1|	40559.M7TUE3	81.8	837.8	M7TUE3	annotation not available
594	gi|1377715192|ref|XP_001555698.2|	40559.M7TI24	100.0	1290.8	M7TI24	annotation not available
595	gi|154312830|ref|XP_001555742.1|	40559.M7U720	100.0	456.8	Bcarb1	annotation not available
596	gi|154314257|ref|XP_001556453.1|	40559.M7TYE6	98.2	1419.4	M7TYE6	Regulatory subunit of the condensin complex, a complex required for conversion of interphase chromatin into mitotic-like condense chromosomes
597	gi|154315268|ref|XP_001556957.1|	40559.M7TGP9	93.0	2456.4	Bcyta7	annotation not available
598	gi|154316175|ref|XP_001557409.1|	40559.M7TK12	99.8	800.8	M7TK12	annotation not available
599	gi|1377706884|ref|XP_001557519.2|	40559.M7U281	100.0	391.3	M7U281	annotation not available
600	gi|154316660|ref|XP_001557651.1|	40559.M7U066	95.8	7037.6	M7U066	annotation not available
601	gi|154317224|ref|XP_001557932.1|	40559.M7UM44	94.7	2200.2	M7UM44	annotation not available
602	gi|1377717385|ref|XP_001557953.2|	40559.M7UNW2	96.0	470.7	M7UNW2	annotation not available
603	gi|154317772|ref|XP_001558205.1|	40559.M7UW63	88.4	1193.3	M7UW63	annotation not available
604	gi|154318339|ref|XP_001558488.1|	40559.M7U5P3	100.0	228.4	Bcefb1	Belongs to the EF-1-beta/EF-1-delta family.
605	gi|154318880|ref|XP_001558758.1|	40559.M7U340	97.9	2858.6	Bcsnt1	annotation not available
606	gi|1377710023|ref|XP_001559090.2|	40559.M7U1Y0	100.0	1888.6	M7U1Y0	annotation not available
607	gi|154319913|ref|XP_001559273.1|	40559.M7U214	85.8	1027.7	M7U214	annotation not available
608	gi|154320510|ref|XP_001559571.1|	40559.M7UAV8	85.3	1459.5	Bcmsb1	annotation not available
609	gi|154321397|ref|XP_001560014.1|	40559.M7U1Q5	80.3	1019.6	M7U1Q5	annotation not available
610	gi|154321710|ref|XP_001560170.1|	40559.M7UKU6	93.3	1231.5	Bccac2	annotation not available
611	gi|1377709330|ref|XP_001560383.2|	40559.M7TXR4	99.7	913.7	M7TXR4	annotation not available
612	gi|154322859|ref|XP_001560744.1|	40559.M7V3G5	97.4	1281.2	M7V3G5	annotation not available
613	gi|154322911|ref|XP_001560770.1|	40559.M7V3F1	81.6	303.5	M7V3F1	annotation not available
614	gi|1377705260|ref|XP_001560772.2|	40559.M7UAR7	99.3	545.8	M7UAR7	annotation not available
615	gi|154323157|ref|XP_001560893.1|	40559.M7TSZ5	100.0	1426.8	Bcvps9	annotation not available
616	gi|1377701398|ref|XP_001561237.2|	40559.M7TLZ6	99.8	3510.3	M7TLZ6	annotation not available
617	gi|154317437|ref|XP_001558038.1|	40559.M7UEM4	100.0	735.3	Bcap8	Belongs to the peptidase A1 family.
618	gi|154296693|ref|XP_001548776.1|	40559.M7TXJ0	100.0	367.5	M7TXJ0	annotation not available
619	gi|154323107|ref|XP_001560868.1|	40559.M7TSP5	100.0	294.7	M7TSP5	annotation not available
620	gi|1177244|emb|CAA93256.1|	40559.M7TXI3	98.8	162.2	BcekdA	annotation not available
621	gi|154297848|ref|XP_001549349.1|	40559.M7UNN0	100.0	611.7	M7UNN0	Belongs to the glycosyl hydrolase 17 family.
622	gi|1377704612|ref|XP_024547538.1|	40559.M7UTU7	100.0	740.7	Bcpg4	Belongs to the glycosyl hydrolase 28 family.
623	gi|154317922|ref|XP_001558280.1|	40559.M7U283	100.0	1155.2	M7U283	annotation not available
624	gi|1377702869|ref|XP_001558917.2|	40559.M7USP9	100.0	587.4	M7USP9	annotation not available
625	gi|154300584|ref|XP_001550707.1|	40559.M7USX5	100.0	925.2	M7USX5	Belongs to the glycosyl hydrolase 7 (cellulase C) family.
626	gi|154302933|ref|XP_001551875.1|	40559.M7V1Q3	100.0	776.5	M7V1Q3	Belongs to the glycosyl hydrolase 5 (cellulase A) family.
627	gi|154304809|ref|XP_001552808.1|	40559.M7U5B9	100.0	783.5	M7U5B9	Belongs to the glycosyl hydrolase 5 (cellulase A) family.
628	gi|1377702755|ref|XP_024546897.1|	40559.M7U2F4	48.3	451.8	M7U2F4	annotation not available
629	gi|154317376|ref|XP_001558008.1|	40559.M7TVV3	100.0	506.1	M7TVV3	Belongs to the glycosyl hydrolase 11 (cellulase G) family.
630	gi|154293875|ref|XP_001547382.1|	40559.M7UJB8	100.0	503.1	M7UJB8	annotation not available
631	gi|1377701951|ref|XP_001553590.2|	40559.M7U1M2	100.0	441.4	M7U1M2	Catalyzes the hydrolysis of cutin, a polyester that forms the structure of plant cuticle
632	gi|1377718506|ref|XP_024552378.1|	40559.M7V3P1	100.0	570.5	M7V3P1	Secreted metalloproteinase that allows assimilation of proteinaceous substrates. Shows high activities on basic nuclear substrates such as histone and protamine.
633	gi|154312003|ref|XP_001555330.1|	40559.M7U3W5	100.0	1013.4	M7U3W5	Belongs to the glycosyl hydrolase 7 (cellulase C) family.
634	gi|1377704573|ref|XP_024547526.1|	40559.M7TUA2	100.0	821.6	M7TUA2	Belongs to the glycosyl hydrolase 5 (cellulase A) family.
635	gi|154316440|ref|XP_001557541.1|	40559.M7UXH6	100.0	1169.8	M7UXH6	annotation not available
636	gi|1377703210|ref|XP_024547047.1|	40559.M7TGV3	99.7	1392.9	M7TGV3	Belongs to the type-B carboxylesterase/lipase family.
637	gi|154319766|ref|XP_001559200.1|	40559.M7U249	100.0	1519.2	M7U249	annotation not available
638	gi|1377702539|ref|XP_024546814.1|	40559.M7UDV3	100.0	1582.4	M7UDV3	annotation not available
639	gi|1377712404|ref|XP_024550248.1|	40559.M7U9Y8	98.8	1165.2	M7U9Y8	annotation not available
640	gi|1377707266|ref|XP_024548479.1|	40559.M7UC24	100.0	2002.6	M7UC24	annotation not available
641	gi|1377714976|ref|XP_024551175.1|	40559.M7ULP7	99.9	1501.1	M7ULP7	annotation not available
642	gi|154309698|ref|XP_001554182.1|	40559.M7ULP7	99.7	1557.7	M7ULP7	annotation not available
643	gi|154308743|ref|XP_001553707.1|	40559.M7UYV4	99.5	1633.6	M7UYV4	Belongs to the GMC oxidoreductase family.
644	gi|154301988|ref|XP_001551405.1|	40559.M7TUG1	100.0	1772.7	M7TUG1	Belongs to the glycosyl hydrolase 3 family.
645	gi|1377721195|ref|XP_024553300.1|	40559.M7UMK2	100.0	1446.8	M7UMK2	annotation not available
646	gi|1377713241|ref|XP_001545265.2|	40559.M7TVB4	100.0	696.0	M7TVB4	annotation not available
647	gi|154316069|ref|XP_001557356.1|	40559.M7UDD5	91.3	809.3	M7UDD5	Belongs to the glycosyl hydrolase 28 family.
648	gi|1377712622|ref|XP_024550333.1|	40559.M7TRW5	100.0	675.2	Bcpme1	Involved in maceration and soft-rotting of plant tissue.
649	gi|1377704979|ref|XP_024547675.1|	40559.M7TN65	93.3	696.8	M7TN65	annotation not available
650	gi|154299653|ref|XP_001550245.1|	40559.M7TPD6	100.0	642.5	M7TPD6	annotation not available
653	gi|154305136|ref|XP_001552971.1|	40559.M7US50	100.0	848.2	M7US50	annotation not available
654	gi|154295712|ref|XP_001548290.1|	40559.M7TF67	100.0	2001.1	M7TF67	Belongs to the glycosyl hydrolase 31 family.
655	gi|1377720920|ref|XP_024553208.1|	40559.M7TZL9	99.7	733.4	M7TZL9	annotation not available
656	gi|154299317|ref|XP_001550078.1|	40559.M7UBP5	100.0	625.2	M7UBP5	annotation not available
657	gi|1377718167|ref|XP_001553936.2|	40559.M7TT92	99.3	913.3	M7TT92	Belongs to the glycosyl hydrolase 28 family.
658	gi|154322010|ref|XP_001560320.1|	40559.M7UX24	100.0	940.3	M7UX24	annotation not available
659	gi|154296000|ref|XP_001548433.1|	40559.M7U853	100.0	2323.9	M7U853	annotation not available
660	gi|1377715903|ref|XP_024551493.1|	40559.M7TUP9	99.9	1758.8	M7TUP9	annotation not available
661	gi|154301968|ref|XP_001551395.1|	40559.M7TUP9	100.0	1805.8	M7TUP9	annotation not available
662	gi|154317964|ref|XP_001558301.1|	40559.M7TKZ8	100.0	914.8	M7TKZ8	annotation not available
663	gi|154318626|ref|XP_001558631.1|	40559.M7UHM3	100.0	712.6	M7UHM3	annotation not available
664	A0A384JA33	40559.M7TD64	100.0	637.1	Bcara1	Belongs to the glycosyl hydrolase 43 family.
665	A0A384JIZ5	40559.M7TL26	100.0	1182.2	Bctpp2	annotation not available
666	A0A384JJN9	40559.M7UKT2	100.0	656.0	M7UKT2	annotation not available
667	A0A384JZR6	40559.M7V3P4	99.2	696.4	M7V3P4	annotation not available
668	A0A384K1D6	40559.M7TJB5	99.9	1374.8	M7TJB5	annotation not available

## Sheet: TCW MCODE
MCODE App Results
Date: 13 sept. 2021 18:03:16
Parameters:
Network Scoring:
Include Loops: false Degree Cutoff: 2
Cluster Finding:
Node Score Cutoff: 0.2 Haircut: true Fluff: false K-Core: 2 Max. Depth from Seed: 100
Cluster	Score (Density*#Nodes)	Nodes	Edges	Node IDs
1	13.765	18	117	M7V1Q3, M7TVM1, M7TUP9, M7TUG1, M7TF67, Bcbgl2, M7UBX0, M7ULP7, M7U3Q8, M7UNN0, M7UGM6, M7U9Y8, Bccel5A, M7UMK2, M7U798, M7UBF7, M7U5B9, M7U249
2	6	6	15	M7TYE6, Bcpds5, Bctop2, Bcycg1, Bcmcd1, Bcirr1
3	5.6	6	14	M7TT92, Bcpgx1, Bcgar2, M7UFL4, Bcpg4, M7UXY9
4	5	5	10	M7V282, M7TZN1, M7V0V1, M7UJH3, M7U3J3
5	4.769	14	31	Bcglr1, Bcglr2, Bchsh155, M7UW63, Bcrps12, Bctrx1, Bcutp22, M7U4Z3, Bcrps5, Bclsm7, Bcsod1, NIP1, BccatA, HCR1
6	4	4	6	M7U2F4, M7UXH6, Bcgph1, M7TTN2
7	4	10	18	M7U6T9, Bcsas10, M7UXI7, M7TEQ3, Bchex, Bcrpp0, Bcefb1, Bclsg1, Bcrrp14, Bclhp1
8	4	4	6	Bcrpt5, Bcrpn2, Bcyta7, Bcrpn3
9	3.5	5	7	Bccla4, Bos5, Bccmk1, Bc4, Bccrz1
10	3.429	22	36	M7V2C4, Bccrn1, M7UUA1, Bcvps17, M7TJ55, Bcabp1, Bcyrb2, Bcmrl1, Bccac2, M7U1Y0, M7U668, M7U0E2, Bcdut1, M7THH2, Bcnup159, Bcapm4, Bcapm1, M7UU50, M7UVB9, M7UY89, M7UAR7, Bcbbc1
11	3.333	4	5	M7U8D2, Bccit3, M7TDZ6, M7TMZ7
12	3	3	3	M7U3W5, M7USX5, M7U5I7
13	3	3	3	M7TML0, M7UKE6, Bccat2
14	3	3	3	M7TUA2, M7UDB0, M7U2W8
15	3	3	3	M7URQ3, Bcsmt3, Bcyrb1
16	3	3	3	Bccox13, M7URX4, Bccox6

## Sheet: GLU STRING
#queryIndex	queryItem	stringId	identity	bitscore	preferredName	annotation						number of nodes:
1	gi|1002511|gb|AAB60307.1|	40559.M7U1N7	100.0	908.3	BctubA	Tubulin is the major constituent of microtubules. It binds two moles of GTP, one at an exchangeable site on the beta chain and one at a non-exchangeable site on the alpha chain.						1675
2	gi|3182891|sp|O13419.1|ACT_BOTFU	40559.M7UIL0	100.0	761.9	BcactA	annotation not available						number of edges:
3	gi|3282220|gb|AAC64375.1|	40559.M7UJG4	100.0	701.0	M7UJG4	annotation not available						21966
4	gi|3282229|gb|AAC24957.1|	40559.M7TP88	98.8	638.3	M7TP88	annotation not available						average node degree:
5	gi|6636350|gb|AAF20155.1|AF211176_1	40559.M7U394	100.0	901.7	BcmetC	annotation not available						26.2
6	gi|6919950|sp|P87018.1|RAS_BOTFU	40559.M7TTJ5	100.0	426.4	Bcras1	annotation not available						avg. local clustering coefficient:
7	gi|14456048|emb|CAC41639.1|	40559.M7U1C4	100.0	2997.6	BcatrD	Belongs to the ABC transporter superfamily. ABCG family. PDR (TC 3.A.1.205) subfamily						0.327
8	gi|20162483|gb|AAM14606.1|AF494188_1	40559.M7TQ27	100.0	1796.9	BcCHSIIIa	Plays a major role in cell wall biogenesis.						expected number of edges:
9	gi|33357682|gb|AAQ16573.1|	40559.M7TPH7	71.3	219.2	M7TPH7	PPIases accelerate the folding of proteins. It catalyzes the cis-trans isomerization of proline imidic peptide bonds in oligopeptides						18423
10	gi|33357702|gb|AAQ16574.1|	40559.M7UAL4	33.8	268.9	M7UAL4	Belongs to the cytochrome P450 family.						PPI enrichment p-value:
11	gi|33357704|gb|AAQ16576.1|	40559.M7UAQ5	100.0	873.6	Bcbot1	Belongs to the cytochrome P450 family.						< 1.0e-16
12	gi|38195404|gb|AAR13364.1|	40559.M7TZI9	100.0	801.6	Bcap2	Belongs to the peptidase A1 family.						your network has significantly more interactions
13	gi|40787342|gb|AAR90245.1|	40559.M7TT46	86.3	3915.5	Bcboa9	annotation not available						than expected (what does that mean?)
14	gi|40787350|gb|AAR90249.1|	40559.M7UD38	99.9	4171.3	Bcpks13	annotation not available
15	gi|49523481|emb|CAE76653.1|	40559.M7UV93	100.0	1394.4	cprA	This enzyme is required for electron transfer from NADP to cytochrome P450 in microsomes. It can also provide electron transfer to heme oxygenase and cytochrome B5. Involved in ergosterol biosynthesis.
16	gi|52788541|gb|AAU87358.1|	40559.M7UNV1	100.0	1206.0	BcFrt1	Belongs to the major facilitator superfamily. Sugar transporter (TC 2.A.1.1) family
17	gi|74628035|sp|Q6WP50.1|BOT2_BOTFU	40559.M7UUX4	97.8	733.8	Bcbot2	annotation not available
18	gi|75706628|gb|ABA25866.1|	40559.M7TJC5	100.0	245.4	Bcfpr1	annotation not available
19	gi|77540231|gb|ABA86970.1|	40559.M7UUX8	100.0	698.0	Bcerg20	Belongs to the FPP/GGPP synthase family.
20	gi|85792474|gb|ABC84216.1|	40559.M7U2J3	100.0	535.8	M7U2J3	annotation not available
21	gi|109137809|gb|ABG25558.1|	40559.M7UXV5	100.0	1065.8	Bctps1	annotation not available
22	gi|110162100|emb|CAJ87068.1|	40559.M7UAG6	99.2	493.4	Bcaba4	annotation not available
23	gi|145651321|emb|CAM91322.1|	40559.M7UVN2	98.7	709.9	Bcpg2	annotation not available
24	gi|154288757|ref|XP_001545123.1|	40559.M7U7F4	99.6	468.0	M7U7F4	annotation not available
25	gi|154288799|ref|XP_001545136.1|	40559.M7TUX6	99.0	412.1	M7TUX6	Belongs to the cytochrome P450 family.
26	gi|154288857|ref|XP_001545154.1|	40559.M7UAP4	100.0	203.8	Bctif11	Seems to be required for maximal rate of protein biosynthesis. Enhances ribosome dissociation into subunits and stabilizes the binding of the initiator Met-tRNA(I) to 40 S ribosomal subunits
27	gi|154289185|ref|XP_001545252.1|	40559.M7UEN1	98.7	434.5	LIA1	Catalyzes the hydroxylation of the N(6)-(4-aminobutyl)-L- lysine intermediate to form hypusine, an essential post-translational modification only found in mature eIF-5A factor
28	gi|154289220|ref|XP_001545263.1|	40559.M7U783	100.0	817.4	M7U783	annotation not available
29	gi|154289333|ref|XP_001545301.1|	40559.M7UCR0	99.8	818.1	Bcpct1	annotation not available
30	gi|154289341|ref|XP_001545304.1|	40559.M7UVU0	99.6	491.9	M7UVU0	Belongs to the short-chain dehydrogenases/reductases (SDR) family
31	gi|154289418|ref|XP_001545332.1|	40559.M7UAQ5	100.0	389.4	Bcbot1	Belongs to the cytochrome P450 family.
32	gi|154289428|ref|XP_001545336.1|	40559.M7V064	99.8	968.0	M7V064	annotation not available
34	gi|154289679|ref|XP_001545449.1|	40559.M7TS40	100.0	840.5	M7TS40	annotation not available
35	gi|154289817|ref|XP_001545514.1|	40559.M7TTG5	99.7	3657.5	BcCHSV	Belongs to the TRAFAC class myosin-kinesin ATPase superfamily. Myosin family
36	gi|154289936|ref|XP_001545571.1|	40559.M7TBA2	100.0	409.8	M7TBA2	Belongs to the eukaryotic ribosomal protein eL15 family.
37	gi|154289940|ref|XP_001545573.1|	40559.M7TH54	98.5	2444.5	Bchul4	annotation not available
38	gi|154290015|ref|XP_001545609.1|	40559.M7USN0	77.5	740.3	M7USN0	annotation not available
39	gi|154290081|ref|XP_001545641.1|	40559.M7V036	99.4	369.8	Bcatp23	Has a dual role in the assembly of mitochondrial ATPase.
40	gi|154290105|ref|XP_001545653.1|	40559.M7U0W2	100.0	312.4	Bcrny1	Belongs to the RNase T2 family.
41	gi|154290109|ref|XP_001545655.1|	40559.M7URF0	97.8	1027.3	M7URF0	Belongs to the cytochrome P450 family.
42	gi|154290257|ref|XP_001545726.1|	40559.M7TI50	39.5	170.6	M7TI50	annotation not available
43	gi|154290312|ref|XP_001545753.1|	40559.M7TWJ8	97.2	525.4	Bcrna15	annotation not available
44	gi|154290438|ref|XP_001545814.1|	40559.M7TQR9	100.0	366.7	Bcvti1	annotation not available
45	gi|154290440|ref|XP_001545815.1|	40559.M7TXB5	99.8	1037.3	M7TXB5	annotation not available
46	gi|154290623|ref|XP_001545904.1|	40559.M7U6H7	99.4	290.0	Bcgim5	annotation not available
47	gi|154290636|ref|XP_001545910.1|	40559.M7TT81	99.5	1861.3	M7TT81	annotation not available
48	gi|154290654|ref|XP_001545919.1|	40559.M7UJ32	95.7	1388.6	Bccef1	annotation not available
49	gi|154290707|ref|XP_001545945.1|	40559.M7U494	99.1	475.3	M7U494	annotation not available
50	gi|154291032|ref|XP_001546103.1|	40559.M7U1I7	91.2	1350.1	Bclov3	annotation not available
51	gi|154291087|ref|XP_001546130.1|	40559.M7TJU3	99.9	2270.7	M7TJU3	annotation not available
52	gi|154291157|ref|XP_001546164.1|	40559.M7TGV8	99.9	1856.3	Bcsec31	annotation not available
53	gi|154291159|ref|XP_001546165.1|	40559.M7U184	99.1	506.5	M7U184	annotation not available
54	gi|154291255|ref|XP_001546212.1|	40559.M7U8W5	99.9	1226.5	M7U8W5	annotation not available
55	gi|154291267|ref|XP_001546218.1|	40559.M7TPM0	99.5	1530.0	M7TPM0	annotation not available
56	gi|154291703|ref|XP_001546432.1|	40559.M7TJU5	98.4	589.7	Bcade1	annotation not available
57	gi|154291778|ref|XP_001546469.1|	40559.M7U0J9	100.0	958.4	Bcppt1	annotation not available
58	gi|154291978|ref|XP_001546567.1|	40559.M7TF77	99.3	833.9	Bcsmc4	annotation not available
59	gi|154292059|ref|XP_001546607.1|	40559.M7TZR5	99.3	928.7	M7TZR5	annotation not available
60	gi|154292270|ref|XP_001546711.1|	40559.M7TSH1	99.8	1296.2	M7TSH1	annotation not available
61	gi|154292327|ref|XP_001546739.1|	40559.M7TSP9	88.1	726.5	Bcslm5	annotation not available
62	gi|154292337|ref|XP_001546744.1|	40559.M7TZB7	99.9	1718.4	Bccft2	annotation not available
63	gi|154292354|ref|XP_001546752.1|	40559.M7UB94	94.2	566.2	Bccrc1	Belongs to the mitochondrial carrier (TC 2.A.29) family.
64	gi|154292374|ref|XP_001546762.1|	40559.M7U4Y6	98.3	571.6	M7U4Y6	annotation not available
65	gi|154292451|ref|XP_001546800.1|	40559.M7U3M4	97.9	1028.9	M7U3M4	annotation not available
66	gi|154292555|ref|XP_001546849.1|	40559.M7TIU9	99.4	668.3	M7TIU9	Belongs to the metallo-dependent hydrolases superfamily.
67	gi|154292701|ref|XP_001546921.1|	40559.M7TRQ0	99.7	1301.2	Bccir2	Accepts electrons from ETF and reduces ubiquinone.
68	gi|154292751|ref|XP_001546946.1|	40559.M7UK73	99.6	1325.8	M7UK73	annotation not available
69	gi|154292788|ref|XP_001546964.1|	40559.M7TD55	90.5	1483.0	M7TD55	annotation not available
70	gi|154292873|ref|XP_001547004.1|	40559.M7TPM4	95.9	585.9	M7TPM4	annotation not available
71	gi|154292909|ref|XP_001547020.1|	40559.M7UG33	99.0	212.2	M7UG33	annotation not available
72	gi|154292926|ref|XP_001547026.1|	40559.M7TR58	100.0	58.2	M7TR58	annotation not available
73	gi|154292960|ref|XP_001547042.1|	40559.M7TQA9	99.8	931.8	M7TQA9	annotation not available
74	gi|154293132|ref|XP_001547116.1|	40559.M7UD48	99.8	1228.4	Bcexo70	Involved in the secretory pathway as part of the exocyst complex which tethers secretory vesicles to the sites of exocytosis. Also plays a role in the assembly of the exocyst.
75	gi|154293335|ref|XP_001547203.1|	40559.M7U062	99.6	498.8	Bcgst20	Belongs to the GST superfamily.
76	gi|154293367|ref|XP_001547217.1|	40559.M7UT02	81.1	803.9	M7UT02	annotation not available
77	gi|154293400|ref|XP_001547231.1|	40559.M7U8C9	97.3	363.6	M7U8C9	annotation not available
78	gi|154293412|ref|XP_001547237.1|	40559.M7USI8	97.6	1781.9	Bcnte1	Intracellular phospholipase B that catalyzes the double deacylation of phosphatidylcholine (PC) to glycerophosphocholine (GroPCho). Plays an important role in membrane lipid homeostasis.
79	gi|154293693|ref|XP_001547321.1|	40559.M7U8F7	85.9	958.4	Bap1	annotation not available
80	gi|154293828|ref|XP_001547359.1|	40559.M7V3T3	99.8	696.4	M7V3T3	annotation not available
81	gi|154293865|ref|XP_001547377.1|	40559.M7TJH2	92.3	992.3	M7TJH2	Molecular chaperone; assists the folding of proteins upon ATP hydrolysis. Known to play a role, in vitro, in the folding of actin and tubulin
82	gi|154293891|ref|XP_001547390.1|	40559.M7TJG2	99.9	2151.3	Bcvps41	annotation not available
83	gi|154293905|ref|XP_001547397.1|	40559.M7UJB0	99.8	1585.1	M7UJB0	annotation not available
84	gi|154293931|ref|XP_001547410.1|	40559.M7TR35	99.4	967.2	M7TR35	annotation not available
85	gi|154294096|ref|XP_001547491.1|	40559.M7UTJ1	100.0	1130.5	Bcmrn1	annotation not available
86	gi|154294144|ref|XP_001547515.1|	40559.M7U388	88.0	2668.6	M7U388	annotation not available
87	gi|154294274|ref|XP_001547579.1|	40559.M7UBK2	99.8	888.6	Bcpmi40	annotation not available
88	gi|154294276|ref|XP_001547580.1|	40559.M7UBV8	100.0	449.9	Bcsgf29	annotation not available
89	gi|154294290|ref|XP_001547587.1|	40559.M7V4I5	100.0	191.0	M7V4I5	annotation not available
90	gi|154294325|ref|XP_001547604.1|	40559.M7U574	100.0	508.1	Bcmam33	annotation not available
91	gi|154294404|ref|XP_001547643.1|	40559.M7TGQ4	100.0	1317.8	Bcsec10	annotation not available
92	gi|154294410|ref|XP_001547646.1|	40559.M7U7W2	73.3	581.3	M7U7W2	annotation not available
93	gi|154294493|ref|XP_001547687.1|	40559.M7UP36	99.8	973.8	M7UP36	annotation not available
94	gi|154294557|ref|XP_001547719.1|	40559.M7U564	99.4	714.5	M7U564	annotation not available
95	gi|154294665|ref|XP_001547772.1|	40559.M7TBJ0	99.6	547.0	M7TBJ0	annotation not available
96	gi|154294744|ref|XP_001547811.1|	40559.M7UTR9	99.8	1037.3	Bcubp6	annotation not available
97	gi|154294754|ref|XP_001547816.1|	40559.M7U9T8	99.8	2013.4	Bcefr3	annotation not available
98	gi|154294800|ref|XP_001547839.1|	40559.M7TQZ2	89.5	1281.5	Bcprp24	annotation not available
99	gi|154294804|ref|XP_001547841.1|	40559.M7UJ38	100.0	1245.0	Bctre1	annotation not available
100	gi|154294824|ref|XP_001547851.1|	40559.M7TJ81	100.0	418.3	Bcrtf1	annotation not available
101	gi|154294828|ref|XP_001547853.1|	40559.M7TQY4	99.9	2194.9	M7TQY4	annotation not available
102	gi|154294974|ref|XP_001547925.1|	40559.M7UBS6	99.7	576.2	M7UBS6	annotation not available
103	gi|154295134|ref|XP_001548004.1|	40559.M7U4M9	99.6	979.5	Bcpet112	Allows the formation of correctly charged Gln-tRNA(Gln) through the transamidation of misacylated Glu-tRNA(Gln) in the mitochondria. The reaction takes place in the presence of glutamine and ATP through an activated gamma-phospho-Glu-tRNA(Gln).
104	gi|154295211|ref|XP_001548042.1|	40559.M7U7M6	99.8	1066.6	M7U7M6	Belongs to the histidine acid phosphatase family.
105	gi|154295346|ref|XP_001548109.1|	40559.M7TKT4	94.6	1169.1	Bcamd2	annotation not available
106	gi|154295366|ref|XP_001548119.1|	40559.M7TSG8	100.0	930.2	M7TSG8	annotation not available
107	gi|154295413|ref|XP_001548142.1|	40559.M7TMB0	97.5	1172.9	Bcrfa1	As part of the replication protein A (RPA/RP-A), a single- stranded DNA-binding heterotrimeric complex, may play an essential role in DNA replication, recombination and repair. Binds and stabilizes single-stranded DNA intermediates, preventing complementary DNA reannealing and recruiting different proteins involved in DNA metabolism
108	gi|154295415|ref|XP_001548143.1|	40559.M7TTQ5	99.7	665.6	M7TTQ5	annotation not available
109	gi|154295435|ref|XP_001548153.1|	40559.M7UD95	99.8	1253.0	M7UD95	annotation not available
110	gi|154295481|ref|XP_001548176.1|	40559.M7UD81	98.9	522.7	M7UD81	annotation not available
111	gi|154295492|ref|XP_001548181.1|	40559.M7TJS6	97.1	1077.8	M7TJS6	Belongs to the class I-like SAM-binding methyltransferase superfamily. Protein arginine N-methyltransferase family.
112	gi|154295494|ref|XP_001548182.1|	40559.M7UJM7	99.5	733.4	Bchym1	annotation not available
113	gi|154295583|ref|XP_001548226.1|	40559.M7UQY0	100.0	248.1	M7UQY0	annotation not available
114	gi|154295607|ref|XP_001548238.1|	40559.M7U6Z1	99.8	986.1	M7U6Z1	annotation not available
115	gi|154295696|ref|XP_001548282.1|	40559.M7UF77	92.7	439.5	M7UF77	annotation not available
116	gi|154295768|ref|XP_001548318.1|	40559.M7U697	99.8	1099.7	M7U697	Belongs to the aldehyde dehydrogenase family.
117	gi|154295928|ref|XP_001548397.1|	40559.M7TNS0	91.1	668.3	M7TNS0	annotation not available
118	gi|154296218|ref|XP_001548541.1|	40559.M7TKG8	100.0	389.0	M7TKG8	annotation not available
119	gi|154296254|ref|XP_001548559.1|	40559.M7TJP8	100.0	628.2	Bcngr1	annotation not available
120	gi|154296335|ref|XP_001548599.1|	40559.M7U3Q6	100.0	918.7	Bcgyp1	annotation not available
121	gi|154296359|ref|XP_001548611.1|	40559.M7U9Y5	99.9	1837.4	M7U9Y5	annotation not available
122	gi|154296471|ref|XP_001548666.1|	40559.M7TMM8	100.0	276.2	M7TMM8	annotation not available
123	gi|154296493|ref|XP_001548677.1|	40559.M7UFW8	91.2	756.5	M7UFW8	annotation not available
124	gi|154296705|ref|XP_001548782.1|	40559.M7UQF4	99.8	982.2	M7UQF4	Irreversibly catalyzes the reduction of fumarate to succinate
125	gi|154296908|ref|XP_001548883.1|	40559.M7UIF2	99.2	1729.5	Bclhs1	annotation not available
126	gi|154297015|ref|XP_001548936.1|	40559.M7TTJ1	100.0	1864.0	M7TTJ1	annotation not available
127	gi|154297025|ref|XP_001548941.1|	40559.M7UAQ1	98.2	778.1	M7UAQ1	annotation not available
128	gi|154297074|ref|XP_001548965.1|	40559.M7U753	98.6	419.1	M7U753	annotation not available
129	gi|154297112|ref|XP_001548984.1|	40559.M7U765	89.4	2146.3	M7U765	annotation not available
130	gi|154297181|ref|XP_001549018.1|	40559.M7TRM3	91.3	1145.2	M7TRM3	annotation not available
131	gi|154297328|ref|XP_001549091.1|	40559.M7U4K4	100.0	437.6	Bcmic26	Component of the MICOS complex, a large protein complex of the mitochondrial inner membrane that plays crucial roles in the maintenance of crista junctions, inner membrane architecture, and formation of contact sites to the outer membrane.
132	gi|154297604|ref|XP_001549228.1|	40559.M7TCI1	100.0	334.0	M7TCI1	annotation not available
133	gi|154297634|ref|XP_001549243.1|	40559.M7UCL3	100.0	643.3	M7UCL3	annotation not available
134	gi|154297648|ref|XP_001549250.1|	40559.M7UCK7	99.7	565.5	Bcrpp0	Ribosomal protein P0 is the functional equivalent of E.coli protein L10
135	gi|154297719|ref|XP_001549285.1|	40559.M7U809	99.8	880.6	M7U809	annotation not available
136	gi|154297812|ref|XP_001549331.1|	40559.M7TVF7	97.6	4664.8	M7TVF7	Belongs to the PI3/PI4-kinase family.
137	gi|154297963|ref|XP_001549406.1|	40559.M7U9A1	99.5	448.4	M7U9A1	annotation not available
138	gi|154298047|ref|XP_001549448.1|	40559.M7UAR4	91.5	884.8	M7UAR4	annotation not available
139	gi|154298100|ref|XP_001549474.1|	40559.M7UZ09	98.9	184.9	M7UZ09	Component of the spliceosomal U1 snRNP, which is essential for recognition of the pre-mRNA 5' splice-site and the subsequent assembly of the spliceosome. U1-C is directly involved in initial 5' splice-site recognition for both constitutive and regulated alternative splicing. The interaction with the 5' splice-site seems to precede base-pairing between the pre-mRNA and the U1 snRNA. Stimulates com…
140	gi|154298144|ref|XP_001549496.1|	40559.M7TZU9	97.6	1010.7	M7TZU9	Belongs to the major facilitator superfamily. Sugar transporter (TC 2.A.1.1) family
141	gi|154298219|ref|XP_001549533.1|	40559.M7UJE7	99.7	595.9	Bccus1	annotation not available
142	gi|154298261|ref|XP_001549554.1|	40559.M7UJG5	99.1	2688.7	M7UJG5	annotation not available
143	gi|154298299|ref|XP_001549573.1|	40559.M7U3K8	99.6	1058.9	M7U3K8	annotation not available
144	gi|154298346|ref|XP_001549596.1|	40559.M7UM31	100.0	501.5	M7UM31	annotation not available
145	gi|154298396|ref|XP_001549621.1|	40559.M7UM47	99.1	729.9	Bcmdj1	annotation not available
146	gi|154298398|ref|XP_001549622.1|	40559.M7UDE1	100.0	1766.9	Bcbro1	annotation not available
147	gi|154298449|ref|XP_001549647.1|	40559.M7TV22	84.7	1727.2	M7TV22	In the N-terminal section; belongs to the cytochrome P450 family
148	gi|154298823|ref|XP_001549833.1|	40559.M7UG76	99.9	1424.5	M7UG76	annotation not available
149	gi|154298956|ref|XP_001549899.1|	40559.M7U6W6	100.0	879.8	M7U6W6	Belongs to the DEAD box helicase family.
150	gi|154299047|ref|XP_001549944.1|	40559.M7THI8	90.8	453.4	M7THI8	annotation not available
151	gi|154299077|ref|XP_001549959.1|	40559.M7TI64	74.3	655.2	Bcdga1	annotation not available
152	gi|154299220|ref|XP_001550030.1|	40559.M7U7P5	99.9	1649.8	Bckap104	annotation not available
153	gi|154299226|ref|XP_001550033.1|	40559.M7V0D9	100.0	1146.0	M7V0D9	annotation not available
154	gi|154299367|ref|XP_001550103.1|	40559.M7UBM8	99.7	659.8	Bcsdh5	Plays an essential role in the assembly of succinate dehydrogenase (SDH), an enzyme complex (also referred to as respiratory complex II) that is a component of both the tricarboxylic acid (TCA) cycle and the mitochondrial electron transport chain, and which couples the oxidation of succinate to fumarate with the reduction of ubiquinone (coenzyme Q) to ubiquinol. Required for flavinylation (covale…
155	gi|154299444|ref|XP_001550141.1|	40559.M7UES7	99.6	576.6	Bcgpi12	annotation not available
156	gi|154299528|ref|XP_001550183.1|	40559.M7TNY5	99.7	1378.2	Bcagc1	Belongs to the mitochondrial carrier (TC 2.A.29) family.
157	gi|154299583|ref|XP_001550210.1|	40559.M7TL96	100.0	1548.5	M7TL96	annotation not available
158	gi|154299690|ref|XP_001550263.1|	40559.M7TKK2	99.3	1516.9	M7TKK2	annotation not available
159	gi|154299706|ref|XP_001550271.1|	40559.M7TKK5	99.7	1211.1	Bcsyo1	annotation not available
160	gi|154299841|ref|XP_001550338.1|	40559.M7UAZ6	96.4	1951.4	Bckap120	annotation not available
161	gi|154299891|ref|XP_001550363.1|	40559.M7TRM6	100.0	2168.7	Bcccc2	annotation not available
162	gi|154299992|ref|XP_001550413.1|	40559.M7TS73	100.0	1552.3	Bcsec26	The coatomer is a cytosolic protein complex that binds to dilysine motifs and reversibly associates with Golgi non-clathrin- coated vesicles, which further mediate biosynthetic protein transport from the ER, via the Golgi up to the trans Golgi network. Coatomer complex is required for budding from Golgi membranes, and is essential for the retrograde Golgi-to-ER transport of dilysine-tagged protei…
163	gi|154300098|ref|XP_001550466.1|	40559.M7U5A8	99.6	972.6	Bchis7	Belongs to the HisA/HisF family.
164	gi|154300131|ref|XP_001550482.1|	40559.M7TZQ3	100.0	273.9	Bcltf1	annotation not available
165	gi|154300181|ref|XP_001550507.1|	40559.M7UMA0	87.6	524.2	M7UMA0	annotation not available
166	gi|154300298|ref|XP_001550565.1|	40559.M7U6G8	97.9	1541.2	M7U6G8	annotation not available
167	gi|154300312|ref|XP_001550572.1|	40559.M7U6G3	100.0	2741.8	Bcbck1	annotation not available
168	gi|154300316|ref|XP_001550574.1|	40559.M7UFC4	99.7	1150.2	M7UFC4	annotation not available
169	gi|154300328|ref|XP_001550580.1|	40559.M7U6F7	99.4	1511.9	M7U6F7	annotation not available
170	gi|154300356|ref|XP_001550594.1|	40559.M7TFA3	94.0	1131.3	BcStr2	annotation not available
171	gi|154300507|ref|XP_001550669.1|	40559.M7TL45	98.3	1136.3	M7TL45	annotation not available
172	gi|154300626|ref|XP_001550728.1|	40559.M7V1N2	100.0	431.0	M7V1N2	annotation not available
173	gi|154300672|ref|XP_001550751.1|	40559.M7UST7	99.8	967.6	M7UST7	annotation not available
174	gi|154300706|ref|XP_001550768.1|	40559.M7UT21	99.4	675.2	M7UT21	annotation not available
175	gi|154300708|ref|XP_001550769.1|	40559.M7V1U4	99.4	644.8	M7V1U4	annotation not available
176	gi|154300724|ref|XP_001550777.1|	40559.M7UT17	99.3	797.3	M7UT17	annotation not available
177	gi|154300763|ref|XP_001550796.1|	40559.M7TC23	98.7	3242.2	M7TC23	Involved in the initiation of assembly of the COPII coat required for the formation of transport vesicles from the endoplasmic reticulum (ER) and the selection of cargo molecules. Also involved in autophagy
178	gi|154300954|ref|XP_001550891.1|	40559.M7U0G1	100.0	300.4	Bcice2	annotation not available
179	gi|154301071|ref|XP_001550949.1|	40559.M7TMA3	99.5	1398.3	Bcbik1	annotation not available
180	gi|154301117|ref|XP_001550972.1|	40559.M7UGA4	80.8	813.5	M7UGA4	Belongs to the OSBP family.
181	gi|154301119|ref|XP_001550973.1|	40559.M7U7G3	99.0	1102.0	M7U7G3	annotation not available
182	gi|154301232|ref|XP_001551029.1|	40559.M7U5K6	96.0	1316.2	Bcrrp6	annotation not available
183	gi|154301338|ref|XP_001551082.1|	40559.M7TJ55	100.0	1084.7	M7TJ55	annotation not available
184	gi|154301385|ref|XP_001551105.1|	40559.M7UN73	79.7	99.4	M7UN73	annotation not available
185	gi|154301387|ref|XP_001551106.1|	40559.M7UN73	96.2	1139.8	M7UN73	annotation not available
186	gi|154301511|ref|XP_001551168.1|	40559.M7URD0	100.0	469.5	Bcrrp45	annotation not available
187	gi|154301513|ref|XP_001551169.1|	40559.M7U763	100.0	1598.2	M7U763	annotation not available
188	gi|154301515|ref|XP_001551170.1|	40559.M7U7D8	99.6	543.5	M7U7D8	annotation not available
189	gi|154301727|ref|XP_001551275.1|	40559.M7TWK1	96.9	954.9	Bcnfs1	annotation not available
190	gi|154301759|ref|XP_001551291.1|	40559.M7UN29	100.0	1244.2	M7UN29	annotation not available
191	gi|154301843|ref|XP_001551333.1|	40559.M7U4K0	98.1	426.8	M7U4K0	Belongs to the GST superfamily.
192	gi|154301875|ref|XP_001551349.1|	40559.M7UAK2	98.4	1499.6	M7UAK2	annotation not available
193	gi|154302014|ref|XP_001551418.1|	40559.M7UNZ5	84.5	1192.6	M7UNZ5	annotation not available
194	gi|154302081|ref|XP_001551451.1|	40559.M7U392	99.6	552.0	Bcpaa1	annotation not available
195	gi|154302125|ref|XP_001551473.1|	40559.M7U533	99.7	1332.0	M7U533	annotation not available
196	gi|154302137|ref|XP_001551479.1|	40559.M7UBF5	99.7	759.6	M7UBF5	annotation not available
197	gi|154302193|ref|XP_001551507.1|	40559.M7UB61	99.3	1659.0	Bcpol5	annotation not available
198	gi|154302199|ref|XP_001551510.1|	40559.M7V440	98.6	814.3	Bcgyp8	annotation not available
199	gi|154302203|ref|XP_001551512.1|	40559.M7UB66	98.8	334.0	M7UB66	annotation not available
200	gi|154302209|ref|XP_001551515.1|	40559.M7V445	100.0	330.5	M7V445	annotation not available
202	gi|154302280|ref|XP_001551550.1|	40559.M7TGH3	99.4	1074.7	Bcspp1	annotation not available
203	gi|154302567|ref|XP_001551693.1|	40559.M7UHT6	99.8	929.1	M7UHT6	annotation not available
204	gi|154302734|ref|XP_001551776.1|	40559.M7TBW1	100.0	584.7	Bcatp12	annotation not available
205	gi|154302865|ref|XP_001551841.1|	40559.M7TPL8	95.8	869.8	M7TPL8	annotation not available
206	gi|154302901|ref|XP_001551859.1|	40559.M7TIK7	99.5	780.0	M7TIK7	Belongs to the iron/ascorbate-dependent oxidoreductase family
207	gi|154303182|ref|XP_001551999.1|	40559.M7URF1	99.8	847.4	Bctda3	annotation not available
208	gi|154303309|ref|XP_001552062.1|	40559.M7U3S7	97.2	3411.7	Bcvps13	May be involved in recycling of membrane proteins between an endocytic compartment and the TGN
209	gi|154303327|ref|XP_001552071.1|	40559.M7UMV0	99.7	727.6	M7UMV0	annotation not available
210	gi|154303375|ref|XP_001552095.1|	40559.M7UR93	97.0	287.3	M7UR93	annotation not available
211	gi|154303414|ref|XP_001552114.1|	40559.M7U965	99.8	813.5	M7U965	annotation not available
212	gi|154303434|ref|XP_001552124.1|	40559.M7U2R5	100.0	594.7	Bctlg2	Belongs to the syntaxin family.
213	gi|154303577|ref|XP_001552195.1|	40559.M7TSJ6	91.1	570.1	Bcgpn2	Small GTPase required for proper localization of RNA polymerase II and III (RNAPII and RNAPIII). May act at an RNAP assembly step prior to nuclear import
214	gi|154303653|ref|XP_001552233.1|	40559.M7TLB2	100.0	478.8	M7TLB2	annotation not available
215	gi|154303693|ref|XP_001552253.1|	40559.M7U2V6	99.2	1773.8	M7U2V6	annotation not available
216	gi|154303695|ref|XP_001552254.1|	40559.M7U2T0	100.0	584.7	M7U2T0	Belongs to the HIBADH-related family.
217	gi|154303697|ref|XP_001552255.1|	40559.M7ULY6	99.7	757.7	M7ULY6	annotation not available
218	gi|154303784|ref|XP_001552298.1|	40559.M7U6M0	83.6	488.8	M7U6M0	annotation not available
219	gi|154303808|ref|XP_001552310.1|	40559.M7U6V5	100.0	230.7	Bcncb2	annotation not available
220	gi|154303997|ref|XP_001552404.1|	40559.M7UQH0	99.6	829.7	M7UQH0	annotation not available
221	gi|154304119|ref|XP_001552465.1|	40559.M7U2C3	31.7	187.6	M7U2C3	Belongs to the glycosyl hydrolase 1 family.
222	gi|154304280|ref|XP_001552545.1|	40559.M7TW16	99.5	1286.9	Bcmvp1	annotation not available
223	gi|154304403|ref|XP_001552606.1|	40559.M7UWV5	99.5	841.6	M7UWV5	annotation not available
224	gi|154304493|ref|XP_001552651.1|	40559.M7U466	92.7	681.0	M7U466	annotation not available
225	gi|154304507|ref|XP_001552658.1|	40559.M7U471	99.8	867.5	Bcscj1	annotation not available
226	gi|154304513|ref|XP_001552661.1|	40559.M7UNB4	100.0	513.5	M7UNB4	annotation not available
227	gi|154304557|ref|XP_001552683.1|	40559.M7UWZ4	99.6	486.9	M7UWZ4	annotation not available
228	gi|154304569|ref|XP_001552689.1|	40559.M7TXJ9	81.3	859.8	M7TXJ9	annotation not available
229	gi|154304624|ref|XP_001552716.1|	40559.M7TNF7	99.6	832.8	Bccog5	annotation not available
230	gi|154304628|ref|XP_001552718.1|	40559.M7U8I0	99.7	1252.7	M7U8I0	annotation not available
231	gi|154304642|ref|XP_001552725.1|	40559.M7THC0	100.0	1047.0	M7THC0	annotation not available
232	gi|154304805|ref|XP_001552806.1|	40559.M7TZ17	99.7	661.8	M7TZ17	annotation not available
233	gi|154304837|ref|XP_001552822.1|	40559.M7UPJ1	100.0	2441.0	Bcrpb2	DNA-dependent RNA polymerase catalyzes the transcription of DNA into RNA using the four ribonucleoside triphosphates as substrates.
234	gi|154305169|ref|XP_001552987.1|	40559.M7UFT7	99.8	899.4	M7UFT7	annotation not available
235	gi|154305215|ref|XP_001553010.1|	40559.M7TWD9	99.1	439.5	M7TWD9	annotation not available
236	gi|154305263|ref|XP_001553034.1|	40559.M7TW88	99.8	1059.3	M7TW88	annotation not available
237	gi|154305337|ref|XP_001553071.1|	40559.M7UFN0	99.8	994.2	M7UFN0	annotation not available
238	gi|154305400|ref|XP_001553102.1|	40559.M7U5D4	98.7	287.0	Bcaps1	Belongs to the adaptor complexes small subunit family.
239	gi|154305432|ref|XP_001553118.1|	40559.M7UY24	93.8	865.1	M7UY24	annotation not available
240	gi|154305474|ref|XP_001553139.1|	40559.M7UY38	100.0	421.8	M7UY38	annotation not available
241	gi|154305512|ref|XP_001553158.1|	40559.M7TU66	100.0	317.0	M7TU66	annotation not available
242	gi|154305522|ref|XP_001553163.1|	40559.M7UM78	99.6	527.7	M7UM78	annotation not available
243	gi|154305595|ref|XP_001553199.1|	40559.M7TJ34	98.8	1332.8	M7TJ34	annotation not available
244	gi|154305657|ref|XP_001553230.1|	40559.M7UU30	98.7	1274.6	M7UU30	annotation not available
245	gi|154305755|ref|XP_001553279.1|	40559.M7U1B7	99.8	1119.8	M7U1B7	annotation not available
246	gi|154305832|ref|XP_001553317.1|	40559.M7TU17	100.0	1761.5	M7TU17	annotation not available
247	gi|154305940|ref|XP_001553371.1|	40559.M7TQG3	93.1	978.8	Bcsmi1	annotation not available
248	gi|154308237|ref|XP_001553455.1|	40559.M7U9W0	99.5	681.0	M7U9W0	annotation not available
249	gi|154308257|ref|XP_001553465.1|	40559.M7V2L2	98.8	635.6	M7V2L2	annotation not available
250	gi|154308360|ref|XP_001553516.1|	40559.M7UYK6	54.7	115.9	M7UYK6	annotation not available
251	gi|154308380|ref|XP_001553526.1|	40559.M7TBR4	88.9	1128.2	M7TBR4	annotation not available
252	gi|154308398|ref|XP_001553535.1|	40559.M7UKU5	99.8	1068.9	M7UKU5	annotation not available
253	gi|154308410|ref|XP_001553541.1|	40559.M7UUH5	79.1	1274.2	M7UUH5	annotation not available
254	gi|154308476|ref|XP_001553574.1|	40559.M7UKS5	97.0	388.7	Bcpup3	annotation not available
255	gi|154308522|ref|XP_001553597.1|	40559.M7U1L7	100.0	155.6	Bclsm6	annotation not available
256	gi|154308526|ref|XP_001553599.1|	40559.M7UUE3	99.9	3626.3	Bcstt4	Belongs to the PI3/PI4-kinase family.
257	gi|154308643|ref|XP_001553657.1|	40559.M7UQA4	99.8	1133.2	M7UQA4	annotation not available
258	gi|154308996|ref|XP_001553833.1|	40559.M7TB55	100.0	729.2	M7TB55	annotation not available
259	gi|154309260|ref|XP_001553964.1|	40559.M7UAH2	100.0	2212.2	M7UAH2	annotation not available
260	gi|154309406|ref|XP_001554037.1|	40559.M7UUC3	99.1	824.7	M7UUC3	annotation not available
261	gi|154309441|ref|XP_001554054.1|	40559.M7V255	99.9	2536.9	M7V255	annotation not available
262	gi|154309455|ref|XP_001554061.1|	40559.M7UTD3	98.9	719.9	M7UTD3	annotation not available
263	gi|154309489|ref|XP_001554078.1|	40559.M7U979	99.8	1226.8	M7U979	annotation not available
264	gi|154309497|ref|XP_001554082.1|	40559.M7V268	97.6	1057.7	Bcaro8	annotation not available
265	gi|154309509|ref|XP_001554088.1|	40559.M7TLF0	99.8	497.7	M7TLF0	annotation not available
266	gi|154309527|ref|XP_001554097.1|	40559.M7TEN8	94.5	1109.4	Bcalg12	annotation not available
267	gi|154309537|ref|XP_001554102.1|	40559.M7TLF8	99.7	1221.8	M7TLF8	Vacuolar effluxer which mediate the efflux of amino acids resulting from autophagic degradation. The release of autophagic amino acids allows the maintenance of protein synthesis and viability during nitrogen starvation
268	gi|154309595|ref|XP_001554131.1|	40559.M7U5U6	87.1	1208.4	Bcsst2	annotation not available
269	gi|154309648|ref|XP_001554157.1|	40559.M7TTQ2	33.6	132.9	Bcbrn1	annotation not available
270	gi|154309678|ref|XP_001554172.1|	40559.M7TM03	96.1	1020.0	Bcvps5	annotation not available
271	gi|154309844|ref|XP_001554255.1|	40559.M7TTS5	99.6	1015.0	Bcmsl5	annotation not available
272	gi|154309875|ref|XP_001554270.1|	40559.M7UIR3	99.9	1162.9	Bcgcd6	annotation not available
273	gi|154309997|ref|XP_001554331.1|	40559.M7UIL9	81.4	2442.2	M7UIL9	annotation not available
274	gi|154309999|ref|XP_001554332.1|	40559.M7US95	98.6	1171.0	M7US95	annotation not available
275	gi|154310011|ref|XP_001554338.1|	40559.M7TQH5	98.9	356.7	M7TQH5	annotation not available
276	gi|154310041|ref|XP_001554353.1|	40559.M7UQ09	99.9	2128.2	Bcrna14	annotation not available
277	gi|154310088|ref|XP_001554376.1|	40559.M7V0M1	100.0	252.3	M7V0M1	annotation not available
278	gi|154310096|ref|XP_001554380.1|	40559.M7U7Y8	99.4	2688.3	Bcoxp1	annotation not available
279	gi|154310168|ref|XP_001554416.1|	40559.M7V1X1	76.9	1482.2	M7V1X1	annotation not available
280	gi|154310240|ref|XP_001554452.1|	40559.M7U6G2	99.4	416.0	Bcprx1	annotation not available
281	gi|154310248|ref|XP_001554456.1|	40559.M7U039	100.0	322.0	M7U039	Belongs to the eukaryotic ribosomal protein eL19 family.
282	gi|154310250|ref|XP_001554457.1|	40559.M7U6M3	99.9	4985.6	Bcgcn1	annotation not available
283	gi|154310252|ref|XP_001554458.1|	40559.M7U6G0	99.6	2445.2	M7U6G0	annotation not available
284	gi|154310260|ref|XP_001554462.1|	40559.M7U033	99.5	827.8	Bcadh4	annotation not available
285	gi|154310297|ref|XP_001554480.1|	40559.M7U3R5	91.4	766.9	Bcap1	Belongs to the peptidase A1 family.
286	gi|154310323|ref|XP_001554493.1|	40559.M7U9Z5	99.9	2055.0	M7U9Z5	annotation not available
287	gi|154310391|ref|XP_001554527.1|	40559.M7U1S6	99.6	388.3	Bcmge1	Essential component of the PAM complex, a complex required for the translocation of transit peptide-containing proteins from the inner membrane into the mitochondrial matrix in an ATP-dependent manner
288	gi|154310405|ref|XP_001554534.1|	40559.M7U1T1	96.8	1874.0	M7U1T1	annotation not available
289	gi|154310443|ref|XP_001554553.1|	40559.M7TYQ8	99.5	990.7	M7TYQ8	annotation not available
290	gi|154310570|ref|XP_001554616.1|	40559.M7UBH5	99.9	2223.4	M7UBH5	annotation not available
291	gi|154310588|ref|XP_001554625.1|	40559.M7THW1	99.2	978.0	M7THW1	annotation not available
292	gi|154310600|ref|XP_001554631.1|	40559.M7UBI6	98.6	3105.9	Bcnup192	annotation not available
293	gi|154310710|ref|XP_001554686.1|	40559.M7URG7	100.0	702.6	Bcimh1	annotation not available
294	gi|154310724|ref|XP_001554693.1|	40559.M7UHU3	99.6	1008.8	Bcser2	Belongs to the peptidase S8 family.
295	gi|154310749|ref|XP_001554705.1|	40559.M7U1Q3	78.7	457.2	M7U1Q3	annotation not available
296	gi|154310761|ref|XP_001554711.1|	40559.M7TGQ6	97.8	846.7	Bctbf1	annotation not available
297	gi|154310791|ref|XP_001554726.1|	40559.M7TGR3	92.8	979.9	Bcprd1	annotation not available
298	gi|154310817|ref|XP_001554739.1|	40559.M7THD3	99.6	536.6	Bccap1	F-actin-capping proteins bind in a Ca(2+)-independent manner to the fast growing ends of actin filaments (barbed end) thereby blocking the exchange of subunits at these ends. Unlike other capping proteins (such as gelsolin and severin), these proteins do not sever actin filaments
299	gi|154310869|ref|XP_001554765.1|	40559.M7THF1	100.0	601.3	Bclsb5	annotation not available
300	gi|154310935|ref|XP_001554798.1|	40559.M7U1D6	80.7	287.3	Bcyra1	annotation not available
301	gi|154311020|ref|XP_001554840.1|	40559.M7U0K1	99.8	1048.5	M7U0K1	Belongs to the TRAFAC class TrmE-Era-EngA-EngB-Septin-like GTPase superfamily. Septin GTPase family.
302	gi|154311072|ref|XP_001554866.1|	40559.M7UCX8	99.9	1900.6	M7UCX8	annotation not available
303	gi|154311154|ref|XP_001554907.1|	40559.M7U3S4	99.8	2233.4	M7U3S4	annotation not available
304	gi|154311347|ref|XP_001555003.1|	40559.M7TPU7	96.9	1574.3	M7TPU7	annotation not available
305	gi|154311367|ref|XP_001555013.1|	40559.M7UIS0	99.9	3226.8	M7UIS0	annotation not available
306	gi|154311495|ref|XP_001555077.1|	40559.M7TTI8	100.0	890.6	M7TTI8	Component of the eukaryotic translation initiation factor 3 (eIF-3) complex, which is involved in protein synthesis of a specialized repertoire of mRNAs and, together with other initiation factors, stimulates binding of mRNA and methionyl-tRNAi to the 40S ribosome. The eIF-3 complex specifically targets and initiates translation of a subset of mRNAs involved in cell proliferation.
307	gi|154311740|ref|XP_001555199.1|	40559.M7TVQ3	99.9	2226.4	Bchsh155	annotation not available
308	gi|154311871|ref|XP_001555264.1|	40559.M7U3U4	99.8	1104.0	M7U3U4	annotation not available
309	gi|154312100|ref|XP_001555378.1|	40559.M7UDM1	98.1	2723.3	Bcmyo2	Belongs to the TRAFAC class myosin-kinesin ATPase superfamily. Myosin family
311	gi|154312140|ref|XP_001555398.1|	40559.M7TUE7	98.1	939.5	Bcses1	annotation not available
312	gi|154312148|ref|XP_001555402.1|	40559.M7UME7	99.7	582.0	Bchap5	annotation not available
313	gi|154312236|ref|XP_001555446.1|	40559.M7TGI1	99.1	699.9	M7TGI1	annotation not available
314	gi|154312302|ref|XP_001555479.1|	40559.M7TP57	100.0	972.2	M7TP57	Belongs to the GDA1/CD39 NTPase family.
315	gi|154312350|ref|XP_001555503.1|	40559.M7TP45	98.0	1547.7	Bcyak1	annotation not available
316	gi|154312487|ref|XP_001555571.1|	40559.M7U8F1	99.3	621.7	M7U8F1	annotation not available
317	gi|154312509|ref|XP_001555582.1|	40559.M7USD7	99.7	2142.1	M7USD7	annotation not available
318	gi|154312635|ref|XP_001555645.1|	40559.M7U833	100.0	844.7	Bcmic60	Component of the MICOS complex, a large protein complex of the mitochondrial inner membrane that plays crucial roles in the maintenance of crista junctions, inner membrane architecture, and formation of contact sites to the outer membrane.
319	gi|154312762|ref|XP_001555708.1|	40559.M7UC90	99.1	672.2	M7UC90	annotation not available
320	gi|154312782|ref|XP_001555718.1|	40559.M7TIN6	99.8	543.1	M7TIN6	annotation not available
321	gi|154313035|ref|XP_001555844.1|	40559.M7UMM3	97.3	1077.8	M7UMM3	Belongs to the cytochrome P450 family.
322	gi|154313049|ref|XP_001555851.1|	40559.M7TMY1	99.6	469.2	Bcgst7	Belongs to the GST superfamily.
323	gi|154313141|ref|XP_001555897.1|	40559.M7UDT2	96.9	1528.5	M7UDT2	Belongs to the terpene cyclase/mutase family.
324	gi|154313330|ref|XP_001555991.1|	40559.M7TIZ9	99.6	455.3	M7TIZ9	annotation not available
325	gi|154313348|ref|XP_001556000.1|	40559.M7UIV8	99.0	1024.6	M7UIV8	annotation not available
326	gi|154313378|ref|XP_001556015.1|	40559.M7UIV1	100.0	1567.0	M7UIV1	annotation not available
327	gi|154313424|ref|XP_001556038.1|	40559.M7UIT7	99.9	3342.0	M7UIT7	annotation not available
328	gi|154313502|ref|XP_001556077.1|	40559.M7TLJ9	99.7	577.0	M7TLJ9	PPIases accelerate the folding of proteins. It catalyzes the cis-trans isomerization of proline imidic peptide bonds in oligopeptides
329	gi|154313528|ref|XP_001556090.1|	40559.M7TKR7	98.7	604.0	M7TKR7	annotation not available
330	gi|154313583|ref|XP_001556117.1|	40559.M7TS05	99.2	759.6	M7TS05	annotation not available
331	gi|154313693|ref|XP_001556172.1|	40559.M7UXH3	99.8	716.1	M7UXH3	annotation not available
332	gi|154313717|ref|XP_001556184.1|	40559.M7U4N3	96.9	511.1	Bcpef1	annotation not available
333	gi|154313739|ref|XP_001556195.1|	40559.M7U4T2	98.6	733.4	M7U4T2	annotation not available
334	gi|154313757|ref|XP_001556204.1|	40559.M7U4S7	93.7	1384.0	M7U4S7	annotation not available
335	gi|154313908|ref|XP_001556279.1|	40559.M7UK02	100.0	202.6	M7UK02	annotation not available
336	gi|154314064|ref|XP_001556357.1|	40559.M7TYV9	99.8	956.4	Bcalg2	annotation not available
337	gi|154314088|ref|XP_001556369.1|	40559.M7UXZ4	99.1	694.5	M7UXZ4	annotation not available
338	gi|154314199|ref|XP_001556424.1|	40559.M7TYB1	99.6	506.9	M7TYB1	annotation not available
339	gi|154314257|ref|XP_001556453.1|	40559.M7TYE6	98.2	1419.4	M7TYE6	Regulatory subunit of the condensin complex, a complex required for conversion of interphase chromatin into mitotic-like condense chromosomes
340	gi|154314319|ref|XP_001556484.1|	40559.M7URC5	100.0	918.3	Bcrsm23	annotation not available
341	gi|154314534|ref|XP_001556591.1|	40559.M7U8A1	99.6	1030.0	M7U8A1	annotation not available
342	gi|154314606|ref|XP_001556627.1|	40559.M7UH62	99.8	2399.8	M7UH62	annotation not available
343	gi|154314666|ref|XP_001556657.1|	40559.M7TZ01	99.6	495.0	Bcdpm1	Transfers mannose from GDP-mannose to dolichol monophosphate to form dolichol phosphate mannose (Dol-P-Man) which is the mannosyl donor in pathways leading to N-glycosylation, glycosyl phosphatidylinositol membrane anchoring, and O-mannosylation of proteins
344	gi|154314698|ref|XP_001556673.1|	40559.M7URT6	99.3	1640.6	Bcvps35	Plays a role in vesicular protein sorting.
345	gi|154314710|ref|XP_001556679.1|	40559.M7TYZ0	99.7	1721.8	M7TYZ0	annotation not available
346	gi|154314995|ref|XP_001556821.1|	40559.M7TE50	99.9	1446.0	M7TE50	annotation not available
347	gi|154315039|ref|XP_001556843.1|	40559.M7UEA6	99.2	217.2	M7UEA6	annotation not available
348	gi|154315051|ref|XP_001556849.1|	40559.M7TE74	99.7	488.8	M7TE74	annotation not available
349	gi|154315156|ref|XP_001556901.1|	40559.M7UEC6	96.8	1392.1	M7UEC6	annotation not available
350	gi|154315268|ref|XP_001556957.1|	40559.M7TGP9	93.0	2456.4	Bcyta7	annotation not available
351	gi|154315310|ref|XP_001556978.1|	40559.M7TNH5	99.2	435.3	M7TNH5	annotation not available
352	gi|154315360|ref|XP_001557003.1|	40559.M7TQI5	100.0	577.0	M7TQI5	annotation not available
353	gi|154315398|ref|XP_001557022.1|	40559.M7U1M1	99.9	2123.6	M7U1M1	annotation not available
354	gi|154315403|ref|XP_001557024.1|	40559.M7TX86	100.0	177.9	M7TX86	annotation not available
355	gi|154315427|ref|XP_001557036.1|	40559.M7U3M7	97.8	615.5	Bcmet22	annotation not available
356	gi|154315455|ref|XP_001557050.1|	40559.M7UCU6	99.8	988.0	M7UCU6	annotation not available
357	gi|154315475|ref|XP_001557060.1|	40559.M7U3K7	99.6	4766.1	Bcpks10	annotation not available
358	gi|154315489|ref|XP_001557067.1|	40559.M7UCS9	98.0	1153.7	M7UCS9	annotation not available
359	gi|154315503|ref|XP_001557074.1|	40559.M7UCS4	99.7	565.8	M7UCS4	Belongs to the eukaryotic NMN adenylyltransferase family.
360	gi|154315507|ref|XP_001557076.1|	40559.M7TCM6	100.0	72.8	Bcufd4	annotation not available
361	gi|154315631|ref|XP_001557138.1|	40559.M7TW15	96.3	1342.4	M7TW15	annotation not available
362	gi|154315966|ref|XP_001557305.1|	40559.M7UI79	99.7	627.5	Bcilv6	annotation not available
363	gi|154315992|ref|XP_001557318.1|	40559.M7UI90	95.3	1961.4	Bcufd2	annotation not available
364	gi|154316016|ref|XP_001557330.1|	40559.M7TZ06	95.0	795.0	Bcrud3	annotation not available
365	gi|154316129|ref|XP_001557386.1|	40559.M7U4B5	93.1	496.5	Bchis6	annotation not available
366	gi|154316235|ref|XP_001557439.1|	40559.M7TLM5	98.5	255.8	M7TLM5	annotation not available
367	gi|154316249|ref|XP_001557446.1|	40559.M7TFN2	100.0	1134.8	M7TFN2	Belongs to the peptidase S10 family.
368	gi|154316404|ref|XP_001557523.1|	40559.M7USN7	94.1	423.3	M7USN7	annotation not available
369	gi|154316460|ref|XP_001557551.1|	40559.M7TY72	97.0	830.9	M7TY72	annotation not available
370	gi|154316476|ref|XP_001557559.1|	40559.M7U0G6	93.7	1419.8	Bcaco2	Belongs to the aconitase/IPM isomerase family.
371	gi|154316506|ref|XP_001557574.1|	40559.M7U0F7	99.1	536.2	Bcpex19	annotation not available
372	gi|154316652|ref|XP_001557647.1|	40559.M7UT44	99.9	1888.2	Bcnip100	annotation not available
373	gi|154316654|ref|XP_001557648.1|	40559.M7TTN0	100.0	1385.2	M7TTN0	annotation not available
374	gi|154316660|ref|XP_001557651.1|	40559.M7U066	95.8	7037.6	M7U066	annotation not available
375	gi|154316791|ref|XP_001557716.1|	40559.M7U3C2	99.8	1003.8	M7U3C2	annotation not available
376	gi|154316949|ref|XP_001557795.1|	40559.M7TI42	98.9	688.0	M7TI42	annotation not available
377	gi|154316959|ref|XP_001557800.1|	40559.M7U2F3	99.8	1175.6	Bcptc5	annotation not available
378	gi|154317049|ref|XP_001557845.1|	40559.M7UXQ5	99.7	2014.6	M7UXQ5	annotation not available
379	gi|154317076|ref|XP_001557858.1|	40559.M7U2W9	92.3	1017.7	Bcbbc1	annotation not available
380	gi|154317080|ref|XP_001557860.1|	40559.M7UVM6	99.6	933.7	M7UVM6	annotation not available
381	gi|154317090|ref|XP_001557865.1|	40559.M7U2X4	99.8	1024.2	M7U2X4	annotation not available
382	gi|154317092|ref|XP_001557866.1|	40559.M7TW77	85.4	236.1	M7TW77	annotation not available
384	gi|154317200|ref|XP_001557920.1|	40559.M7U312	99.3	542.0	M7U312	Belongs to the short-chain dehydrogenases/reductases (SDR) family
385	gi|154317222|ref|XP_001557931.1|	40559.M7UVR8	92.3	1696.4	Bcemw1	annotation not available
386	gi|154317224|ref|XP_001557932.1|	40559.M7UM44	94.7	2200.2	M7UM44	annotation not available
387	gi|154317250|ref|XP_001557945.1|	40559.M7TVR2	95.7	596.7	M7TVR2	annotation not available
388	gi|154317332|ref|XP_001557986.1|	40559.M7TPC6	98.8	471.9	Bcshe9	Required for the maintenance of the structure of the mitochondrial inner membrane. Involved in mitochondrial morphology.
389	gi|154317425|ref|XP_001558032.1|	40559.M7TEK3	87.5	580.5	Bcgcn3	Belongs to the eIF-2B alpha/beta/delta subunits family.
390	gi|154317485|ref|XP_001558062.1|	40559.M7TLA5	99.4	1027.7	Bcula1	Regulatory subunit of the dimeric UBA3-ULA1 E1 enzyme.
391	gi|154317505|ref|XP_001558072.1|	40559.M7UEK9	99.9	1681.4	M7UEK9	annotation not available
392	gi|154317539|ref|XP_001558089.1|	40559.M7TUH6	92.5	820.5	Bccds1	Belongs to the CDS family
393	gi|154317559|ref|XP_001558099.1|	40559.M7U123	99.9	1625.5	M7U123	annotation not available
394	gi|154317563|ref|XP_001558101.1|	40559.M7UTX3	100.0	543.1	Bcbio2	annotation not available
396	gi|154317677|ref|XP_001558158.1|	40559.M7U2K8	97.2	556.6	M7U2K8	annotation not available
397	gi|154317689|ref|XP_001558164.1|	40559.M7UVE3	99.6	543.5	M7UVE3	annotation not available
398	gi|154317934|ref|XP_001558286.1|	40559.M7TL08	81.1	1250.7	M7TL08	annotation not available
399	gi|154317962|ref|XP_001558300.1|	40559.M7TF18	99.6	474.2	Bcgrx3	annotation not available
400	gi|154317972|ref|XP_001558305.1|	40559.M7U666	99.9	1349.7	M7U666	annotation not available
401	gi|154318018|ref|XP_001558328.1|	40559.M7TKX9	100.0	679.5	Bcarh1	annotation not available
402	gi|154318062|ref|XP_001558350.1|	40559.M7TLR2	99.9	1820.4	Bcmcd4	annotation not available
403	gi|154318092|ref|XP_001558365.1|	40559.M7TLQ0	94.2	1672.1	Bcapc2	Belongs to the cullin family. ProRule:PRU00330, ECO:0000256|RuleBase:RU003829,
404	gi|154318283|ref|XP_001558460.1|	40559.M7UV31	99.8	826.2	Bctrp4	annotation not available
405	gi|154318375|ref|XP_001558506.1|	40559.M7U5Q6	99.5	859.4	Bcdao2	annotation not available
406	gi|154318536|ref|XP_001558586.1|	40559.M7UBY7	99.7	662.1	M7UBY7	annotation not available
407	gi|154318598|ref|XP_001558617.1|	40559.M7THN6	91.9	354.8	M7THN6	annotation not available
408	gi|154318630|ref|XP_001558633.1|	40559.M7TNR9	89.3	3857.4	Bcpks8	annotation not available
409	gi|154318692|ref|XP_001558664.1|	40559.M7THP7	100.0	500.7	M7THP7	annotation not available
410	gi|154318738|ref|XP_001558687.1|	40559.M7UM53	100.0	1829.3	Bcpmr1	Belongs to the cation transport ATPase (P-type) (TC 3.A.3) family
411	gi|154318748|ref|XP_001558692.1|	40559.M7UVT3	99.4	609.4	M7UVT3	annotation not available
412	gi|154318806|ref|XP_001558721.1|	40559.M7U322	99.0	593.2	M7U322	annotation not available
413	gi|154318898|ref|XP_001558767.1|	40559.M7UVX0	99.7	634.8	M7UVX0	annotation not available
414	gi|154318942|ref|XP_001558789.1|	40559.M7UMA4	98.8	1216.4	M7UMA4	annotation not available
415	gi|154319195|ref|XP_001558915.1|	40559.M7UJ14	96.4	213.0	M7UJ14	annotation not available
416	gi|154319241|ref|XP_001558938.1|	40559.M7TT54	99.4	1701.8	M7TT54	annotation not available
417	gi|154319247|ref|XP_001558941.1|	40559.M7U5X6	99.6	546.2	M7U5X6	annotation not available
419	gi|154319285|ref|XP_001558960.1|	40559.M7U2G5	99.5	828.2	Bcnde3	annotation not available
421	gi|154319341|ref|XP_001558988.1|	40559.M7TLQ9	99.6	454.5	Bcspc3	annotation not available
422	gi|154319404|ref|XP_001559019.1|	40559.M7U3D0	88.1	776.2	M7U3D0	annotation not available
423	gi|154319442|ref|XP_001559038.1|	40559.M7U3D9	99.7	907.1	M7U3D9	annotation not available
424	gi|154319484|ref|XP_001559059.1|	40559.M7U1V7	99.8	968.0	Bcpdi1	annotation not available
425	gi|154319528|ref|XP_001559081.1|	40559.M7U1X9	98.3	584.7	M7U1X9	annotation not available
426	gi|154319662|ref|XP_001559148.1|	40559.M7U212	98.1	733.4	M7U212	annotation not available
427	gi|154319666|ref|XP_001559150.1|	40559.M7UUR9	95.3	1024.6	M7UUR9	Belongs to the histidine acid phosphatase family.
428	gi|154319682|ref|XP_001559158.1|	40559.M7U226	100.0	320.1	MED8	Component of the Mediator complex, a coactivator involved in the regulated transcription of nearly all RNA polymerase II-dependent genes. Mediator functions as a bridge to convey information from gene- specific regulatory proteins to the basal RNA polymerase II transcription machinery. Mediator is recruited to promoters by direct interactions with regulatory proteins and serves as a scaffold for …
429	gi|154319708|ref|XP_001559171.1|	40559.M7U237	94.1	2334.3	Bcvip1	Bifunctional inositol kinase that acts in concert with the IP6K kinases IP6K1, IP6K2 and IP6K3 to synthesize the diphosphate group-containing inositol pyrophosphates diphosphoinositol pentakisphosphate, PP-InsP5, and bis-diphosphoinositol tetrakisphosphate, (PP)2-InsP4. PP-InsP5 and (PP)2-InsP4, also respectively called InsP7 and InsP8, regulate a variety of cellular processes, including apoptosi…
430	gi|154319750|ref|XP_001559192.1|	40559.M7TVE9	100.0	1030.0	Bcopt1	annotation not available
431	gi|154320049|ref|XP_001559341.1|	40559.M7TUC9	96.2	1520.0	Bcvps16	Essential for vacuolar protein sorting. Required for vacuole biogenesis, stability and to maintain vacuole morphology.
432	gi|154320197|ref|XP_001559415.1|	40559.M7U0U0	100.0	1003.0	M7U0U0	Belongs to the aldehyde dehydrogenase family.
433	gi|154320313|ref|XP_001559473.1|	40559.M7TIG5	99.7	587.4	M7TIG5	annotation not available
435	gi|154320436|ref|XP_001559534.1|	40559.M7TH61	98.8	1013.4	M7TH61	annotation not available
436	gi|154320610|ref|XP_001559621.1|	40559.M7U9H5	99.7	1193.3	Bcmsm1	Belongs to the class-I aminoacyl-tRNA synthetase family.
437	gi|154320969|ref|XP_001559800.1|	40559.M7UL34	99.9	1735.3	M7UL34	annotation not available
438	gi|154321009|ref|XP_001559820.1|	40559.M7TLG9	99.1	689.1	M7TLG9	annotation not available
439	gi|154321295|ref|XP_001559963.1|	40559.M7U5X7	98.7	1687.2	Bcspa2	annotation not available
440	gi|154321581|ref|XP_001560106.1|	40559.M7U6T7	97.2	957.6	Bcscp1	annotation not available
441	gi|154321672|ref|XP_001560151.1|	40559.M7U7L3	98.8	675.6	M7U7L3	annotation not available
442	gi|154321708|ref|XP_001560169.1|	40559.M7TMH9	99.2	2845.5	M7TMH9	annotation not available
443	gi|154321744|ref|XP_001560187.1|	40559.M7TSF9	89.5	1471.4	M7TSF9	annotation not available
444	gi|154321796|ref|XP_001560213.1|	40559.M7TSD6	99.2	949.5	Bcprs1	annotation not available
445	gi|154322028|ref|XP_001560329.1|	40559.M7UNF6	100.0	992.6	M7UNF6	annotation not available
446	gi|154322050|ref|XP_001560340.1|	40559.M7TXP0	86.8	187.6	M7TXP0	annotation not available
447	gi|154322114|ref|XP_001560372.1|	40559.M7U4A5	100.0	1526.5	Bcgo1	annotation not available
448	gi|154322126|ref|XP_001560378.1|	40559.M7UX53	98.3	900.6	Bccab1	annotation not available
449	gi|154322136|ref|XP_001560383.1|	40559.M7TXR4	99.2	859.0	M7TXR4	annotation not available
450	gi|154322579|ref|XP_001560604.1|	40559.M7U186	99.5	830.1	M7U186	Belongs to the thiolase-like superfamily. Thiolase family.
451	gi|154323137|ref|XP_001560883.1|	40559.M7TLC8	100.0	220.7	M7TLC8	annotation not available
452	gi|154323548|ref|XP_001561088.1|	40559.M7TTD8	76.8	880.6	M7TTD8	annotation not available
453	gi|154323606|ref|XP_001561117.1|	40559.M7ULE1	95.7	653.7	M7ULE1	annotation not available
454	gi|154323692|ref|XP_001561160.1|	40559.M7TSY3	99.7	1617.1	M7TSY3	annotation not available
455	gi|154323950|ref|XP_001561289.1|	40559.M7UGL0	100.0	2457.9	Bos1	annotation not available
456	gi|154324178|ref|XP_001561403.1|	40559.M7UQK5	99.9	4276.9	M7UQK5	annotation not available
457	gi|154324214|ref|XP_001561421.1|	40559.M7TXT2	99.1	221.9	Bcgim4	annotation not available
458	gi|154324220|ref|XP_001561424.1|	40559.M7TR28	100.0	203.8	Bcost2	Subunit of the oligosaccharyl transferase (OST) complex that catalyzes the initial transfer of a defined glycan (Glc(3)Man(9)GlcNAc(2) in eukaryotes) from the lipid carrier dolichol- pyrophosphate to an asparagine residue within an Asn-X-Ser/Thr consensus motif in nascent polypeptide chains, the first step in protein N-glycosylation. N-glycosylation occurs cotranslationally and the complex associ…
459	gi|160380638|sp|A6SEH9.1|DED1_BOTFB	40559.M7TRN8	100.0	1051.6	M7TRN8	Belongs to the DEAD box helicase family.
460	gi|160395528|sp|A6RJ45.1|IF4A_BOTFB	40559.M7UQI5	100.0	778.9	M7UQI5	Belongs to the DEAD box helicase family.
461	gi|160409961|sp|A6S6B0.1|NACB_BOTFB	40559.M7U1C1	100.0	236.9	M7U1C1	annotation not available
462	gi|164513878|emb|CAP12516.1|	40559.M7UB04	100.0	1163.7	BcnoxA	annotation not available
463	gi|166989509|sp|A6SG03.1|ATG17_BOTFB	40559.M7TG52	99.8	966.5	M7TG52	annotation not available
464	gi|166990597|sp|A6S8P6.1|ATG3_BOTFB	40559.M7UQV4	95.0	618.6	atg3	E2 conjugating enzyme required for the cytoplasm to vacuole transport (Cvt) and autophagy . Required for selective autophagic degradation of the nucleus (nucleophagy) as well as for mitophagy which contributes to regulate mitochondrial quantity and quality by eliminating the mitochondria to a basal level to fulfill cellular energy requirements and preventing excess ROS production (By similarity).…
465	gi|169635728|emb|CAP58782.1|	40559.M7USN4	100.0	1044.6	Bcboa3	Belongs to the cytochrome P450 family.
466	gi|169635732|emb|CAP58784.1|	40559.M7TZS6	92.9	517.7	Bcboa1	annotation not available
467	gi|169635736|emb|CAP58786.1|	40559.M7TZS1	99.4	4855.8	Bcboa6	annotation not available
468	gi|171704399|sp|A7FA72.1|SDS23_BOTFB	40559.M7UDQ3	99.8	909.1	M7UDQ3	Involved in DNA replication and cell separation.
469	gi|172052491|sp|A6RW62.1|NST1_BOTFB	40559.M7U595	100.0	1389.8	Bcnst1	May act as a negative regulator of salt tolerance.
470	gi|182647393|sp|A6SDR8.1|GAR1_BOTFB	40559.M7TLA7	100.0	237.7	Bcgar1	Required for ribosome biogenesis. Part of a complex which catalyzes pseudouridylation of rRNA. This involves the isomerization of uridine such that the ribose is subsequently attached to C5, instead of the normal N1. Pseudouridine ("psi") residues may serve to stabilize the conformation of rRNAs
471	gi|187609606|sp|A6SI59.1|MCR1_BOTFB	40559.M7TRJ2	99.7	641.7	M7TRJ2	Belongs to the flavoprotein pyridine nucleotide cytochrome reductase family
472	gi|188596512|gb|ACD65512.1|	40559.M7V3M9	99.4	1096.3	Bcbot5	annotation not available
473	gi|188596513|gb|ACD65513.1|	40559.M7UB23	89.5	806.2	M7UB23	annotation not available
474	gi|189046712|sp|A6RHW0.1|SIP5_BOTFB	40559.M7U5L9	99.6	1483.4	Bcsip5	annotation not available
475	gi|193806555|sp|A6SFL7.1|TVP23_BOTFB	40559.M7TBP6	98.8	274.2	Bctvp23	Golgi membrane protein involved in vesicular trafficking.
476	gi|193806590|sp|A6RRF7.2|TVP18_BOTFB	40559.M7TZF8	99.3	224.2	Bctvp18	annotation not available
477	gi|205829274|sp|A6S9N4.1|PAN1_BOTFB	40559.M7TX17	99.9	1839.7	Bcpan1	annotation not available
478	gi|206558267|sp|A6RMY5.1|NOP58_BOTFB	40559.M7TQK9	100.0	908.3	Bcnop58	annotation not available
479	gi|210076473|gb|ACJ06645.1|	40559.M7TTL7	99.9	1851.3	Bcste11	annotation not available
480	gi|224493047|sp|A6RPU0.1|KAD2_BOTFB	40559.M7TK82	100.0	547.4	ADK1	Catalyzes the reversible transfer of the terminal phosphate group between ATP and AMP. Plays an important role in cellular energy homeostasis and in adenine nucleotide metabolism. Adenylate kinase activity is critical for regulation of the phosphate utilization and the AMP de novo biosynthesis pathways
481	gi|224493382|sp|A6S6H9.1|MZT1_BOTFB	40559.M7UPH5	100.0	157.9	M7UPH5	annotation not available
482	gi|224555893|gb|ACN56554.1|	40559.M7V3I6	83.2	161.0	M7V3I6	annotation not available
483	gi|224612138|gb|ACN60144.1|	40559.M7TAK6	100.0	274.6	Bcegd2	annotation not available
484	gi|225685569|emb|CAQ30273.1|	40559.M7V008	99.8	956.4	Bcpka1	Belongs to the protein kinase superfamily.
485	gi|229463754|sp|A6SM77.1|EIF3E_BOTFB	40559.M7UL82	100.0	904.4	INT6	Component of the eukaryotic translation initiation factor 3 (eIF-3) complex, which is involved in protein synthesis of a specialized repertoire of mRNAs and, together with other initiation factors, stimulates binding of mRNA and methionyl-tRNAi to the 40S ribosome. The eIF-3 complex specifically targets and initiates translation of a subset of mRNAs involved in cell proliferation.
486	gi|229463755|sp|A6SGN8.1|EIF3G_BOTFB	40559.M7UM55	100.0	574.3	TIF35	RNA-binding component of the eukaryotic translation initiation factor 3 (eIF-3) complex, which is involved in protein synthesis of a specialized repertoire of mRNAs and, together with other initiation factors, stimulates binding of mRNA and methionyl-tRNAi to the 40S ribosome. The eIF-3 complex specifically targets and initiates translation of a subset of mRNAs involved in cell proliferation. Thi…
487	gi|229488238|sp|A6SFQ6.1|EIF3B_BOTFB	40559.M7TJP4	100.0	1516.1	PRT1	Component of the eukaryotic translation initiation factor 3 (eIF-3) complex, which is involved in protein synthesis and, together with other initiation factors, stimulates binding of mRNA and methionyl-tRNAi to the 40S ribosome
488	gi|229488260|sp|A6S043.1|EIF3C_BOTFB	40559.M7UF21	100.0	1407.1	NIP1	Component of the eukaryotic translation initiation factor 3 (eIF-3) complex, which is involved in protein synthesis of a specialized repertoire of mRNAs and, together with other initiation factors, stimulates binding of mRNA and methionyl-tRNAi to the 40S ribosome. The eIF-3 complex specifically targets and initiates translation of a subset of mRNAs involved in cell proliferation.
489	gi|229488262|sp|A6SJW6.2|EIF3D_BOTFB	40559.M7UBR8	100.0	969.1	M7UBR8	mRNA cap-binding component of the eukaryotic translation initiation factor 3 (eIF-3) complex, which is involved in protein synthesis of a specialized repertoire of mRNAs and, together with other initiation factors, stimulates binding of mRNA and methionyl-tRNAi to the 40S ribosome. The eIF-3 complex specifically targets and initiates translation of a subset of mRNAs involved in cell proliferation…
490	gi|229501208|sp|A6SDU6.1|EIF3K_BOTFB	40559.M7TM44	100.0	484.2	M7TM44	Component of the eukaryotic translation initiation factor 3 (eIF-3) complex, which is involved in protein synthesis of a specialized repertoire of mRNAs and, together with other initiation factors, stimulates binding of mRNA and methionyl-tRNAi to the 40S ribosome. The eIF-3 complex specifically targets and initiates translation of a subset of mRNAs involved in cell proliferation.
491	gi|229891536|sp|A6SLT9.1|RM04_BOTFB	40559.M7UBL2	100.0	498.0	Bcmrpl4	annotation not available
492	gi|229891581|sp|A6RMY2.1|RSSA_BOTFB	40559.M7UGH5	100.0	464.5	RPS0	Required for the assembly and/or stability of the 40S ribosomal subunit. Required for the processing of the 20S rRNA- precursor to mature 18S rRNA in a late step of the maturation of 40S ribosomal subunits
493	gi|257700360|emb|CBC48973.1|	40559.M7TXV6	99.7	608.6	Bcsdh2	Iron-sulfur protein (IP) subunit of succinate dehydrogenase (SDH) that is involved in complex II of the mitochondrial electron transport chain and is responsible for transferring electrons from succinate to ubiquinone (coenzyme Q)
494	gi|259157351|gb|ACV96842.1|	40559.M7TSE2	99.6	924.9	M7TSE2	Belongs to the peptidase A1 family.
495	gi|269969565|sp|A6RZS5.1|RS3A_BOTFB	40559.M7TMP1	100.0	495.4	RPS1	Belongs to the eukaryotic ribosomal protein eS1 family.
496	gi|294956608|sp|A6RI12.1|MTNB_BOTFB	40559.M7US55	100.0	522.7	MDE1	Catalyzes the dehydration of methylthioribulose-1-phosphate (MTRu-1-P) into 2,3-diketo-5-methylthiopentyl-1-phosphate (DK-MTP-1-P).
497	gi|313471304|sp|A6RHT9.1|MTNA_BOTFB	40559.M7UPV4	100.0	867.8	MRI1	Catalyzes the interconversion of methylthioribose-1-phosphate (MTR-1-P) into methylthioribulose-1-phosphate (MTRu-1-P).
498	gi|325530288|sp|A6RRW0.1|VATF_BOTFB	40559.M7TLT4	100.0	249.6	Bcvma7	Subunit of the peripheral V1 complex of vacuolar ATPase essential for assembly or catalytic function. V-ATPase is responsible for acidifying a variety of intracellular compartments in eukaryotic cells
499	gi|332183108|gb|AEE25909.1|	40559.M7U4I7	100.0	339.3	Bchex	annotation not available
500	gi|332313306|sp|A6RUD7.1|CBPYA_BOTFB	40559.M7TLM0	100.0	1142.5	Bccp4	Belongs to the peptidase S10 family.
501	gi|335347094|gb|AEH41996.1|	40559.M7UX87	100.0	610.9	M7UX87	annotation not available
502	gi|341599458|emb|CBX55165.1|	40559.M7UIZ1	96.4	1069.7	Bcboa7	annotation not available
503	gi|341599464|emb|CBX87033.1|	40559.M7TZN3	99.1	465.3	Bcboa11	annotation not available
504	gi|347440644|emb|CCD33565.1|	40559.M7TNP7	100.0	1059.7	M7TNP7	Core subunit of the mitochondrial membrane respiratory chain NADH dehydrogenase (Complex I) that is believed to belong to the minimal assembly required for catalysis. Complex I functions in the transfer of electrons from NADH to the respiratory chain.
505	gi|347440672|emb|CCD33593.1|	40559.M7UEL5	100.0	514.2	Bcpre9	annotation not available
506	gi|347440681|emb|CCD33602.1|	40559.M7UN89	99.5	311.2	Bcluc7	annotation not available
507	gi|347440703|emb|CCD33624.1|	40559.M7V3P4	99.2	696.4	M7V3P4	annotation not available
508	gi|347440740|emb|CCD33661.1|	40559.M7UHF9	100.0	273.9	M7UHF9	annotation not available
509	gi|347440754|emb|CCD33675.1|	40559.M7UBB7	100.0	755.4	M7UBB7	annotation not available
510	gi|347440797|emb|CCD33718.1|	40559.M7UXT5	100.0	1818.5	Bcmcm6	Belongs to the MCM family
511	gi|347440819|emb|CCD33740.1|	40559.M7TYJ2	100.0	454.5	M7TYJ2	annotation not available
512	gi|347440834|emb|CCD33755.1|	40559.M7UP30	100.0	524.2	M7UP30	annotation not available
513	gi|347440836|emb|CCD33757.1|	40559.M7U532	100.0	641.3	M7U532	Belongs to the short-chain dehydrogenases/reductases (SDR) family
514	gi|347440841|emb|CCD33762.1|	40559.M7UR80	97.4	808.9	M7UR80	annotation not available
515	gi|347440865|emb|CCD33786.1|	40559.M7TRI5	99.9	3144.4	Bcrpo21	DNA-dependent RNA polymerase catalyzes the transcription of DNA into RNA using the four ribonucleoside triphosphates as substrates.
516	gi|347440878|emb|CCD33799.1|	40559.M7TRH2	100.0	906.0	M7TRH2	annotation not available
517	gi|347440893|emb|CCD33814.1|	40559.M7TRF8	99.7	1065.8	M7TRF8	annotation not available
518	gi|347440894|emb|CCD33815.1|	40559.M7TY38	100.0	194.1	M7TY38	Necessary for protein translocation in the endoplasmic reticulum
519	gi|347440902|emb|CCD33823.1|	40559.M7TVT5	100.0	1509.6	Bchrd3	annotation not available
520	gi|347440909|emb|CCD33830.1|	40559.M7TQA1	100.0	562.4	M7TQA1	annotation not available
521	gi|347440923|emb|CCD33844.1|	40559.M7TAX5	100.0	1000.7	M7TAX5	Belongs to the aldehyde dehydrogenase family.
522	gi|347440935|emb|CCD33856.1|	40559.M7THC4	100.0	835.1	M7THC4	annotation not available
523	gi|347440949|emb|CCD33870.1|	40559.M7U1S5	100.0	251.5	Bccyb5	Belongs to the cytochrome b5 family.
524	gi|347440962|emb|CCD33883.1|	40559.M7THD8	100.0	1376.3	Bcshe4	annotation not available
525	gi|347440965|emb|CCD33886.1|	40559.M7UB19	100.0	874.8	Bcarp3	Belongs to the actin family.
526	gi|347441001|emb|CCD33922.1|	40559.M7UKM9	100.0	783.5	M7UKM9	annotation not available
527	gi|347441006|emb|CCD33927.1|	40559.M7UN76	99.7	1013.8	Bcmad1	annotation not available
528	gi|347441025|emb|CCD33946.1|	40559.M7UM11	100.0	933.3	Bcglo3	annotation not available
529	gi|347441053|emb|CCD33974.1|	40559.M7U9S4	100.0	669.1	Bczuo1	annotation not available
530	gi|347441057|emb|CCD33978.1|	40559.M7V2R5	100.0	767.7	M7V2R5	Catalyzes the methyl transfer from S-adenosyl-methionine to the C-24 of zymosterol to form fecosterol.
531	gi|347441058|emb|CCD33979.1|	40559.M7UTY6	100.0	323.9	M7UTY6	annotation not available
532	gi|347441072|emb|CCD33993.1|	40559.M7V2K7	99.9	1448.0	M7V2K7	annotation not available
533	gi|347441106|emb|CCD34027.1|	40559.M7U0G4	100.0	728.0	Bcalo1	annotation not available
534	gi|347441135|emb|CCD34056.1|	40559.M7UJT1	100.0	364.8	M7UJT1	annotation not available
535	gi|347441139|emb|CCD34060.1|	40559.M7U0L1	100.0	226.5	M7U0L1	annotation not available
536	gi|347441176|emb|CCD34097.1|	40559.M7UJU9	100.0	1620.1	Bccoq8	annotation not available
537	gi|347441233|emb|CCD34154.1|	40559.M7UM07	100.0	961.1	M7UM07	annotation not available
538	gi|347441234|emb|CCD34155.1|	40559.M7UDA5	100.0	837.4	Bcpro2	annotation not available
539	gi|347441257|emb|CCD34178.1|	40559.M7TRZ1	100.0	1425.2	M7TRZ1	annotation not available
540	gi|347441258|emb|CCD34179.1|	40559.M7UNT4	100.0	282.7	Bcmlc1	annotation not available
541	gi|347441259|emb|CCD34180.1|	40559.M7TP77	97.4	614.4	M7TP77	annotation not available
542	gi|347441261|emb|CCD34182.1|	40559.M7UF53	99.4	308.1	M7UF53	annotation not available
543	gi|347441279|emb|CCD34200.1|	40559.M7V4M4	100.0	209.5	M7V4M4	annotation not available
544	gi|347441280|emb|CCD34201.1|	40559.M7U5U0	100.0	405.6	Bcnsr1	annotation not available
545	gi|347441347|emb|CCD34268.1|	40559.M7TTH8	100.0	756.1	M7TTH8	annotation not available
546	gi|347441407|emb|CCD34328.1|	40559.M7UEY5	100.0	1088.6	Bcgtb1	annotation not available
547	gi|347441427|emb|CCD34348.1|	40559.M7TN03	100.0	891.7	M7TN03	annotation not available
548	gi|347441437|emb|CCD34358.1|	40559.M7U841	100.0	1058.1	M7U841	Catalyzes the conversion of inosine 5'-phosphate (IMP) to xanthosine 5'-phosphate (XMP), the first committed and rate-limiting step in the de novo synthesis of guanine nucleotides, and therefore plays an important role in the regulation of cell growth.
549	gi|347441467|emb|CCD34388.1|	40559.M7TNU7	92.8	134.4	M7TNU7	annotation not available
550	gi|347441472|emb|CCD34393.1|	40559.M7U859	100.0	308.5	M7U859	annotation not available
551	gi|347441477|emb|CCD34398.1|	40559.M7UZ48	100.0	481.5	M7UZ48	annotation not available
552	gi|347441480|emb|CCD34401.1|	40559.M7U6B6	100.0	454.1	M7U6B6	annotation not available
553	gi|347441483|emb|CCD34404.1|	40559.M7UZ53	100.0	414.5	Bcopi3	Catalyzes the second two steps of the methylation pathway of phosphatidylcholine biosynthesis, the SAM-dependent methylation of phosphatidylmonomethylethanolamine (PMME) to phosphatidyldimethylethanolamine (PDME) and of PDME to phosphatidylcholine (PC)
554	gi|347441495|emb|CCD34416.1|	40559.M7UQH9	94.2	523.5	Bcgst3	Belongs to the GST superfamily.
555	gi|347441500|emb|CCD34421.1|	40559.M7U0P2	98.4	607.8	Bcpex14	annotation not available
556	gi|347441524|emb|CCD34445.1|	40559.M7V074	100.0	767.3	Bcvma5	Subunit of the peripheral V1 complex of vacuolar ATPase. Subunit C is necessary for the assembly of the catalytic sector of the enzyme and is likely to have a specific function in its catalytic activity. V-ATPase is responsible for acidifying a variety of intracellular compartments in eukaryotic cells.
557	gi|347441525|emb|CCD34446.1|	40559.M7URH4	100.0	406.0	Bcmet14	Catalyzes the synthesis of activated sulfate.
558	gi|347441526|emb|CCD34447.1|	40559.M7U7A9	100.0	578.9	M7U7A9	annotation not available
559	gi|347441527|emb|CCD34448.1|	40559.M7U7I0	100.0	290.4	M7U7I0	annotation not available
560	gi|347441549|emb|CCD34470.1|	40559.M7TNA6	100.0	311.6	Bcrpl28	Belongs to the universal ribosomal protein uL15 family.
561	gi|347441615|emb|CCD34536.1|	40559.M7TJF7	99.8	1190.6	Bcfmp25	annotation not available
562	gi|347441616|emb|CCD34537.1|	40559.M7TQF2	99.9	1495.3	Bccog3	annotation not available
563	gi|347441618|emb|CCD34539.1|	40559.M7TR38	99.9	1434.5	M7TR38	annotation not available
564	gi|347441643|emb|CCD34564.1|	40559.M7TVT2	100.0	938.3	Bcvma13	Subunit of the peripheral V1 complex of vacuolar ATPase. Subunit H activates ATPase activity of the enzyme and couples ATPase activity to proton flow. Vacuolar ATPase is responsible for acidifying a variety of intracellular compartments in eukaryotic cells, thus providing most of the energy required for transport processes in the vacuolar system
565	gi|347441644|emb|CCD34565.1|	40559.M7UV74	99.8	940.3	M7UV74	The glycine cleavage system catalyzes the degradation of glycine
566	gi|347441649|emb|CCD34570.1|	40559.M7TVU2	99.8	1043.1	Bcmsc1	annotation not available
567	gi|347441678|emb|CCD34599.1|	40559.M7UNY5	99.7	2221.8	Bcatg11	annotation not available
568	gi|347441679|emb|CCD34600.1|	40559.M7UXL4	100.0	897.5	Bcsah1	annotation not available
569	gi|347441690|emb|CCD34611.1|	40559.M7UUA4	85.4	155.6	M7UUA4	annotation not available
570	gi|347441692|emb|CCD34613.1|	40559.M7UWU8	100.0	270.0	Bcmbf1	annotation not available
571	gi|347441708|emb|CCD34629.1|	40559.M7UN92	100.0	615.9	M7UN92	Belongs to the glycosyl hydrolase 17 family.
572	gi|347441714|emb|CCD34635.1|	40559.M7TXG5	95.9	853.6	Bcubp3	annotation not available
573	gi|347441732|emb|CCD34653.1|	40559.M7U458	100.0	896.7	M7U458	Belongs to the CDC50/LEM3 family.
574	gi|347441847|emb|CCD34768.1|	40559.M7UQT2	99.7	651.7	Bcmrl1	annotation not available
575	gi|347441863|emb|CCD34784.1|	40559.M7TH49	100.0	219.2	Bcqcr8	annotation not available
576	gi|347441864|emb|CCD34785.1|	40559.M7TB98	99.5	260.0	M7TB98	Common component of the spliceosome and rRNA processing machinery
577	gi|347441872|emb|CCD34793.1|	40559.M7U261	99.7	1606.3	M7U261	annotation not available
578	gi|347441876|emb|CCD34797.1|	40559.M7THT0	100.0	611.3	Bcnfu1	annotation not available
579	gi|347441882|emb|CCD34803.1|	40559.M7U179	100.0	356.7	LSM1	Component of the cytoplasmic LSM1-LSM7 complex which is involved in mRNA degradation
580	gi|347441935|emb|CCD34856.1|	40559.M7U7P6	100.0	1277.7	Bcsac6	annotation not available
581	gi|347441941|emb|CCD34862.1|	40559.M7U8N6	99.7	618.6	Bcpio2	annotation not available
582	gi|347441942|emb|CCD34863.1|	40559.M7U8G8	100.0	654.4	M7U8G8	annotation not available
583	gi|347441945|emb|CCD34866.1|	40559.M7U270	100.0	668.3	M7U270	annotation not available
584	gi|347442007|emb|CCD34928.1|	40559.M7UQX7	100.0	622.5	M7UQX7	Transaldolase is important for the balance of metabolites in the pentose-phosphate pathway
585	gi|347442028|emb|CCD34949.1|	40559.M7TRC3	100.0	537.7	M7TRC3	annotation not available
586	gi|347442056|emb|CCD34977.1|	40559.M7V019	100.0	1053.9	M7V019	annotation not available
587	gi|347442058|emb|CCD34979.1|	40559.M7U7D1	99.7	669.1	Bcnuc1	annotation not available
588	gi|347442062|emb|CCD34983.1|	40559.M7U0T9	100.0	196.8	Bctim13	Belongs to the small Tim family.
589	gi|347442109|emb|CCD35030.1|	40559.M7TNK0	100.0	897.9	Bccdc37	annotation not available
590	gi|347826546|emb|CCD42243.1|	40559.M7U1P4	100.0	447.2	M7U1P4	annotation not available
591	gi|347826559|emb|CCD42256.1|	40559.M7U1N9	96.4	1793.1	M7U1N9	annotation not available
592	gi|347826570|emb|CCD42267.1|	40559.M7UUG7	100.0	780.0	M7UUG7	annotation not available
593	gi|347826582|emb|CCD42279.1|	40559.M7UKT0	99.7	626.3	M7UKT0	annotation not available
594	gi|347826588|emb|CCD42285.1|	40559.M7U1L8	100.0	527.7	M7U1L8	Belongs to the 14-3-3 family.
595	gi|347826592|emb|CCD42289.1|	40559.M7U1N2	100.0	1900.2	M7U1N2	This magnesium-dependent enzyme catalyzes the hydrolysis of ATP coupled with the transport of calcium.
596	gi|347826594|emb|CCD42291.1|	40559.M7UUF4	100.0	800.0	M7UUF4	annotation not available
597	gi|347826597|emb|CCD42294.1|	40559.M7U1L1	100.0	754.2	Bcccp1	Belongs to the peroxidase family.
598	gi|347826621|emb|CCD42318.1|	40559.M7TUZ1	100.0	533.5	Bcpre7	annotation not available
599	gi|347826626|emb|CCD42323.1|	40559.M7UUD9	100.0	596.3	M7UUD9	Catalyzes the phosphorylation of pyrimidine nucleoside monophosphates at the expense of ATP. Plays an important role in de novo pyrimidine nucleotide biosynthesis. Has preference for UMP and dUMP as phosphate acceptors, but can also use CMP, dCMP and AMP.
600	gi|347826636|emb|CCD42333.1|	40559.M7U1K8	99.7	1172.5	M7U1K8	annotation not available
601	gi|347826642|emb|CCD42339.1|	40559.M7U1I6	100.0	351.7	M7U1I6	Belongs to the universal ribosomal protein uL5 family.
602	gi|347826692|emb|CCD42389.1|	40559.M7U465	100.0	389.4	Bcfmp32	annotation not available
603	gi|347826697|emb|CCD42394.1|	40559.M7U469	100.0	3301.5	Bcchc1	Clathrin is the major protein of the polyhedral coat of coated pits and vesicles
604	gi|347826707|emb|CCD42404.1|	40559.M7UP71	100.0	2034.6	M7UP71	annotation not available
605	gi|347826735|emb|CCD42432.1|	40559.M7TWB3	100.0	943.3	Bcsqt1	annotation not available
606	gi|347826746|emb|CCD42443.1|	40559.M7UP96	99.5	420.6	M7UP96	annotation not available
607	gi|347826757|emb|CCD42454.1|	40559.M7UFR1	100.0	1190.3	M7UFR1	annotation not available
608	gi|347826782|emb|CCD42479.1|	40559.M7TPS9	100.0	340.5	Bcyrb1	annotation not available
609	gi|347826783|emb|CCD42480.1|	40559.M7UPB6	100.0	480.3	Bctaf14	annotation not available
610	gi|347826785|emb|CCD42482.1|	40559.M7TWE4	100.0	1052.0	M7TWE4	annotation not available
611	gi|347826792|emb|CCD42489.1|	40559.M7TPT5	100.0	777.7	Bczrt2	annotation not available
612	gi|347826797|emb|CCD42494.1|	40559.M7TPU0	100.0	492.7	M7TPU0	annotation not available
613	gi|347826807|emb|CCD42504.1|	40559.M7TPU5	95.6	1906.3	M7TPU5	annotation not available
614	gi|347826861|emb|CCD42558.1|	40559.M7UQX5	100.0	484.6	Bcrib3	Catalyzes the conversion of D-ribulose 5-phosphate to formate and 3,4-dihydroxy-2-butanone 4-phosphate.
615	gi|347826865|emb|CCD42562.1|	40559.M7U6P8	100.0	692.6	Bcfbp1	Belongs to the FBPase class 1 family.
616	gi|347826872|emb|CCD42569.1|	40559.M7UQW7	100.0	622.1	M7UQW7	Belongs to the mitochondrial carrier (TC 2.A.29) family.
617	gi|347826880|emb|CCD42577.1|	40559.M7UZH0	98.3	347.1	M7UZH0	annotation not available
618	gi|347826891|emb|CCD42588.1|	40559.M7U6N2	100.0	735.7	Bcpdb1	The pyruvate dehydrogenase complex catalyzes the overall conversion of pyruvate to acetyl-CoA and CO2.
619	gi|347826894|emb|CCD42591.1|	40559.M7U0B8	99.3	550.8	M7U0B8	annotation not available
620	gi|347826898|emb|CCD42595.1|	40559.M7U6M8	99.5	825.5	Bcetr1	annotation not available
621	gi|347826902|emb|CCD42599.1|	40559.M7U6V2	99.8	1201.0	M7U6V2	annotation not available
622	gi|347826903|emb|CCD42600.1|	40559.M7U6M4	98.4	484.2	M7U6M4	annotation not available
623	gi|347826904|emb|CCD42601.1|	40559.M7UQU5	95.8	718.4	Bcisn1	annotation not available
624	gi|347827002|emb|CCD42699.1|	40559.M7U5V6	100.0	963.8	M7U5V6	annotation not available
625	gi|347827027|emb|CCD42724.1|	40559.M7U9Y7	100.0	268.5	M7U9Y7	Belongs to the eukaryotic ribosomal protein eL27 family.
626	gi|347827029|emb|CCD42726.1|	40559.M7TPX7	100.0	632.5	Bcemc2	annotation not available
628	gi|347827041|emb|CCD42738.1|	40559.M7TPY2	99.8	1041.6	Bcrpn3	annotation not available
629	gi|347827042|emb|CCD42739.1|	40559.M7TIX7	100.0	984.9	Bctaf12	annotation not available
630	gi|347827047|emb|CCD42744.1|	40559.M7TQQ6	100.0	624.0	M7TQQ6	annotation not available
631	gi|347827121|emb|CCD42818.1|	40559.M7UGD5	99.0	607.1	Bcmcr1	Belongs to the flavoprotein pyridine nucleotide cytochrome reductase family
632	gi|347827157|emb|CCD42854.1|	40559.M7TM08	100.0	1231.1	M7TM08	annotation not available
633	gi|347827169|emb|CCD42866.1|	40559.M7TM14	99.6	471.5	M7TM14	annotation not available
634	gi|347827178|emb|CCD42875.1|	40559.M7TTP1	100.0	603.2	M7TTP1	annotation not available
635	gi|347827223|emb|CCD42920.1|	40559.M7TM42	100.0	507.3	Bccbf1	annotation not available
636	gi|347827248|emb|CCD42945.1|	40559.M7TVV9	100.0	628.6	Bcarc35	Functions as actin-binding component of the Arp2/3 complex which is involved in regulation of actin polymerization and together with an activating nucleation-promoting factor (NPF) mediates the formation of branched actin networks
637	gi|347827258|emb|CCD42955.1|	40559.M7V410	100.0	1731.1	Bcrgd2	annotation not available
638	gi|347827283|emb|CCD42980.1|	40559.M7UB20	100.0	91.7	M7UB20	annotation not available
639	gi|347827327|emb|CCD43024.1|	40559.M7TJV7	97.1	2306.2	M7TJV7	Catalyzes a 2-step reaction, involving the ATP-dependent carboxylation of the covalently attached biotin in the first step and the transfer of the carboxyl group to pyruvate in the second.
640	gi|347827344|emb|CCD43041.1|	40559.M7TMD5	100.0	1296.2	M7TMD5	annotation not available
641	gi|347827348|emb|CCD43045.1|	40559.M7TLJ7	100.0	1039.3	Bcpic7	Belongs to the pyruvate kinase family.
643	gi|347827385|emb|CCD43082.1|	40559.M7TMB5	99.8	838.6	M7TMB5	annotation not available
644	gi|347827386|emb|CCD43083.1|	40559.M7U6M9	100.0	748.0	M7U6M9	annotation not available
645	gi|347827425|emb|CCD43122.1|	40559.M7URB3	100.0	452.6	Bcsec13	Belongs to the WD repeat SEC13 family.
646	gi|347827433|emb|CCD43130.1|	40559.M7UHP9	100.0	689.1	M7UHP9	Belongs to the Ca(2+):cation antiporter (CaCA) (TC 2.A.19) family
647	gi|347827457|emb|CCD43154.1|	40559.M7URA4	100.0	1146.7	M7URA4	Belongs to the cytochrome P450 family.
648	gi|347827502|emb|CCD43199.1|	40559.M7THY1	99.8	1105.5	Bcgad1	Belongs to the group II decarboxylase family.
649	gi|347827528|emb|CCD43225.1|	40559.M7U9L0	100.0	1968.0	M7U9L0	annotation not available
650	gi|347827546|emb|CCD43243.1|	40559.M7U9B9	99.3	1407.1	atg7	E1-like activating enzyme involved in the 2 ubiquitin-like systems required for cytoplasm to vacuole transport (Cvt) and autophagy . Activates ATG12 for its conjugation with ATG5 and ATG8 for its conjugation with phosphatidylethanolamine (By similarity). Both systems are needed for the ATG8 association to Cvt vesicles and autophagosomes membranes (By similarity). Autophagy is essential for mainte…
651	gi|347827594|emb|CCD43291.1|	40559.M7TFH3	99.7	577.0	M7TFH3	Belongs to the short-chain dehydrogenases/reductases (SDR) family
652	gi|347827603|emb|CCD43300.1|	40559.M7TLE7	100.0	662.5	Bcvps74	annotation not available
653	gi|347827605|emb|CCD43302.1|	40559.M7U6K2	52.4	184.1	M7U6K2	annotation not available
654	gi|347827618|emb|CCD43315.1|	40559.M7U6J0	100.0	1925.2	Bccwh43	annotation not available
655	gi|347827624|emb|CCD43321.1|	40559.M7TLI4	99.9	2116.3	Bcski3	annotation not available
656	gi|347827654|emb|CCD43351.1|	40559.M7UP88	99.9	1872.1	M7UP88	annotation not available
657	gi|347827668|emb|CCD43365.1|	40559.M7UXU1	100.0	664.1	Bcbsd2	annotation not available
658	gi|347827669|emb|CCD43366.1|	40559.M7TYM4	100.0	233.0	M7TYM4	annotation not available
659	gi|347827675|emb|CCD43372.1|	40559.M7UIT0	100.0	409.1	M7UIT0	annotation not available
660	gi|347827677|emb|CCD43374.1|	40559.M7USG2	99.7	1144.0	Bcspt7	annotation not available
661	gi|347827682|emb|CCD43379.1|	40559.M7TZJ5	100.0	879.4	Bcnop56	annotation not available
662	gi|347827686|emb|CCD43383.1|	40559.M7TSW8	100.0	688.0	M7TSW8	annotation not available
663	gi|347827772|emb|CCD43469.1|	40559.M7TPF6	100.0	717.2	AAH1	Catalyzes the hydrolytic deamination of adenine to hypoxanthine. Plays an important role in the purine salvage pathway and in nitrogen catabolism
664	gi|347827777|emb|CCD43474.1|	40559.M7TQ84	99.6	551.6	M7TQ84	Belongs to the cytochrome b5 family.
665	gi|347827778|emb|CCD43475.1|	40559.M7TQ84	100.0	201.1	M7TQ84	Belongs to the cytochrome b5 family.
666	gi|347827805|emb|CCD43502.1|	40559.M7UIE0	100.0	407.9	Bcrps5	Belongs to the universal ribosomal protein uS7 family.
667	gi|347827872|emb|CCD43569.1|	40559.M7TQC1	99.4	666.0	M7TQC1	annotation not available
668	gi|347827950|emb|CCD43647.1|	40559.M7TXB9	100.0	1504.2	Bcsec6	annotation not available
669	gi|347827951|emb|CCD43648.1|	40559.M7TXA1	100.0	231.1	Bcmrpl33	annotation not available
670	gi|347827954|emb|CCD43651.1|	40559.M7UGM5	100.0	543.9	M7UGM5	annotation not available
671	gi|347827955|emb|CCD43652.1|	40559.M7TXC4	100.0	1214.5	Bcrrp12	annotation not available
672	gi|347828013|emb|CCD43710.1|	40559.M7UR02	99.2	1152.9	M7UR02	annotation not available
673	gi|347828014|emb|CCD43711.1|	40559.M7TRD5	100.0	1267.3	Bcsec63	annotation not available
674	gi|347828016|emb|CCD43713.1|	40559.M7TY39	99.8	3386.3	Bcutp10	annotation not available
675	gi|347828025|emb|CCD43722.1|	40559.M7U4F6	100.0	810.8	M7U4F6	annotation not available
676	gi|347828062|emb|CCD43759.1|	40559.M7UDL7	100.0	1007.3	Bclap3	Has aminopeptidase activity, shortening substrate peptides sequentially by 1 amino acid. Has bleomycin hydrolase activity, which can protect the cell from the toxic effects of bleomycin. Has homocysteine-thiolactonase activity, protecting the cell against homocysteine toxicity
677	gi|347828063|emb|CCD43760.1|	40559.M7U4I7	91.3	619.8	Bchex	annotation not available
678	gi|347828098|emb|CCD43795.1|	40559.M7TPM1	97.8	4039.6	M7TPM1	annotation not available
680	gi|347828138|emb|CCD43835.1|	40559.M7TW66	100.0	343.6	M7TW66	annotation not available
681	gi|347828184|emb|CCD43881.1|	40559.M7U9F8	100.0	617.1	M7U9F8	Belongs to the mitochondrial carrier (TC 2.A.29) family.
682	gi|347828188|emb|CCD43885.1|	40559.M7UIA9	100.0	621.7	Bcmir1	Belongs to the mitochondrial carrier (TC 2.A.29) family.
683	gi|347828252|emb|CCD43949.1|	40559.M7U0V8	100.0	361.7	Bcgpx3	Belongs to the glutathione peroxidase family.
684	gi|347828286|emb|CCD43983.1|	40559.M7TUD7	100.0	1016.9	Bcptc1	annotation not available
685	gi|347828289|emb|CCD43986.1|	40559.M7UKA5	100.0	1610.1	Bcfzo1	Belongs to the TRAFAC class dynamin-like GTPase superfamily. Dynamin/Fzo/YdjA family
686	gi|347828301|emb|CCD43998.1|	40559.M7TKD0	100.0	426.8	M7TKD0	Belongs to the universal ribosomal protein uL1 family.
687	gi|347828315|emb|CCD44012.1|	40559.M7TS01	100.0	327.4	Bcskp1	Belongs to the SKP1 family.
688	gi|347828317|emb|CCD44014.1|	40559.M7UBD4	100.0	361.3	Bcarl1	Belongs to the small GTPase superfamily. Arf family.
689	gi|347828325|emb|CCD44022.1|	40559.M7UHQ3	100.0	1292.7	M7UHQ3	annotation not available
690	gi|347828337|emb|CCD44034.1|	40559.M7U8W0	99.8	801.6	Bcgas5	Splits internally a 1,3-beta-glucan molecule and transfers the newly generated reducing end (the donor) to the non-reducing end of another 1,3-beta-glucan molecule (the acceptor) forming a 1,3-beta linkage, resulting in the elongation of 1,3-beta-glucan chains in the cell wall
691	gi|347828348|emb|CCD44045.1|	40559.M7TL65	100.0	724.5	M7TL65	annotation not available
692	gi|347828360|emb|CCD44057.1|	40559.M7UEH3	100.0	769.6	Bcerg10	Belongs to the thiolase-like superfamily. Thiolase family.
693	gi|347828363|emb|CCD44060.1|	40559.M7TL57	100.0	168.3	Bcsmx2	annotation not available
694	gi|347828372|emb|CCD44069.1|	40559.M7U5H2	100.0	1160.2	Bchex3	Belongs to the major facilitator superfamily. Sugar transporter (TC 2.A.1.1) family
695	gi|347828459|emb|CCD44156.1|	40559.M7UJX2	100.0	915.6	Bcdbp5	annotation not available
696	gi|347828469|emb|CCD44166.1|	40559.M7TU18	100.0	562.8	Bcgbl1	annotation not available
697	gi|347828492|emb|CCD44189.1|	40559.M7TNF8	100.0	786.6	Bcrpl3	Belongs to the universal ribosomal protein uL3 family.
698	gi|347828514|emb|CCD44211.1|	40559.M7TWH2	100.0	242.3	M7TWH2	Belongs to the eukaryotic ribosomal protein eS24 family.
699	gi|347828524|emb|CCD44221.1|	40559.M7TT56	100.0	1219.5	M7TT56	annotation not available
700	gi|347828540|emb|CCD44237.1|	40559.M7TMH2	100.0	472.2	M7TMH2	annotation not available
701	gi|347828558|emb|CCD44255.1|	40559.M7TMI4	100.0	230.3	Bccyc1	Electron carrier protein. The oxidized form of the cytochrome c heme group can accept an electron from the heme group of the cytochrome c1 subunit of cytochrome reductase. Cytochrome c then transfers this electron to the cytochrome oxidase complex, the final protein carrier in the mitochondrial electron-transport chain.
702	gi|347828580|emb|CCD44277.1|	40559.M7U5F5	100.0	404.1	M7U5F5	annotation not available
703	gi|347828586|emb|CCD44283.1|	40559.M7U586	99.8	871.7	Bccue5	annotation not available
704	gi|347828593|emb|CCD44290.1|	40559.M7TYY0	100.0	693.0	M7TYY0	annotation not available
705	gi|347828603|emb|CCD44300.1|	40559.M7U5E2	100.0	244.6	Bcsnu13	Common component of the spliceosome and rRNA processing machinery
706	gi|347828614|emb|CCD44311.1|	40559.M7U575	100.0	437.2	M7U575	annotation not available
707	gi|347828621|emb|CCD44318.1|	40559.M7UY11	99.4	1845.1	M7UY11	annotation not available
708	gi|347828645|emb|CCD44342.1|	40559.M7UPK3	100.0	720.7	Bcg2	annotation not available
709	gi|347828650|emb|CCD44347.1|	40559.M7UPJ8	100.0	607.1	M7UPJ8	Belongs to the short-chain dehydrogenases/reductases (SDR) family
710	gi|347828653|emb|CCD44350.1|	40559.M7TZ12	99.7	652.1	M7TZ12	annotation not available
711	gi|347828695|emb|CCD44392.1|	40559.M7U8L1	100.0	1079.3	Bcaif1	annotation not available
712	gi|347828715|emb|CCD44412.1|	40559.M7UXX8	100.0	217.6	M7UXX8	annotation not available
713	gi|347828729|emb|CCD44426.1|	40559.M7UPB2	100.0	537.7	Bcpio1	annotation not available
714	gi|347828730|emb|CCD44427.1|	40559.M7UXX0	100.0	880.9	Bcade12	Plays an important role in the de novo pathway and in the salvage pathway of purine nucleotide biosynthesis. Catalyzes the first commited step in the biosynthesis of AMP from IMP
715	gi|347828741|emb|CCD44438.1|	40559.M7TYS3	100.0	177.9	M7TYS3	annotation not available
716	gi|347828749|emb|CCD44446.1|	40559.M7TYR8	100.0	937.9	M7TYR8	annotation not available
717	gi|347828758|emb|CCD44455.1|	40559.M7UP94	88.9	87.4	Bcabz2	annotation not available
718	gi|347828788|emb|CCD44485.1|	40559.M7U1R5	99.6	498.0	M7U1R5	annotation not available
719	gi|347828793|emb|CCD44490.1|	40559.M7UU08	100.0	872.5	M7UU08	annotation not available
720	gi|347828798|emb|CCD44495.1|	40559.M7U9U4	100.0	418.3	Bcatp5	annotation not available
721	gi|347828828|emb|CCD44525.1|	40559.M7UU63	99.6	874.0	Bcrvb1	DNA helicase participates in several chromatin remodeling complexes, including the SWR1 and the INO80 complexes.
722	gi|347828868|emb|CCD44565.1|	40559.M7U9X1	100.0	989.2	Bcaip1	annotation not available
723	gi|347828881|emb|CCD44578.1|	40559.M7UA42	100.0	905.6	Bchfi1	annotation not available
724	gi|347828884|emb|CCD44581.1|	40559.M7U9W2	99.8	1047.0	Bcfum1	annotation not available
725	gi|347828909|emb|CCD44606.1|	40559.M7V2U0	97.3	659.8	M7V2U0	annotation not available
726	gi|347828919|emb|CCD44616.1|	40559.M7U1J8	100.0	882.1	Bcsub2	annotation not available
727	gi|347828934|emb|CCD44631.1|	40559.M7TGE0	100.0	277.7	M7TGE0	annotation not available
728	gi|347828936|emb|CCD44633.1|	40559.M7UAL6	100.0	270.8	Bcatp7	Mitochondrial membrane ATP synthase (F(1)F(0) ATP synthase or Complex V) produces ATP from ADP in the presence of a proton gradient across the membrane which is generated by electron transport complexes of the respiratory chain. F-type ATPases consist of two structural domains, F(1) - containing the extramembraneous catalytic core, and F(0) - containing the membrane proton channel, linked togethe…
729	gi|347828952|emb|CCD44649.1|	40559.M7TH01	99.7	1167.9	Bcade4	annotation not available
730	gi|347828991|emb|CCD44688.1|	40559.M7UAP3	100.0	342.8	M7UAP3	Mediates the uptake of pyruvate into mitochondria.
731	gi|347828993|emb|CCD44690.1|	40559.M7TH22	100.0	353.2	Bcprx8	Thiol-specific peroxidase that catalyzes the reduction of hydrogen peroxide and organic hydroperoxides to water and alcohols, respectively. Plays a role in cell protection against oxidative stress by detoxifying peroxides
732	gi|347829026|emb|CCD44723.1|	40559.M7TAQ3	52.1	199.9	M7TAQ3	annotation not available
733	gi|347829052|emb|CCD44749.1|	40559.M7U316	100.0	580.1	Bcsec17	annotation not available
734	gi|347829111|emb|CCD44808.1|	40559.M7TPS2	99.8	1232.2	M7TPS2	annotation not available
735	gi|347829135|emb|CCD44832.1|	40559.M7TIT2	100.0	1291.2	M7TIT2	annotation not available
736	gi|347829137|emb|CCD44834.1|	40559.M7U9V5	100.0	1254.2	M7U9V5	annotation not available
737	gi|347829144|emb|CCD44841.1|	40559.M7TQL8	100.0	743.4	Bcsis1	annotation not available
738	gi|347829146|emb|CCD44843.1|	40559.M7TIU3	100.0	391.3	Bccdc34	annotation not available
740	gi|347829170|emb|CCD44867.1|	40559.M7TPW2	100.0	852.0	Bcsup45	annotation not available
741	gi|347829186|emb|CCD44883.1|	40559.M7ULM8	100.0	385.6	M7ULM8	annotation not available
742	gi|347829188|emb|CCD44885.1|	40559.M7TTA0	100.0	510.8	M7TTA0	annotation not available
743	gi|347829189|emb|CCD44886.1|	40559.M7TTK7	100.0	708.4	Bcado1	annotation not available
744	gi|347829207|emb|CCD44904.1|	40559.M7TT86	100.0	240.0	Bcyop1	annotation not available
745	gi|347829285|emb|CCD44982.1|	40559.M7URK3	99.9	1509.6	M7URK3	annotation not available
746	gi|347829292|emb|CCD44989.1|	40559.M7URL0	99.7	717.6	M7URL0	annotation not available
747	gi|347829293|emb|CCD44990.1|	40559.M7U7E2	100.0	288.9	M7U7E2	annotation not available
748	gi|347829303|emb|CCD45000.1|	40559.M7V0C5	99.8	1070.8	Bcmss51	annotation not available
749	gi|347829326|emb|CCD45023.1|	40559.M7TIW5	100.0	289.7	M7TIW5	Belongs to the universal ribosomal protein uS12 family.
751	gi|347829335|emb|CCD45032.1|	40559.M7TIX0	99.7	723.8	Bcura4	annotation not available
752	gi|347829336|emb|CCD45033.1|	40559.M7TI95	99.9	2013.8	M7TI95	annotation not available
753	gi|347829354|emb|CCD45051.1|	40559.M7TIA6	100.0	2598.9	Bcspt6	Plays a role in maintenance of chromatin structure during RNA polymerase II transcription elongation thereby repressing transcription initiation from cryptic promoters. Mediates the reassembly of nucleosomes onto the promoters of at least a selected set of genes during repression; the nucleosome reassembly is essential for transcriptional repression
754	gi|347829355|emb|CCD45052.1|	40559.M7TCE6	100.0	1022.3	Bcste7	annotation not available
755	gi|347829356|emb|CCD45053.1|	40559.M7UCJ0	100.0	484.6	M7UCJ0	annotation not available
756	gi|347829359|emb|CCD45056.1|	40559.M7TIB1	100.0	687.6	Bcrsm24	annotation not available
757	gi|347829360|emb|CCD45057.1|	40559.M7TCF1	100.0	1077.4	Bchfd1	Belongs to the aldehyde dehydrogenase family.
758	gi|347829374|emb|CCD45071.1|	40559.M7UCB8	99.6	491.1	M7UCB8	Component of the MICOS complex, a large protein complex of the mitochondrial inner membrane that plays crucial roles in the maintenance of crista junctions, inner membrane architecture, and formation of contact sites to the outer membrane.
759	gi|347829377|emb|CCD45074.1|	40559.M7UW74	100.0	616.7	M7UW74	Component of the eukaryotic translation initiation factor 3 (eIF-3) complex, which is involved in protein synthesis of a specialized repertoire of mRNAs and, together with other initiation factors, stimulates binding of mRNA and methionyl-tRNAi to the 40S ribosome. The eIF-3 complex specifically targets and initiates translation of a subset of mRNAs involved in cell proliferation.
760	gi|347829388|emb|CCD45085.1|	40559.M7UC18	100.0	688.0	Bccdc10	Belongs to the TRAFAC class TrmE-Era-EngA-EngB-Septin-like GTPase superfamily. Septin GTPase family.
761	gi|347829446|emb|CCD45143.1|	40559.M7UBP3	100.0	1262.3	Bcrqc1	annotation not available
762	gi|347829447|emb|CCD45144.1|	40559.M7TBK1	100.0	203.4	Bcatx1	annotation not available
763	gi|347829469|emb|CCD45166.1|	40559.M7UP14	100.0	679.9	M7UP14	annotation not available
764	gi|347829487|emb|CCD45184.1|	40559.M7UP24	100.0	1518.1	Bcmet6	annotation not available
765	gi|347829519|emb|CCD45216.1|	40559.M7V0R2	100.0	1832.4	M7V0R2	Provides the precursors necessary for DNA synthesis. Catalyzes the biosynthesis of deoxyribonucleotides from the corresponding ribonucleotides
766	gi|347829545|emb|CCD45242.1|	40559.M7V0S3	100.0	399.1	M7V0S3	Reversible hydration of carbon dioxide.
767	gi|347829557|emb|CCD45254.1|	40559.M7TJN2	100.0	374.4	M7TJN2	Belongs to the small GTPase superfamily. Arf family.
768	gi|347829589|emb|CCD45286.1|	40559.M7U2Y2	99.9	2085.1	Bcspf1	Belongs to the cation transport ATPase (P-type) (TC 3.A.3) family. Type V subfamily
769	gi|347829625|emb|CCD45322.1|	40559.M7TVR8	99.7	1421.8	M7TVR8	annotation not available
770	gi|347829655|emb|CCD45352.1|	40559.M7UNX1	100.0	1414.8	Bcpat1	annotation not available
771	gi|347829661|emb|CCD45358.1|	40559.M7UNX6	100.0	533.5	M7UNX6	annotation not available
772	gi|347829669|emb|CCD45366.1|	40559.M7UFC7	97.0	293.9	M7UFC7	annotation not available
773	gi|347829670|emb|CCD45367.1|	40559.M7TW01	100.0	393.7	Bcmia40	annotation not available
774	gi|347829672|emb|CCD45369.1|	40559.M7TPD5	100.0	1095.1	Bcgua1	annotation not available
775	gi|347829680|emb|CCD45377.1|	40559.M7UNY3	99.6	390.2	Bcbos1	SNARE required for protein transport between the ER and the Golgi complex
776	gi|347829712|emb|CCD45409.1|	40559.M7TXU4	99.6	980.7	Bcsam50	annotation not available
777	gi|347829770|emb|CCD45467.1|	40559.M7UQM4	100.0	664.5	Bcgrh1	annotation not available
778	gi|347829789|emb|CCD45486.1|	40559.M7UH33	100.0	980.3	M7UH33	annotation not available
779	gi|347829796|emb|CCD45493.1|	40559.M7UH30	100.0	1013.1	Bcfrs2	annotation not available
780	gi|347829802|emb|CCD45499.1|	40559.M7UH24	100.0	482.3	Bcsec66	annotation not available
781	gi|347829807|emb|CCD45504.1|	40559.M7TXR1	100.0	385.6	BNA1	Catalyzes the oxidative ring opening of 3-hydroxyanthranilate to 2-amino-3-carboxymuconate semialdehyde, which spontaneously cyclizes to quinolinate
782	gi|347829824|emb|CCD45521.1|	40559.M7UQI1	99.6	565.5	Bcmgm101	annotation not available
783	gi|347829863|emb|CCD45560.1|	40559.M7TXK3	100.0	2872.8	Bmr1	Belongs to the ABC transporter superfamily. ABCG family. PDR (TC 3.A.1.205) subfamily
784	gi|347829895|emb|CCD45592.1|	40559.M7U7Q2	100.0	556.2	Bcsec53	Involved in the synthesis of the GDP-mannose and dolichol- phosphate-mannose required for a number of critical mannosyl transfer reactions
785	gi|347829902|emb|CCD45599.1|	40559.M7TMM1	100.0	228.4	Bcmsl1	annotation not available
786	gi|347829903|emb|CCD45600.1|	40559.M7TGK7	100.0	746.5	Bcarc40	Functions as component of the Arp2/3 complex which is involved in regulation of actin polymerization and together with an activating nucleation-promoting factor (NPF) mediates the formation of branched actin networks
787	gi|347829911|emb|CCD45608.1|	40559.M7U7R6	100.0	451.1	M7U7R6	GTP-binding protein involved in nucleocytoplasmic transport. Required for the import of protein into the nucleus and also for RNA export. Involved in chromatin condensation and control of cell cycle.
788	gi|347829918|emb|CCD45615.1|	40559.M7TM25	98.5	2624.4	M7TM25	annotation not available
789	gi|347829929|emb|CCD45626.1|	40559.M7TM22	100.0	634.0	M7TM22	annotation not available
790	gi|347829939|emb|CCD45636.1|	40559.M7TM17	100.0	1114.8	M7TM17	annotation not available
791	gi|347829943|emb|CCD45640.1|	40559.M7UG12	99.8	854.0	HCR1	Component of the eukaryotic translation initiation factor 3 (eIF-3) complex, which is involved in protein synthesis of a specialized repertoire of mRNAs and, together with other initiation factors, stimulates binding of mRNA and methionyl-tRNAi to the 40S ribosome. The eIF-3 complex specifically targets and initiates translation of a subset of mRNAs involved in cell proliferation.
792	gi|347829946|emb|CCD45643.1|	40559.M7TFZ8	100.0	763.1	Bcrpt4	Belongs to the AAA ATPase family.
793	gi|347829948|emb|CCD45645.1|	40559.M7TM13	100.0	1383.2	M7TM13	annotation not available
794	gi|347829949|emb|CCD45646.1|	40559.M7TMT1	99.9	1375.5	M7TMT1	annotation not available
795	gi|347829972|emb|CCD45669.1|	40559.M7U743	100.0	131.3	M7U743	annotation not available
796	gi|347830014|emb|CCD45711.1|	40559.M7TT67	99.8	932.6	BccarA	annotation not available
797	gi|347830037|emb|CCD45734.1|	40559.M7ULA3	98.6	257.7	M7ULA3	annotation not available
798	gi|347830038|emb|CCD45735.1|	40559.M7UCM4	98.6	1305.4	M7UCM4	annotation not available
799	gi|347830044|emb|CCD45741.1|	40559.M7ULA6	100.0	1117.4	M7ULA6	annotation not available
800	gi|347830096|emb|CCD45793.1|	40559.M7TTB5	100.0	749.6	Bcidh1	annotation not available
801	gi|347830099|emb|CCD45796.1|	40559.M7TLP6	100.0	269.6	M7TLP6	annotation not available
802	gi|347830102|emb|CCD45799.1|	40559.M7TTC0	100.0	681.4	Bcerj5	annotation not available
804	gi|347830141|emb|CCD45838.1|	40559.M7TT29	100.0	713.0	M7TT29	annotation not available
805	gi|347830142|emb|CCD45839.1|	40559.M7TLS6	100.0	409.8	Bctrx2	annotation not available
806	gi|347830161|emb|CCD45858.1|	40559.M7UKV1	100.0	612.5	Bcsps19	annotation not available
807	gi|347830175|emb|CCD45872.1|	40559.M7V0U4	99.4	738.8	M7V0U4	annotation not available
808	gi|347830177|emb|CCD45874.1|	40559.M7U7X1	100.0	751.1	M7U7X1	annotation not available
809	gi|347830206|emb|CCD45903.1|	40559.M7U7Y4	100.0	702.6	M7U7Y4	annotation not available
810	gi|347830217|emb|CCD45914.1|	40559.M7U1Q9	99.5	396.4	M7U1Q9	annotation not available
811	gi|347830222|emb|CCD45919.1|	40559.M7U7Z1	100.0	796.6	Bccne1	annotation not available
812	gi|347830232|emb|CCD45929.1|	40559.M7V0X1	100.0	544.3	M7V0X1	Subunit of the oligosaccharyl transferase (OST) complex that catalyzes the initial transfer of a defined glycan (Glc(3)Man(9)GlcNAc(2) in eukaryotes) from the lipid carrier dolichol- pyrophosphate to an asparagine residue within an Asn-X-Ser/Thr consensus motif in nascent polypeptide chains, the first step in protein N-glycosylation. N-glycosylation occurs cotranslationally and the complex associ…
813	gi|347830242|emb|CCD45939.1|	40559.M7U882	99.6	1120.1	M7U882	annotation not available
814	gi|347830243|emb|CCD45940.1|	40559.M7U1S4	100.0	526.2	Bccdc33	Belongs to the eukaryotic initiation factor 4E family.
815	gi|347830246|emb|CCD45943.1|	40559.M7U807	100.0	471.9	Bcprx4	annotation not available
816	gi|347830278|emb|CCD45975.1|	40559.M7U5T8	100.0	298.9	Bcmms2	annotation not available
817	gi|347830280|emb|CCD45977.1|	40559.M7UYI8	100.0	647.5	M7UYI8	annotation not available
818	gi|347830285|emb|CCD45982.1|	40559.M7TZA5	100.0	716.1	M7TZA5	annotation not available
819	gi|347830298|emb|CCD45995.1|	40559.M7U5V3	100.0	669.8	M7U5V3	annotation not available
820	gi|347830311|emb|CCD46008.1|	40559.M7U2L0	99.9	1265.4	M7U2L0	annotation not available
821	gi|347830392|emb|CCD46089.1|	40559.M7U568	100.0	570.5	M7U568	annotation not available
822	gi|347830415|emb|CCD46112.1|	40559.M7UVB9	100.0	1312.7	M7UVB9	annotation not available
823	gi|347830430|emb|CCD46127.1|	40559.M7UVB0	94.5	1873.2	Bcstu1	annotation not available
824	gi|347830436|emb|CCD46133.1|	40559.M7UVA5	100.0	564.3	Bcsec62	annotation not available
825	gi|347830446|emb|CCD46143.1|	40559.M7UW12	100.0	1574.3	Bclsb6	annotation not available
826	gi|347830450|emb|CCD46147.1|	40559.M7U397	100.0	1680.6	M7U397	annotation not available
827	gi|347830463|emb|CCD46160.1|	40559.M7U3B9	100.0	455.7	M7U3B9	annotation not available
828	gi|347830494|emb|CCD46191.1|	40559.M7U361	91.6	1968.7	M7U361	annotation not available
829	gi|347830496|emb|CCD46193.1|	40559.M7UM99	100.0	808.5	M7UM99	The pyruvate dehydrogenase complex catalyzes the overall conversion of pyruvate to acetyl-CoA and CO(2).
830	gi|347830500|emb|CCD46197.1|	40559.M7U356	100.0	594.7	M7U356	annotation not available
831	gi|347830512|emb|CCD46209.1|	40559.M7U375	98.8	696.4	Bcscd6	annotation not available
832	gi|347830521|emb|CCD46218.1|	40559.M7UM83	100.0	753.1	Bcdys1	annotation not available
833	gi|347830526|emb|CCD46223.1|	40559.M7TWG1	100.0	1238.0	Bcpin4	annotation not available
834	gi|347830560|emb|CCD46257.1|	40559.M7UM66	99.5	368.2	Bcpho88	annotation not available
835	gi|347830570|emb|CCD46267.1|	40559.M7UM63	100.0	495.4	M7UM63	annotation not available
836	gi|347830592|emb|CCD46289.1|	40559.M7UVS8	100.0	1231.1	Bcmcd1	annotation not available
837	gi|347830613|emb|CCD46310.1|	40559.M7UHJ3	100.0	1010.4	M7UHJ3	Belongs to the 6-phosphogluconate dehydrogenase family.
838	gi|347830640|emb|CCD46337.1|	40559.M7TPI8	100.0	1350.9	Bcmet12	Belongs to the methylenetetrahydrofolate reductase family.
839	gi|347830674|emb|CCD46371.1|	40559.M7U2N8	100.0	782.7	M7U2N8	annotation not available
840	gi|347830696|emb|CCD46393.1|	40559.M7TID3	100.0	549.3	Bcist1	annotation not available
841	gi|347830710|emb|CCD46407.1|	40559.M7UAG9	100.0	934.5	Bcmas1	Belongs to the peptidase M16 family.
842	gi|347830730|emb|CCD46427.1|	40559.M7UCG4	100.0	755.4	Bclys1	Belongs to the AlaDH/PNT family.
843	gi|347830775|emb|CCD46472.1|	40559.M7UL58	100.0	256.9	Bcrpb11	annotation not available
844	gi|347830776|emb|CCD46473.1|	40559.M7UCI9	100.0	705.3	M7UCI9	annotation not available
845	gi|347830778|emb|CCD46475.1|	40559.M7TT47	100.0	1338.6	M7TT47	annotation not available
846	gi|347830807|emb|CCD46504.1|	40559.M7V4T8	100.0	510.4	M7V4T8	annotation not available
847	gi|347830849|emb|CCD46546.1|	40559.M7V4S0	100.0	805.8	Bckin28	Belongs to the protein kinase superfamily.
848	gi|347830879|emb|CCD46576.1|	40559.M7UBW2	100.0	906.7	M7UBW2	annotation not available
849	gi|347830900|emb|CCD46597.1|	40559.M7UW08	100.0	1100.5	Bcnbp2	annotation not available
850	gi|347830901|emb|CCD46598.1|	40559.M7V4P9	100.0	542.0	Bcssu72	annotation not available
851	gi|347830903|emb|CCD46600.1|	40559.M7UTM8	100.0	941.8	Bcsti1	annotation not available
852	gi|347830916|emb|CCD46613.1|	40559.M7TU49	100.0	1923.3	ALA1	Catalyzes the attachment of alanine to tRNA(Ala) in a two- step reaction: alanine is first activated by ATP to form Ala-AMP and then transferred to the acceptor end of tRNA(Ala). Also edits incorrectly charged tRNA(Ala) via its editing domain.
853	gi|347830926|emb|CCD46623.1|	40559.M7U6R7	100.0	1045.0	Bccct3	annotation not available
854	gi|347830932|emb|CCD46629.1|	40559.M7U079	100.0	795.4	Bcrpn6	annotation not available
855	gi|347830950|emb|CCD46647.1|	40559.M7U1R6	99.6	389.0	M7U1R6	annotation not available
856	gi|347830963|emb|CCD46660.1|	40559.M7TV42	99.8	1335.1	M7TV42	Belongs to the membrane-bound acyltransferase family.
857	gi|347830968|emb|CCD46665.1|	40559.M7UR49	100.0	694.5	Bcvps53	annotation not available
858	gi|347830983|emb|CCD46680.1|	40559.M7U0L2	100.0	620.5	M7U0L2	annotation not available
859	gi|347830985|emb|CCD46682.1|	40559.M7U6X2	100.0	281.2	M7U6X2	Belongs to the universal ribosomal protein uL14 family.
860	gi|347831000|emb|CCD46697.1|	40559.M7UR31	100.0	649.8	M7UR31	Belongs to the BI1 family
861	gi|347831038|emb|CCD46735.1|	40559.M7U717	100.0	645.6	M7U717	annotation not available
862	gi|347831052|emb|CCD46749.1|	40559.M7UTX2	100.0	5028.0	M7UTX2	annotation not available
863	gi|347831127|emb|CCD46824.1|	40559.M7TMW1	100.0	262.7	M7TMW1	annotation not available
864	gi|347831131|emb|CCD46828.1|	40559.M7TM38	99.7	661.8	M7TM38	annotation not available
865	gi|347831134|emb|CCD46831.1|	40559.M7UG31	100.0	342.4	M7UG31	annotation not available
866	gi|347831150|emb|CCD46847.1|	40559.M7TWZ9	100.0	510.8	M7TWZ9	annotation not available
867	gi|347831171|emb|CCD46868.1|	40559.M7U0F5	100.0	740.0	Bcgle2	annotation not available
868	gi|347831186|emb|CCD46883.1|	40559.M7UTA6	100.0	382.5	M7UTA6	annotation not available
869	gi|347831191|emb|CCD46888.1|	40559.M7UJM9	100.0	992.6	Bcdug1	annotation not available
870	gi|347831193|emb|CCD46890.1|	40559.M7TTU4	100.0	393.7	M7TTU4	Scaffold protein for the de novo synthesis of iron-sulfur (Fe-S) clusters within mitochondria, which is required for maturation of both mitochondrial and cytoplasmic [2Fe-2S] and [4Fe-4S] proteins.
871	gi|347831215|emb|CCD46912.1|	40559.M7U705	100.0	200.3	M7U705	Core component of nucleosome. Nucleosomes wrap and compact DNA into chromatin, limiting DNA accessibility to the cellular machineries which require DNA as a template. Histones thereby play a central role in transcription regulation, DNA repair, DNA replication and chromosomal stability. DNA accessibility is regulated via a complex set of post-translational modifications of histones, also called h…
872	gi|347831216|emb|CCD46913.1|	40559.M7TMM3	100.0	252.3	M7TMM3	Belongs to the histone H3 family.
873	gi|347831281|emb|CCD46978.1|	40559.M7TQP1	100.0	895.6	M7TQP1	annotation not available
874	gi|347831283|emb|CCD46980.1|	40559.M7TJN0	100.0	798.1	M7TJN0	annotation not available
875	gi|347831288|emb|CCD46985.1|	40559.M7UJH6	100.0	659.8	M7UJH6	annotation not available
876	gi|347831289|emb|CCD46986.1|	40559.M7UPD0	99.9	2489.1	Bcscp160	annotation not available
877	gi|347831349|emb|CCD47046.1|	40559.M7TK24	100.0	493.0	M7TK24	annotation not available
878	gi|347831369|emb|CCD47066.1|	40559.M7TRS4	100.0	2101.2	Bcmet10	annotation not available
879	gi|347831387|emb|CCD47084.1|	40559.M7TK45	100.0	500.4	Bcmed7	Component of the Mediator complex, a coactivator involved in the regulated transcription of nearly all RNA polymerase II-dependent genes. Mediator functions as a bridge to convey information from gene- specific regulatory proteins to the basal RNA polymerase II transcription machinery
880	gi|347831397|emb|CCD47094.1|	40559.M7UJZ7	100.0	1439.5	Bcmam3	annotation not available
881	gi|347831414|emb|CCD47111.1|	40559.M7TEW6	99.3	536.2	Bcpom33	annotation not available
882	gi|347831416|emb|CCD47113.1|	40559.M7U606	99.7	740.3	M7U606	annotation not available
883	gi|347831470|emb|CCD47167.1|	40559.M7U645	100.0	1283.9	M7U645	annotation not available
884	gi|347831471|emb|CCD47168.1|	40559.M7TLS9	100.0	654.8	Bcaim45	annotation not available
885	gi|347831480|emb|CCD47177.1|	40559.M7U655	100.0	419.5	M7U655	annotation not available
886	gi|347831530|emb|CCD47227.1|	40559.M7U283	100.0	1155.2	M7U283	annotation not available
887	gi|347831556|emb|CCD47253.1|	40559.M7U296	100.0	1405.6	M7U296	Belongs to the MCM family
888	gi|347831560|emb|CCD47257.1|	40559.M7UUZ4	100.0	729.2	Bchat2	annotation not available
889	gi|347831590|emb|CCD47287.1|	40559.M7UW54	94.7	1038.1	M7UW54	annotation not available
890	gi|347831600|emb|CCD47297.1|	40559.M7U3F1	100.0	853.2	Bcnpy1	annotation not available
891	gi|347831604|emb|CCD47301.1|	40559.M7UMI2	100.0	755.4	Bccdc12	Belongs to the TRAFAC class TrmE-Era-EngA-EngB-Septin-like GTPase superfamily. Septin GTPase family.
892	gi|347831622|emb|CCD47319.1|	40559.M7U3J5	99.7	1525.0	M7U3J5	annotation not available
893	gi|347831623|emb|CCD47320.1|	40559.M7TWT5	100.0	4286.5	Bcglt1	annotation not available
894	gi|347831648|emb|CCD47345.1|	40559.M7TWU6	99.6	880.2	M7TWU6	annotation not available
895	gi|347831654|emb|CCD47351.1|	40559.M7U3L2	100.0	1466.4	M7U3L2	Transfers the glycosyl residue from UDP-Glc to the non- reducing end of alpha-1,4-glucan
896	gi|347831683|emb|CCD47380.1|	40559.M7UJF1	100.0	984.2	Bcatp2	Produces ATP from ADP in the presence of a proton gradient across the membrane
897	gi|347831700|emb|CCD47397.1|	40559.M7TR77	100.0	328.6	M7TR77	annotation not available
898	gi|347831725|emb|CCD47422.1|	40559.M7TJ13	100.0	1205.7	Bcalg6	Belongs to the ALG6/ALG8 glucosyltransferase family.
899	gi|347831740|emb|CCD47437.1|	40559.M7UYR2	100.0	658.3	Bcmtd1	annotation not available
900	gi|347831742|emb|CCD47439.1|	40559.M7UQ21	99.7	2179.4	Bcmet18	annotation not available
901	gi|347831755|emb|CCD47452.1|	40559.M7U5W1	100.0	2418.3	Bclrg1	annotation not available
902	gi|347831765|emb|CCD47462.1|	40559.M7TZI5	100.0	269.6	M7TZI5	annotation not available
903	gi|347831772|emb|CCD47469.1|	40559.M7TZJ0	100.0	852.8	Bclsc2	Succinyl-CoA synthetase functions in the citric acid cycle (TCA), coupling the hydrolysis of succinyl-CoA to the synthesis of ATP and thus represents the only step of substrate-level phosphorylation in the TCA. The beta subunit provides nucleotide specificity of the enzyme and binds the substrate succinate, while the binding sites for coenzyme A and phosphate are found in the alpha subunit
904	gi|347831780|emb|CCD47477.1|	40559.M7U5Y0	100.0	1108.6	Bcpex5	annotation not available
905	gi|347831781|emb|CCD47478.1|	40559.M7U652	100.0	553.9	M7U652	annotation not available
906	gi|347831784|emb|CCD47481.1|	40559.M7UYU5	99.7	801.2	M7UYU5	annotation not available
907	gi|347831789|emb|CCD47486.1|	40559.M7UYV0	100.0	1368.6	Bcrts1	The B regulatory subunit might modulate substrate selectivity and catalytic activity, and also might direct the localization of the catalytic enzyme to a particular subcellular compartment.
908	gi|347831814|emb|CCD47511.1|	40559.M7UQ69	100.0	1057.0	Bcatp1	Produces ATP from ADP in the presence of a proton gradient across the membrane
909	gi|347831822|emb|CCD47519.1|	40559.M7UQ75	100.0	244.2	M7UQ75	annotation not available
910	gi|347831824|emb|CCD47521.1|	40559.M7U679	100.0	1007.7	Bcape3	Belongs to the peptidase M28 family.
911	gi|347831836|emb|CCD47533.1|	40559.M7U685	100.0	539.3	Bcrpn12	annotation not available
912	gi|347831847|emb|CCD47544.1|	40559.M7TQT2	100.0	1038.9	Bccct6	annotation not available
913	gi|347831854|emb|CCD47551.1|	40559.M7TXD2	100.0	473.8	Bcaim24	annotation not available
914	gi|347831952|emb|CCD47649.1|	40559.M7TH81	99.1	360.5	M7TH81	annotation not available
915	gi|347831980|emb|CCD47677.1|	40559.M7TYX1	100.0	348.2	Bcdap1	Belongs to the cytochrome b5 family.
916	gi|347832009|emb|CCD47706.1|	40559.M7URS3	99.0	803.1	M7URS3	annotation not available
917	gi|347832014|emb|CCD47711.1|	40559.M7UI46	100.0	685.3	Bchmt1	Belongs to the class I-like SAM-binding methyltransferase superfamily. Protein arginine N-methyltransferase family.
918	gi|347832016|emb|CCD47713.1|	40559.M7TS91	100.0	1063.9	Bcpcm1	Catalyzes the conversion of GlcNAc-6-P into GlcNAc-1-P during the synthesis of uridine diphosphate/UDP-GlcNAc, which is a biosynthetic precursor of chitin and also supplies the amino sugars for N-linked oligosaccharides of glycoproteins.
919	gi|347832026|emb|CCD47723.1|	40559.M7TYT9	100.0	1320.4	Bchox3	annotation not available
920	gi|347832033|emb|CCD47730.1|	40559.M7TYT4	100.0	480.7	M7TYT4	annotation not available
921	gi|347832040|emb|CCD47737.1|	40559.M7TS78	100.0	1142.5	M7TS78	Belongs to the glycosyl hydrolase 5 (cellulase A) family.
922	gi|347832060|emb|CCD47757.1|	40559.M7URY0	100.0	920.6	M7URY0	annotation not available
923	gi|347832071|emb|CCD47768.1|	40559.M7U500	100.0	1116.3	M7U500	annotation not available
924	gi|347832090|emb|CCD47787.1|	40559.M7TKN6	100.0	784.6	M7TKN6	Hydrolyzes ATP, and can also hydrolyze GTP with lower efficiency. Has lower affinity for GTP
925	gi|347832104|emb|CCD47801.1|	40559.M7TKR2	100.0	535.8	Bcsgt2	annotation not available
926	gi|347832106|emb|CCD47803.1|	40559.M7TJY1	100.0	662.5	M7TJY1	annotation not available
927	gi|347832108|emb|CCD47805.1|	40559.M7TE00	100.0	984.2	BcPIO5	annotation not available
928	gi|347832143|emb|CCD47840.1|	40559.M7TBV8	100.0	925.2	Bcef1a	This protein promotes the GTP-dependent binding of aminoacyl- tRNA to the A-site of ribosomes during protein biosynthesis.
929	gi|347832169|emb|CCD47866.1|	40559.M7THS8	100.0	708.0	Bcgst10	annotation not available
930	gi|347832170|emb|CCD47867.1|	40559.M7TBX0	100.0	3014.2	M7TBX0	annotation not available
931	gi|347832194|emb|CCD47891.1|	40559.M7UC20	100.0	320.1	M7UC20	annotation not available
932	gi|347832302|emb|CCD47999.1|	40559.M7U2G7	100.0	1165.2	Bclsg1	annotation not available
933	gi|347832333|emb|CCD48030.1|	40559.M7TXZ5	100.0	168.3	M7TXZ5	annotation not available
934	gi|347832334|emb|CCD48031.1|	40559.M7UXC8	100.0	476.5	Bcplp2	annotation not available
935	gi|347832344|emb|CCD48041.1|	40559.M7UXD1	99.7	670.2	M7UXD1	annotation not available
936	gi|347832381|emb|CCD48078.1|	40559.M7TY25	100.0	745.7	Bcmnn9	annotation not available
937	gi|347832401|emb|CCD48098.1|	40559.M7U4M8	100.0	404.8	M7U4M8	annotation not available
938	gi|347832402|emb|CCD48099.1|	40559.M7U4T6	100.0	317.4	M7U4T6	annotation not available
939	gi|347832403|emb|CCD48100.1|	40559.M7TY41	99.7	792.7	M7TY41	Belongs to the mitochondrial carrier (TC 2.A.29) family.
940	gi|347832413|emb|CCD48110.1|	40559.M7UNU4	100.0	736.5	Bcaox	annotation not available
941	gi|347832416|emb|CCD48113.1|	40559.M7U4U8	100.0	1147.5	Bcvps17	Plays a role in vesicular protein sorting.
942	gi|347832488|emb|CCD48185.1|	40559.M7TYM2	100.0	843.6	Bchem15	Catalyzes the ferrous insertion into protoporphyrin IX.
943	gi|347832490|emb|CCD48187.1|	40559.M7URK4	99.7	3779.6	Bctho2	annotation not available
944	gi|347832506|emb|CCD48203.1|	40559.M7UU73	100.0	1077.4	Bcthr4	annotation not available
945	gi|347832514|emb|CCD48211.1|	40559.M7U1E3	100.0	726.1	Bcsit4	annotation not available
946	gi|347832516|emb|CCD48213.1|	40559.M7TUR9	100.0	1072.4	M7TUR9	annotation not available
947	gi|347832531|emb|CCD48228.1|	40559.M7UKM1	99.5	375.2	Bcctr3	annotation not available
948	gi|347832537|emb|CCD48234.1|	40559.M7TUT2	90.4	1710.3	M7TUT2	annotation not available
949	gi|347832578|emb|CCD48275.1|	40559.M7TUE9	100.0	1413.3	M7TUE9	annotation not available
950	gi|347832583|emb|CCD48280.1|	40559.M7TMZ6	100.0	259.2	M7TMZ6	annotation not available
951	gi|347832595|emb|CCD48292.1|	40559.M7UDW8	100.0	576.6	M7UDW8	annotation not available
952	gi|347832596|emb|CCD48293.1|	40559.M7UMM3	100.0	1116.3	M7UMM3	Belongs to the cytochrome P450 family.
953	gi|347832630|emb|CCD48327.1|	40559.M7UDU8	100.0	564.7	M7UDU8	annotation not available
954	gi|347832661|emb|CCD48358.1|	40559.M7TUJ1	100.0	773.5	Bcsgt1	annotation not available
955	gi|347832692|emb|CCD48389.1|	40559.M7TU86	100.0	1812.0	Bcsla1	annotation not available
956	gi|347832696|emb|CCD48393.1|	40559.M7UMH0	98.1	228.8	M7UMH0	annotation not available
957	gi|347832698|emb|CCD48395.1|	40559.M7TU84	100.0	928.3	M7TU84	Tubulin is the major constituent of microtubules. It binds two moles of GTP, one at an exchangeable site on the beta chain and one at a non-exchangeable site on the alpha chain.
958	gi|347832699|emb|CCD48396.1|	40559.M7TUH0	99.8	2024.6	Bcede1	annotation not available
959	gi|347832708|emb|CCD48405.1|	40559.M7UMG3	99.6	897.9	M7UMG3	annotation not available
960	gi|347832713|emb|CCD48410.1|	40559.M7TUG2	100.0	919.1	M7TUG2	annotation not available
961	gi|347832721|emb|CCD48418.1|	40559.M7TU74	100.0	388.3	Bcynk1	annotation not available
962	gi|347832734|emb|CCD48431.1|	40559.M7UAP1	100.0	705.7	M7UAP1	annotation not available
963	gi|347832782|emb|CCD48479.1|	40559.M7TFQ9	99.4	1257.3	M7TFQ9	annotation not available
964	gi|347832783|emb|CCD48480.1|	40559.M7TLP9	94.9	323.2	M7TLP9	annotation not available
965	gi|347832818|emb|CCD48515.1|	40559.M7TZP0	100.0	923.3	BctubB	Tubulin is the major constituent of microtubules. It binds two moles of GTP, one at an exchangeable site on the beta chain and one at a non-exchangeable site on the alpha chain.
966	gi|347832826|emb|CCD48523.1|	40559.M7TT58	100.0	1686.0	M7TT58	annotation not available
967	gi|347832838|emb|CCD48535.1|	40559.M7UJ09	100.0	992.6	Bccct4	annotation not available
968	gi|347832848|emb|CCD48545.1|	40559.M7USQ4	100.0	1565.1	M7USQ4	annotation not available
969	gi|347832865|emb|CCD48562.1|	40559.M7USR0	100.0	514.2	Bcrpe1	Belongs to the ribulose-phosphate 3-epimerase family.
970	gi|347832870|emb|CCD48567.1|	40559.M7TNC8	100.0	1107.0	Bctpa1	annotation not available
971	gi|347832884|emb|CCD48581.1|	40559.M7TUT5	100.0	182.2	M7TUT5	annotation not available
972	gi|347832916|emb|CCD48613.1|	40559.M7TRY6	99.7	607.1	M7TRY6	annotation not available
973	gi|347832917|emb|CCD48614.1|	40559.M7UBC0	100.0	1161.0	M7UBC0	annotation not available
974	gi|347832926|emb|CCD48623.1|	40559.M7UK28	100.0	599.0	Bcggc1	Belongs to the mitochondrial carrier (TC 2.A.29) family.
975	gi|347832932|emb|CCD48629.1|	40559.M7UK24	100.0	603.6	Bcrpn8	annotation not available
976	gi|347832935|emb|CCD48632.1|	40559.M7TRX1	98.2	1429.1	Bcdnm1	Belongs to the TRAFAC class dynamin-like GTPase superfamily. Dynamin/Fzo/YdjA family
977	gi|347832946|emb|CCD48643.1|	40559.M7UK17	100.0	190.7	M7UK17	annotation not available
978	gi|347832953|emb|CCD48650.1|	40559.M7UK15	100.0	632.1	Bcyhm2	Belongs to the mitochondrial carrier (TC 2.A.29) family.
979	gi|347832954|emb|CCD48651.1|	40559.M7TK68	100.0	949.9	M7TK68	Belongs to the citrate synthase family.
980	gi|347833013|emb|CCD48710.1|	40559.M7TUB3	100.0	612.8	M7TUB3	annotation not available
981	gi|347833019|emb|CCD48716.1|	40559.M7TUB7	100.0	426.4	Bcsec22	Belongs to the synaptobrevin family.
982	gi|347833024|emb|CCD48721.1|	40559.M7TU26	99.6	528.9	M7TU26	annotation not available
983	gi|347833025|emb|CCD48722.1|	40559.M7TML3	100.0	488.4	Bcpre5	annotation not available
984	gi|347833057|emb|CCD48754.1|	40559.M7UIL3	100.0	176.4	M7UIL3	annotation not available
985	gi|347833115|emb|CCD48812.1|	40559.M7TD33	100.0	1054.3	Bccct8	annotation not available
986	gi|347833129|emb|CCD48826.1|	40559.M7UCK1	98.7	636.3	M7UCK1	annotation not available
987	gi|347833142|emb|CCD48839.1|	40559.M7U6C9	99.4	741.5	M7U6C9	Belongs to the type-B carboxylesterase/lipase family.
988	gi|347833148|emb|CCD48845.1|	40559.M7U6D4	100.0	786.9	Bcgln1	annotation not available
989	gi|347833185|emb|CCD48882.1|	40559.M7TZV7	100.0	245.4	M7TZV7	annotation not available
990	gi|347833200|emb|CCD48897.1|	40559.M7TKR0	100.0	360.5	M7TKR0	annotation not available
991	gi|347833210|emb|CCD48907.1|	40559.M7UBU4	100.0	169.1	Bctim10	annotation not available
992	gi|347833256|emb|CCD48953.1|	40559.M7UNP7	99.4	1705.3	M7UNP7	annotation not available
993	gi|347833265|emb|CCD48962.1|	40559.M7U4H8	100.0	1050.8	Bcdps1	annotation not available
994	gi|347833274|emb|CCD48971.1|	40559.M7U4N1	99.6	953.4	M7U4N1	annotation not available
995	gi|347833309|emb|CCD49006.1|	40559.M7U4E8	100.0	1159.8	M7U4E8	Belongs to the peptidase S10 family.
996	gi|347833323|emb|CCD49020.1|	40559.M7UNK9	99.8	839.0	M7UNK9	annotation not available
997	gi|347833334|emb|CCD49031.1|	40559.M7U4D2	100.0	619.0	Bclys12	annotation not available
998	gi|347833364|emb|CCD49061.1|	40559.M7UNJ1	100.0	1735.7	Bcsec21	The coatomer is a cytosolic protein complex that binds to dilysine motifs and reversibly associates with Golgi non-clathrin- coated vesicles, which further mediate biosynthetic protein transport from the ER, via the Golgi up to the trans Golgi network. Coatomer complex is required for budding from Golgi membranes, and is essential for the retrograde Golgi-to-ER transport of dilysine-tagged protei…
999	gi|347833463|emb|CCD49160.1|	40559.M7UBU8	99.3	1134.8	M7UBU8	annotation not available
1000	gi|347833487|emb|CCD49184.1|	40559.M7TKW5	99.4	1339.3	M7TKW5	annotation not available
1001	gi|347833490|emb|CCD49187.1|	40559.M7TSI8	100.0	319.7	M7TSI8	annotation not available
1002	gi|347833576|emb|CCD49273.1|	40559.M7UKT2	100.0	656.0	M7UKT2	annotation not available
1003	gi|347833614|emb|CCD49311.1|	40559.M7TMH6	100.0	323.9	M7TMH6	Belongs to the universal ribosomal protein uS17 family.
1004	gi|347833618|emb|CCD49315.1|	40559.M7U7L3	99.3	2516.5	M7U7L3	annotation not available
1005	gi|347833633|emb|CCD49330.1|	40559.M7UGD9	100.0	1023.8	Bcssz1	Belongs to the heat shock protein 70 family.
1006	gi|347833670|emb|CCD49367.1|	40559.M7TPZ7	96.5	344.0	M7TPZ7	Belongs to the ubiquitin-conjugating enzyme family.
1007	gi|347833674|emb|CCD49371.1|	40559.M7UPI2	100.0	1151.7	Bcpck1	annotation not available
1008	gi|347833675|emb|CCD49372.1|	40559.M7UFZ3	100.0	960.3	M7UFZ3	annotation not available
1009	gi|347833686|emb|CCD49383.1|	40559.M7UG03	100.0	352.8	Bcfmn1	annotation not available
1010	gi|347833687|emb|CCD49384.1|	40559.M7TWM1	100.0	695.3	Bccdc28	Belongs to the protein kinase superfamily.
1011	gi|347833722|emb|CCD49419.1|	40559.M7TQ35	100.0	669.1	M7TQ35	annotation not available
1012	gi|347833737|emb|CCD49434.1|	40559.M7U1V5	100.0	531.6	Bcprx3	annotation not available
1013	gi|347834898|emb|CCD49470.1|	40559.M7TS36	100.0	637.9	Bcckb1	Plays a complex role in regulating the basal catalytic activity of the alpha subunit
1014	gi|347834969|emb|CCD49541.1|	40559.M7UZZ6	100.0	399.4	Bcnat3	annotation not available
1015	gi|347834976|emb|CCD49548.1|	40559.M7UR99	100.0	316.6	Bcprx9	Thiol-specific peroxidase that catalyzes the reduction of hydrogen peroxide and organic hydroperoxides to water and alcohols, respectively. Plays a role in cell protection against oxidative stress by detoxifying peroxides
1016	gi|347834979|emb|CCD49551.1|	40559.M7U0S4	100.0	484.2	M7U0S4	annotation not available
1017	gi|347834989|emb|CCD49561.1|	40559.M7UR90	98.2	1902.9	M7UR90	annotation not available
1018	gi|347834999|emb|CCD49571.1|	40559.M7U1J2	100.0	789.6	M7U1J2	annotation not available
1019	gi|347835000|emb|CCD49572.1|	40559.M7U802	100.0	1796.9	Bchsp104	Belongs to the ClpA/ClpB family.
1020	gi|347835021|emb|CCD49593.1|	40559.M7V0G3	97.5	704.1	Bcpdx1	annotation not available
1021	gi|347835048|emb|CCD49620.1|	40559.M7U7H7	98.7	2118.2	CLU1	mRNA-binding protein involved in proper cytoplasmic distribution of mitochondria
1022	gi|347835055|emb|CCD49627.1|	40559.M7U7H2	100.0	1185.2	Bcvts1	annotation not available
1023	gi|347835074|emb|CCD49646.1|	40559.M7U7G1	99.7	1199.5	Bccoy1	annotation not available
1024	gi|347835077|emb|CCD49649.1|	40559.M7V0D4	99.8	1998.8	Bcctr9	annotation not available
1025	gi|347835110|emb|CCD49682.1|	40559.M7U056	100.0	919.5	Bcfbp26	annotation not available
1026	gi|347835122|emb|CCD49694.1|	40559.M7U0A4	100.0	621.7	M7U0A4	annotation not available
1027	gi|347835147|emb|CCD49719.1|	40559.M7U080	100.0	1332.0	M7U080	annotation not available
1028	gi|347835157|emb|CCD49729.1|	40559.M7U0C8	100.0	1021.9	Bcvma2	Non-catalytic subunit of the peripheral V1 complex of vacuolar ATPase
1029	gi|347835159|emb|CCD49731.1|	40559.M7TTQ2	100.0	580.5	Bcbrn1	annotation not available
1030	gi|347835209|emb|CCD49781.1|	40559.M7UT85	99.8	1204.1	M7UT85	annotation not available
1031	gi|347835217|emb|CCD49789.1|	40559.M7UJL2	100.0	573.2	Bcscs2	annotation not available
1032	gi|347835218|emb|CCD49790.1|	40559.M7U0G2	100.0	399.8	M7U0G2	annotation not available
1033	gi|347835241|emb|CCD49813.1|	40559.M7UNV7	100.0	244.2	M7UNV7	annotation not available
1034	gi|347835244|emb|CCD49816.1|	40559.M7U4V5	100.0	341.7	Bcmad2	annotation not available
1035	gi|347835272|emb|CCD49844.1|	40559.M7U281	100.0	391.3	M7U281	annotation not available
1036	gi|347835282|emb|CCD49854.1|	40559.M7USP8	100.0	481.9	Bcglc8	annotation not available
1037	gi|347835302|emb|CCD49874.1|	40559.M7U8R1	100.0	853.6	Bcugo1	annotation not available
1038	gi|347835310|emb|CCD49882.1|	40559.M7U8R6	100.0	861.7	Bcapm1	Belongs to the adaptor complexes medium subunit family.
1039	gi|347835323|emb|CCD49895.1|	40559.M7USS1	100.0	1333.9	Bcvps1	Belongs to the TRAFAC class dynamin-like GTPase superfamily. Dynamin/Fzo/YdjA family
1040	gi|347835324|emb|CCD49896.1|	40559.M7U8K9	100.0	639.4	Bcrbk1	Catalyzes the phosphorylation of ribose at O-5 in a reaction requiring ATP and magnesium. The resulting D-ribose-5-phosphate can then be used either for sythesis of nucleotides, histidine, and tryptophan, or as a component of the pentose phosphate pathway.
1041	gi|347835339|emb|CCD49911.1|	40559.M7V3H5	99.8	1294.3	Bcgus1	Belongs to the class-I aminoacyl-tRNA synthetase family.
1042	gi|347835349|emb|CCD49921.1|	40559.M7TJ32	100.0	234.2	M7TJ32	annotation not available
1043	gi|347835360|emb|CCD49932.1|	40559.M7U410	100.0	1356.3	M7U410	annotation not available
1044	gi|347835367|emb|CCD49939.1|	40559.M7UD83	99.8	908.3	M7UD83	Belongs to the protein kinase superfamily.
1045	gi|347835379|emb|CCD49951.1|	40559.M7U9D3	99.1	832.8	Bcpio13	annotation not available
1046	gi|347835403|emb|CCD49975.1|	40559.M7UAJ7	99.7	542.0	M7UAJ7	The coatomer is a cytosolic protein complex that binds to dilysine motifs and reversibly associates with Golgi non-clathrin- coated vesicles, which further mediate biosynthetic protein transport from the ER, via the Golgi up to the trans Golgi network. The coatomer complex is required for budding from Golgi membranes, and is essential for the retrograde Golgi-to-ER transport of dilysine-tagged pr…
1047	gi|347835464|emb|CCD50036.1|	40559.M7TRW0	100.0	242.7	M7TRW0	annotation not available
1048	gi|347835474|emb|CCD50046.1|	40559.M7TRW6	100.0	444.9	Bcgpi11	annotation not available
1049	gi|347835504|emb|CCD50076.1|	40559.M7U6B8	99.6	1389.4	Bcgsh1	annotation not available
1050	gi|347835509|emb|CCD50081.1|	40559.M7UYZ0	99.8	835.9	M7UYZ0	annotation not available
1051	gi|347835522|emb|CCD50094.1|	40559.M7U1A2	100.0	255.0	M7U1A2	annotation not available
1052	gi|347835540|emb|CCD50112.1|	40559.M7UU52	100.0	531.2	Bcshb17	annotation not available
1053	gi|347835577|emb|CCD50149.1|	40559.M7U161	100.0	348.2	M7U161	annotation not available
1054	gi|347835582|emb|CCD50154.1|	40559.M7U190	99.8	860.9	M7U190	annotation not available
1055	gi|347835585|emb|CCD50157.1|	40559.M7UKH4	100.0	1389.0	PAN3	Regulatory subunit of the poly(A)-nuclease (PAN) deadenylation complex, one of two cytoplasmic mRNA deadenylases involved in mRNA turnover. PAN specifically shortens poly(A) tails of RNA and the activity is stimulated by poly(A)-binding protein PAB1. PAN deadenylation is followed by rapid degradation of the shortened mRNA tails by the CCR4-NOT complex. Deadenylated mRNAs are then degraded by two …
1056	gi|347835605|emb|CCD50177.1|	40559.M7U4R6	100.0	575.5	Bcrib7	annotation not available
1057	gi|347835614|emb|CCD50186.1|	40559.M7U4Y2	100.0	367.1	M7U4Y2	Belongs to the acetyltransferase family. GNA1 subfamily.
1058	gi|347835684|emb|CCD50256.1|	40559.M7UDA6	100.0	324.7	M7UDA6	Involved in the assembly of the cytochrome c oxidase complex.
1059	gi|347835699|emb|CCD50271.1|	40559.M7U425	100.0	166.0	M7U425	annotation not available
1060	gi|347835703|emb|CCD50275.1|	40559.M7TJ39	100.0	1239.9	M7TJ39	Functions in the early steps of protein synthesis of a small number of specific mRNAs. Acts by directing the binding of methionyl- tRNAi to 40S ribosomal subunits. In contrast to the eIF-2 complex, it binds methionyl-tRNAi to 40S subunits in a codon-dependent manner, whereas the eIF-2 complex binds methionyl-tRNAi to 40S subunits in a GTP-dependent manner
1061	gi|347835730|emb|CCD50302.1|	40559.M7UF61	100.0	338.6	Bcsec11	annotation not available
1062	gi|347835731|emb|CCD50303.1|	40559.M7TL34	100.0	315.8	M7TL34	annotation not available
1063	gi|347835761|emb|CCD50333.1|	40559.M7TL11	95.4	639.4	M7TL11	annotation not available
1064	gi|347835785|emb|CCD50357.1|	40559.M7TSC3	100.0	814.3	Bcrpt5	Belongs to the AAA ATPase family.
1065	gi|347835793|emb|CCD50365.1|	40559.M7UBP6	100.0	256.1	Bcgrx2	annotation not available
1066	gi|347835800|emb|CCD50372.1|	40559.M7TKP4	100.0	473.8	M7TKP4	annotation not available
1067	gi|347835826|emb|CCD50398.1|	40559.M7U4L9	99.9	1558.1	Bcvtc4	annotation not available
1068	gi|347835828|emb|CCD50400.1|	40559.M7UAM5	100.0	983.0	Bcost1	Subunit of the oligosaccharyl transferase (OST) complex that catalyzes the initial transfer of a defined glycan (Glc(3)Man(9)GlcNAc(2) in eukaryotes) from the lipid carrier dolichol- pyrophosphate to an asparagine residue within an Asn-X-Ser/Thr consensus motif in nascent polypeptide chains, the first step in protein N-glycosylation. N-glycosylation occurs cotranslationally and the complex associ…
1069	gi|347835845|emb|CCD50417.1|	40559.M7V3J1	100.0	807.7	Bctys1	annotation not available
1070	gi|347835888|emb|CCD50460.1|	40559.M7TUV1	100.0	583.2	Bcdph5	annotation not available
1071	gi|347835890|emb|CCD50462.1|	40559.M7U1H2	100.0	527.3	M7U1H2	annotation not available
1072	gi|347835908|emb|CCD50480.1|	40559.M7UVP8	100.0	1599.7	Bclys4	Catalyzes the reversible hydration of cis-homoaconitate to (2R,3S)-homoisocitrate, a step in the alpha-aminoadipate pathway for lysine biosynthesis
1073	gi|347835918|emb|CCD50490.1|	40559.M7UBG7	100.0	1197.2	Bcpxl1	annotation not available
1074	gi|347835919|emb|CCD50491.1|	40559.M7UVN8	100.0	1089.7	Bcino1	annotation not available
1075	gi|347835944|emb|CCD50516.1|	40559.M7U5I0	100.0	523.5	Bcvps29	Belongs to the VPS29 family.
1076	gi|347835956|emb|CCD50528.1|	40559.M7UBQ7	99.7	564.7	M7UBQ7	annotation not available
1077	gi|347835963|emb|CCD50535.1|	40559.M7UBE2	98.6	2093.5	Bccrm1	annotation not available
1078	gi|347836001|emb|CCD50573.1|	40559.M7U6H9	100.0	924.5	M7U6H9	annotation not available
1079	gi|347836014|emb|CCD50586.1|	40559.M7TXJ0	100.0	367.5	M7TXJ0	annotation not available
1080	gi|347836031|emb|CCD50603.1|	40559.M7UQE6	100.0	3654.0	Bcrim15	annotation not available
1081	gi|347836043|emb|CCD50615.1|	40559.M7TQW9	100.0	279.6	Bcrpb4	annotation not available
1082	gi|347836050|emb|CCD50622.1|	40559.M7TXG8	99.6	500.7	M7TXG8	annotation not available
1083	gi|347836053|emb|CCD50625.1|	40559.M7UGU0	100.0	1590.1	M7UGU0	annotation not available
1084	gi|347836087|emb|CCD50659.1|	40559.M7TQU5	99.9	1331.6	Bccog6	Acts as component of the peripheral membrane COG complex that is involved in intra-Golgi protein trafficking. COG is located at the cis-Golgi, and regulates tethering of retrograde intra-Golgi vesicles and possibly a number of other membrane trafficking events.
1085	gi|347836123|emb|CCD50695.1|	40559.M7UGE2	100.0	267.3	M7UGE2	annotation not available
1086	gi|347836135|emb|CCD50707.1|	40559.M7TQH3	100.0	357.1	M7TQH3	annotation not available
1087	gi|347836144|emb|CCD50716.1|	40559.M7TX39	100.0	725.7	M7TX39	annotation not available
1088	gi|347836212|emb|CCD50784.1|	40559.M7UIQ9	100.0	385.6	M7UIQ9	annotation not available
1089	gi|347836226|emb|CCD50798.1|	40559.M7UIR9	100.0	954.1	Bcshm2	Interconversion of serine and glycine.
1090	gi|347836229|emb|CCD50801.1|	40559.M7TZI9	99.7	801.6	Bcap2	Belongs to the peptidase A1 family.
1091	gi|347836240|emb|CCD50812.1|	40559.M7U929	99.6	493.0	M7U929	annotation not available
1092	gi|347836245|emb|CCD50817.1|	40559.M7UAB7	100.0	1080.5	M7UAB7	annotation not available
1093	gi|347836247|emb|CCD50819.1|	40559.M7UJ73	100.0	213.4	Bcrpl30	annotation not available
1094	gi|347836248|emb|CCD50820.1|	40559.M7TJB9	100.0	454.5	Bcrpl10	annotation not available
1095	gi|347836278|emb|CCD50850.1|	40559.M7TW30	100.0	1506.9	M7TW30	annotation not available
1096	gi|347836294|emb|CCD50866.1|	40559.M7TW25	100.0	1083.6	M7TW25	Belongs to the glycosyl hydrolase 32 family.
1097	gi|347836307|emb|CCD50879.1|	40559.M7U6N9	100.0	802.7	M7U6N9	annotation not available
1098	gi|347836336|emb|CCD50908.1|	40559.M7UMR0	100.0	1763.4	Bcsmc1	annotation not available
1099	gi|347836345|emb|CCD50917.1|	40559.M7TUR1	100.0	461.5	Bcrps3	Belongs to the universal ribosomal protein uS3 family.
1100	gi|347836348|emb|CCD50920.1|	40559.M7UE12	100.0	638.6	Bctpd3	annotation not available
1101	gi|347836351|emb|CCD50923.1|	40559.M7TUI1	100.0	326.6	MED10	Component of the Mediator complex, a coactivator involved in the regulated transcription of nearly all RNA polymerase II-dependent genes. Mediator functions as a bridge to convey information from gene- specific regulatory proteins to the basal RNA polymerase II transcription machinery. Mediator is recruited to promoters by direct interactions with regulatory proteins and serves as a scaffold for …
1102	gi|347836360|emb|CCD50932.1|	40559.M7UR21	98.5	625.2	Bcfsf1	annotation not available
1103	gi|347836381|emb|CCD50953.1|	40559.M7UFN7	100.0	295.8	M7UFN7	Belongs to the universal ribosomal protein uL22 family.
1104	gi|347836383|emb|CCD50955.1|	40559.M7TMF3	100.0	591.7	M7TMF3	annotation not available
1105	gi|347836393|emb|CCD50965.1|	40559.M7TLM5	98.1	855.5	M7TLM5	annotation not available
1106	gi|347836421|emb|CCD50993.1|	40559.M7U4C9	100.0	484.6	Bcnop1	annotation not available
1107	gi|347836425|emb|CCD50997.1|	40559.M7TJC7	99.9	1568.5	M7TJC7	Component of the coat protein complex II (COPII) which promotes the formation of transport vesicles from the endoplasmic reticulum (ER). The coat has two main functions, the physical deformation of the endoplasmic reticulum membrane into vesicles and the selection of cargo molecules
1108	gi|347836429|emb|CCD51001.1|	40559.M7UDG7	100.0	386.3	M7UDG7	Belongs to the eukaryotic ribosomal protein eS7 family.
1109	gi|347836444|emb|CCD51016.1|	40559.M7TJB7	100.0	922.5	Bcpop2	annotation not available
1110	gi|347836463|emb|CCD51035.1|	40559.M7U497	100.0	404.1	M7U497	annotation not available
1111	gi|347836470|emb|CCD51042.1|	40559.M7U492	100.0	628.6	Bcyju3	annotation not available
1112	gi|347836472|emb|CCD51044.1|	40559.M7TDB8	100.0	466.8	M7TDB8	annotation not available
1113	gi|347836480|emb|CCD51052.1|	40559.M7TJW7	99.7	582.0	M7TJW7	annotation not available
1114	gi|347836490|emb|CCD51062.1|	40559.M7TJ90	100.0	503.4	Bcubc1	Belongs to the ubiquitin-conjugating enzyme family.
1115	gi|347836498|emb|CCD51070.1|	40559.M7TDA4	100.0	308.9	Bcatp16	annotation not available
1116	gi|347836506|emb|CCD51078.1|	40559.M7TN60	100.0	555.1	M7TN60	annotation not available
1117	gi|347836521|emb|CCD51093.1|	40559.M7TN52	100.0	925.2	Bcuga1	Belongs to the class-III pyridoxal-phosphate-dependent aminotransferase family
1118	gi|347836530|emb|CCD51102.1|	40559.M7UE19	100.0	733.8	Bcleu2	Catalyzes the oxidation of 3-carboxy-2-hydroxy-4- methylpentanoate (3-isopropylmalate) to 3-carboxy-4-methyl-2- oxopentanoate. The product decarboxylates to 4-methyl-2 oxopentanoate.
1119	gi|347836545|emb|CCD51117.1|	40559.M7TIG7	100.0	726.5	M7TIG7	annotation not available
1120	gi|347836569|emb|CCD51141.1|	40559.M7UZ75	98.0	257.7	M7UZ75	annotation not available
1121	gi|347836589|emb|CCD51161.1|	40559.M7UZ84	99.8	1021.5	M7UZ84	Interconversion of serine and glycine.
1122	gi|347836590|emb|CCD51162.1|	40559.M7UQL0	99.5	394.0	M7UQL0	annotation not available
1123	gi|347836681|emb|CCD51253.1|	40559.M7TFU5	100.0	282.3	Bcrpl25	annotation not available
1124	gi|347836685|emb|CCD51257.1|	40559.M7UFU9	97.0	825.5	M7UFU9	annotation not available
1125	gi|347836711|emb|CCD51283.1|	40559.M7TLT2	100.0	732.6	Bchem3	annotation not available
1126	gi|347836712|emb|CCD51284.1|	40559.M7TMK3	100.0	339.3	Bcgcv3	The H protein shuttles the methylamine group of glycine from the P protein to the T protein
1127	gi|347836723|emb|CCD51295.1|	40559.M7TFS8	100.0	743.4	M7TFS8	annotation not available
1128	gi|347836726|emb|CCD51298.1|	40559.M7U6X3	100.0	213.0	M7U6X3	annotation not available
1129	gi|347836732|emb|CCD51304.1|	40559.M7UFS6	100.0	294.3	Bcrps12	Belongs to the eukaryotic ribosomal protein eS12 family.
1130	gi|347836733|emb|CCD51305.1|	40559.M7TFS1	100.0	262.7	M7TFS1	Belongs to the universal ribosomal protein uS8 family.
1131	gi|347836734|emb|CCD51306.1|	40559.M7TLR4	100.0	1370.5	M7TLR4	annotation not available
1132	gi|347836758|emb|CCD51330.1|	40559.M7UF17	100.0	203.8	M7UF17	Belongs to the universal ribosomal protein uS9 family.
1133	gi|347836760|emb|CCD51332.1|	40559.M7TVJ2	100.0	296.2	M7TVJ2	Belongs to the universal ribosomal protein uS11 family.
1134	gi|347836774|emb|CCD51346.1|	40559.M7UF27	100.0	483.8	Bcccs1	annotation not available
1135	gi|347836808|emb|CCD51380.1|	40559.M7TVT1	100.0	1142.9	M7TVT1	Belongs to the heat shock protein 70 family.
1136	gi|347836819|emb|CCD51391.1|	40559.M7UGG2	100.0	487.3	M7UGG2	annotation not available
1137	gi|347836821|emb|CCD51393.1|	40559.M7TNB4	100.0	409.5	M7TNB4	Reversible hydration of carbon dioxide.
1138	gi|347836848|emb|CCD51420.1|	40559.M7UMF3	100.0	664.8	Bcpsa1	annotation not available
1139	gi|347836890|emb|CCD51462.1|	40559.M7TUD6	100.0	644.4	Bcnap1	Belongs to the nucleosome assembly protein (NAP) family.
1140	gi|347836896|emb|CCD51468.1|	40559.M7TU47	100.0	356.3	Bcfap7	Broad-specificity nucleoside monophosphate (NMP) kinase that catalyzes the reversible transfer of the terminal phosphate group between nucleoside triphosphates and monophosphates. Has also ATPase activity. May be involved in rRNA maturation and transcription regulation
1141	gi|347836954|emb|CCD51526.1|	40559.M7UL05	100.0	2301.2	M7UL05	annotation not available
1142	gi|347836976|emb|CCD51548.1|	40559.M7UCF2	100.0	931.4	M7UCF2	annotation not available
1143	gi|347836984|emb|CCD51556.1|	40559.M7UCF5	100.0	806.6	M7UCF5	annotation not available
1144	gi|347836985|emb|CCD51557.1|	40559.M7TT18	100.0	280.0	Bctom22	annotation not available
1145	gi|347836992|emb|CCD51564.1|	40559.M7UUK5	99.8	1744.9	M7UUK5	annotation not available
1146	gi|347837000|emb|CCD51572.1|	40559.M7UUK9	100.0	502.7	M7UUK9	Belongs to the eukaryotic initiation factor 4E family.
1147	gi|347837008|emb|CCD51580.1|	40559.M7UAM7	100.0	703.4	Bcthr1	annotation not available
1148	gi|347837009|emb|CCD51581.1|	40559.M7U4A6	99.9	1561.2	Bcade5	annotation not available
1149	gi|347837010|emb|CCD51582.1|	40559.M7V3B5	100.0	584.3	M7V3B5	Belongs to the PdxS/SNZ family
1150	gi|347837024|emb|CCD51596.1|	40559.M7UAE8	100.0	99.4	M7UAE8	annotation not available
1151	gi|347837046|emb|CCD51618.1|	40559.M7V3E6	99.9	1493.0	M7V3E6	annotation not available
1152	gi|347837057|emb|CCD51629.1|	40559.M7UAS2	100.0	1141.7	M7UAS2	annotation not available
1153	gi|347837059|emb|CCD51631.1|	40559.M7V3F3	100.0	339.7	Bccdc31	annotation not available
1154	gi|347837060|emb|CCD51632.1|	40559.M7UUQ6	100.0	724.5	M7UUQ6	annotation not available
1155	gi|347837080|emb|CCD51652.1|	40559.M7UAI6	99.6	1310.0	M7UAI6	Binds the poly(A) tail of mRNA.
1156	gi|347837095|emb|CCD51667.1|	40559.M7UAJ0	99.6	508.8	M7UAJ0	Pyridoxal 5'-phosphate (PLP)-binding protein, which may be involved in intracellular homeostatic regulation of pyridoxal 5'- phosphate (PLP), the active form of vitamin B6
1157	gi|347837101|emb|CCD51673.1|	40559.M7UAJ4	100.0	570.5	M7UAJ4	annotation not available
1158	gi|347837116|emb|CCD51688.1|	40559.M7TPW8	100.0	717.6	M7TPW8	annotation not available
1159	gi|347837132|emb|CCD51704.1|	40559.M7U948	100.0	493.0	M7U948	annotation not available
1160	gi|347837133|emb|CCD51705.1|	40559.M7TPX8	100.0	224.2	Bcmhf1	annotation not available
1161	gi|347837134|emb|CCD51706.1|	40559.M7TP32	100.0	250.8	M7TP32	annotation not available
1162	gi|347837175|emb|CCD51747.1|	40559.M7TQ15	100.0	450.7	Bchis3	Belongs to the imidazoleglycerol-phosphate dehydratase family
1163	gi|347837219|emb|CCD51791.1|	40559.M7UVU6	99.9	1484.9	Bcdoa1	annotation not available
1164	gi|347837250|emb|CCD51822.1|	40559.M7UE58	100.0	295.4	M7UE58	annotation not available
1165	gi|347837280|emb|CCD51852.1|	40559.M7U456	100.0	947.2	Bcste50	annotation not available
1166	gi|347837295|emb|CCD51867.1|	40559.M7UA90	100.0	566.2	M7UA90	annotation not available
1167	gi|347837376|emb|CCD51948.1|	40559.M7V338	100.0	412.5	M7V338	annotation not available
1168	gi|347837407|emb|CCD51979.1|	40559.M7U5M1	100.0	685.6	Bcrki1	annotation not available
1169	gi|347837421|emb|CCD51993.1|	40559.M7U113	98.9	506.9	M7U113	annotation not available
1170	gi|347837472|emb|CCD52044.1|	40559.M7U2K9	100.0	157.5	M7U2K9	annotation not available
1171	gi|347837475|emb|CCD52047.1|	40559.M7UVB7	100.0	350.9	Bcemc4	Belongs to the EMC4 family.
1172	gi|347837479|emb|CCD52051.1|	40559.M7TVX6	100.0	280.8	Bcaim7	annotation not available
1173	gi|347837496|emb|CCD52068.1|	40559.M7U2J8	99.8	3117.8	M7U2J8	annotation not available
1174	gi|347837540|emb|CCD52112.1|	40559.M7U2Q5	100.0	1767.3	Bcrpn1	Acts as a regulatory subunit of the 26 proteasome which is involved in the ATP-dependent degradation of ubiquitinated proteins.
1175	gi|347837574|emb|CCD52146.1|	40559.M7ULH7	100.0	646.0	M7ULH7	annotation not available
1176	gi|347837602|emb|CCD52174.1|	40559.M7UPW6	91.8	265.0	M7UPW6	annotation not available
1177	gi|347837609|emb|CCD52181.1|	40559.M7U5P9	100.0	860.1	M7U5P9	annotation not available
1178	gi|347837631|emb|CCD52203.1|	40559.M7U5R5	100.0	802.4	M7U5R5	annotation not available
1179	gi|347837658|emb|CCD52230.1|	40559.M7TZF3	98.5	317.4	M7TZF3	annotation not available
1180	gi|347837666|emb|CCD52238.1|	40559.M7UYQ3	98.3	235.7	Bcntf2	annotation not available
1181	gi|347837671|emb|CCD52243.1|	40559.M7U608	99.8	4312.7	Bccdc39	annotation not available
1182	gi|347837700|emb|CCD52272.1|	40559.M7U5D7	100.0	1185.2	Bcprp40	annotation not available
1183	gi|347837737|emb|CCD52309.1|	40559.M7UEC0	100.0	785.4	M7UEC0	Catalyzes the formation of S-adenosylmethionine from methionine and ATP
1184	gi|347837740|emb|CCD52312.1|	40559.M7TE87	100.0	384.8	M7TE87	annotation not available
1185	gi|347837756|emb|CCD52328.1|	40559.M7TK62	100.0	194.5	Bcsmt3	annotation not available
1186	gi|347837758|emb|CCD52330.1|	40559.M7TKZ6	99.1	1274.2	M7TKZ6	Functions as a component of the nuclear pore complex (NPC).
1187	gi|347837770|emb|CCD52342.1|	40559.M7UAB2	98.7	840.1	Bchse1	annotation not available
1188	gi|347837795|emb|CCD52367.1|	40559.M7UAV1	100.0	828.2	M7UAV1	annotation not available
1189	gi|347837797|emb|CCD52369.1|	40559.M7UJP5	100.0	1676.8	M7UJP5	annotation not available
1191	gi|347837811|emb|CCD52383.1|	40559.M7TR74	100.0	2176.0	Bcils1	Belongs to the class-I aminoacyl-tRNA synthetase family.
1192	gi|347837831|emb|CCD52403.1|	40559.M7U3W1	100.0	1162.9	M7U3W1	annotation not available
1193	gi|347837836|emb|CCD52408.1|	40559.M7TIY3	99.8	822.8	Bcnam9	annotation not available
1194	gi|347837840|emb|CCD52412.1|	40559.M7UD46	100.0	204.5	M7UD46	annotation not available
1195	gi|347837845|emb|CCD52417.1|	40559.M7TJL0	100.0	932.9	Bcsrv2	Belongs to the CAP family
1196	gi|347837864|emb|CCD52436.1|	40559.M7UD35	100.0	523.9	Bcbrn2	annotation not available
1197	gi|347837865|emb|CCD52437.1|	40559.M7TCZ7	100.0	362.5	Bcscd1	Belongs to the scytalone dehydratase family.
1198	gi|347837870|emb|CCD52442.1|	40559.M7UD31	99.8	986.1	M7UD31	annotation not available
1199	gi|347837873|emb|CCD52445.1|	40559.M7TIV6	100.0	673.3	M7TIV6	annotation not available
1200	gi|347837894|emb|CCD52466.1|	40559.M7UD17	100.0	749.6	Bcurh1	annotation not available
1202	gi|347837957|emb|CCD52529.1|	40559.M7U0K4	100.0	180.3	LSM4	Binds specifically to the 3'-terminal U-tract of U6 snRNA.
1203	gi|347838034|emb|CCD52606.1|	40559.M7U2T4	100.0	619.4	Bcarg82	Belongs to the inositol phosphokinase (IPK) family.
1204	gi|347838038|emb|CCD52610.1|	40559.M7UVL7	100.0	767.7	M7UVL7	annotation not available
1205	gi|347838075|emb|CCD52647.1|	40559.M7TSW9	100.0	200.7	Bchsp10	Belongs to the GroES chaperonin family.
1206	gi|347838096|emb|CCD52668.1|	40559.M7UKX1	100.0	659.4	M7UKX1	annotation not available
1207	gi|347838110|emb|CCD52682.1|	40559.M7UC70	100.0	257.3	Bctvp15	annotation not available
1208	gi|347838145|emb|CCD52717.1|	40559.M7UJ39	100.0	592.8	M7UJ39	annotation not available
1209	gi|347838146|emb|CCD52718.1|	40559.M7TZX1	100.0	686.0	Bcgst24	annotation not available
1210	gi|347838147|emb|CCD52719.1|	40559.M7TZT2	99.8	863.2	Bcerg8	Belongs to the GHMP kinase family. Mevalonate kinase subfamily
1211	gi|347838159|emb|CCD52731.1|	40559.M7TTA2	100.0	450.3	Bcrip1	Component of the ubiquinol-cytochrome c reductase complex (complex III or cytochrome b-c1 complex), which is a respiratory chain that generates an electrochemical potential coupled to ATP synthesis.
1212	gi|347838160|emb|CCD52732.1|	40559.M7UST6	100.0	1077.4	Bctcp1	annotation not available
1213	gi|347838170|emb|CCD52742.1|	40559.M7TZU5	100.0	414.8	M7TZU5	annotation not available
1214	gi|347838218|emb|CCD52790.1|	40559.M7U014	100.0	466.5	Bcvma8	annotation not available
1215	gi|347838235|emb|CCD52807.1|	40559.M7TTF1	100.0	651.7	Bcmdh1	annotation not available
1216	gi|347838247|emb|CCD52819.1|	40559.M7UJ90	100.0	1178.7	Bcgln4	Belongs to the class-I aminoacyl-tRNA synthetase family.
1217	gi|347838254|emb|CCD52826.1|	40559.M7U9E2	98.9	896.0	M7U9E2	annotation not available
1218	gi|347838260|emb|CCD52832.1|	40559.M7U2Z9	100.0	2384.4	Bcubp15	Belongs to the peptidase C19 family.
1219	gi|347838289|emb|CCD52861.1|	40559.M7TLF4	99.7	1529.6	Bctop1	Releases the supercoiling and torsional tension of DNA introduced during the DNA replication and transcription by transiently cleaving and rejoining one strand of the DNA duplex. Introduces a single-strand break via transesterification at the specific target site 5'-[CT]CCTTp site in duplex DNA. The scissile phosphodiester is attacked by the catalytic tyrosine of the enzyme, resulting in the form…
1220	gi|347838291|emb|CCD52863.1|	40559.M7TKM5	100.0	490.3	Bcatp3	annotation not available
1221	gi|347838300|emb|CCD52872.1|	40559.M7TKM8	100.0	767.7	M7TKM8	annotation not available
1222	gi|347838352|emb|CCD52924.1|	40559.M7TQ61	100.0	189.5	Bcsme1	Associated with the spliceosome snRNP U1, U2, U4/U6 and U5.
1223	gi|347838353|emb|CCD52925.1|	40559.M7TWQ4	100.0	486.1	Bcfau1	annotation not available
1224	gi|347838357|emb|CCD52929.1|	40559.M7UPP4	100.0	1987.2	Bcsec5	Component of the exocyst complex involved in the docking of exocytic vesicles with fusion sites on the plasma membrane.
1225	gi|347838376|emb|CCD52948.1|	40559.M7TWP0	100.0	1404.4	M7TWP0	annotation not available
1226	gi|347838428|emb|CCD53000.1|	40559.M7ULX9	100.0	1262.7	M7ULX9	Belongs to the class-I aminoacyl-tRNA synthetase family.
1227	gi|347838473|emb|CCD53045.1|	40559.M7TJP1	100.0	319.7	M7TJP1	annotation not available
1228	gi|347838475|emb|CCD53047.1|	40559.M7TQQ4	100.0	566.6	Bcgst14	Belongs to the GST superfamily.
1229	gi|347838533|emb|CCD53105.1|	40559.M7UGP8	100.0	726.1	Bcrna1	annotation not available
1230	gi|347838542|emb|CCD53114.1|	40559.M7U7V6	99.8	1099.3	M7U7V6	annotation not available
1231	gi|347838551|emb|CCD53123.1|	40559.M7TGZ2	100.0	824.7	Bccys3	annotation not available
1232	gi|347838558|emb|CCD53130.1|	40559.M7TB45	100.0	129.4	M7TB45	Belongs to the eukaryotic ribosomal protein P1/P2 family.
1233	gi|347838559|emb|CCD53131.1|	40559.M7TGY5	100.0	302.8	Bcrps15	Belongs to the universal ribosomal protein uS19 family.
1234	gi|347838568|emb|CCD53140.1|	40559.M7U1Z3	99.4	680.6	Bchpm1	annotation not available
1235	gi|347838572|emb|CCD53144.1|	40559.M7THK3	100.0	1407.9	Bcpta1	annotation not available
1236	gi|347838577|emb|CCD53149.1|	40559.M7THJ7	100.0	636.7	M7THJ7	Catalyzes the dehydration of the S-form of NAD(P)HX at the expense of ATP, which is converted to ADP. Together with NAD(P)HX epimerase, which catalyzes the epimerization of the S-and R-forms, the enzyme allows the repair of both epimers of NAD(P)HX, a damaged form of NAD(P)H that is a result of enzymatic or heat-dependent hydration.
1237	gi|347838599|emb|CCD53171.1|	40559.M7U1W4	100.0	866.3	Bctaf6	annotation not available
1238	gi|347838605|emb|CCD53177.1|	40559.M7THH1	99.8	840.1	M7THH1	annotation not available
1239	gi|347838621|emb|CCD53193.1|	40559.M7TUL0	99.6	1135.9	M7TUL0	annotation not available
1240	gi|347838640|emb|CCD53212.1|	40559.M7TUJ7	100.0	715.7	Bctfg2	annotation not available
1241	gi|347838650|emb|CCD53222.1|	40559.M7TUJ3	100.0	436.0	Bcatp4	annotation not available
1242	gi|347838656|emb|CCD53228.1|	40559.M7UTZ9	100.0	721.5	M7UTZ9	annotation not available
1243	gi|347838659|emb|CCD53231.1|	40559.M7U120	100.0	696.8	M7U120	annotation not available
1244	gi|347838695|emb|CCD53267.1|	40559.M7TZ58	100.0	403.3	M7TZ58	annotation not available
1245	gi|347838731|emb|CCD53303.1|	40559.M7TZ94	98.9	558.5	M7TZ94	annotation not available
1246	gi|347838799|emb|CCD53371.1|	40559.M7UIL6	99.0	1409.4	M7UIL6	annotation not available
1247	gi|347838816|emb|CCD53388.1|	40559.M7TGJ9	100.0	549.7	M7TGJ9	annotation not available
1248	gi|347838862|emb|CCD53434.1|	40559.M7UAV8	100.0	1796.2	Bcmsb1	annotation not available
1249	gi|347838873|emb|CCD53445.1|	40559.M7TAV7	100.0	749.2	M7TAV7	annotation not available
1250	gi|347838907|emb|CCD53479.1|	40559.M7U9G6	100.0	733.4	Bcrax1	annotation not available
1251	gi|347838932|emb|CCD53504.1|	40559.M7TX38	100.0	996.5	M7TX38	annotation not available
1252	gi|347838948|emb|CCD53520.1|	40559.M7TX52	96.7	705.3	Bcvma6	annotation not available
1253	gi|347838957|emb|CCD53529.1|	40559.M7UGI4	100.0	421.0	M7UGI4	annotation not available
1254	gi|347838959|emb|CCD53531.1|	40559.M7TX59	100.0	1610.9	Bcsec18	annotation not available
1255	gi|347838960|emb|CCD53532.1|	40559.M7TQL7	99.7	639.4	M7TQL7	annotation not available
1256	gi|347838972|emb|CCD53544.1|	40559.M7TX84	99.7	689.9	M7TX84	Belongs to the short-chain dehydrogenases/reductases (SDR) family
1257	gi|347838980|emb|CCD53552.1|	40559.M7TX72	99.2	1018.5	Bcwcl2	annotation not available
1258	gi|347839007|emb|CCD53579.1|	40559.M7TXA7	100.0	527.3	M7TXA7	annotation not available
1259	gi|347839010|emb|CCD53582.1|	40559.M7UQ74	100.0	629.0	M7UQ74	annotation not available
1260	gi|347839014|emb|CCD53586.1|	40559.M7UIT4	100.0	1667.1	Bchis4	annotation not available
1261	gi|347839015|emb|CCD53587.1|	40559.M7TZK6	100.0	428.7	Bctaf9	annotation not available
1262	gi|347839043|emb|CCD53615.1|	40559.M7TZN8	100.0	439.9	Bcsod4	Destroys radicals which are normally produced within the cells and which are toxic to biological systems.
1263	gi|347839075|emb|CCD53647.1|	40559.M7TAC7	100.0	312.8	M7TAC7	annotation not available
1264	gi|347839149|emb|CCD53721.1|	40559.M7TW95	98.5	357.8	M7TW95	annotation not available
1265	gi|347839211|emb|CCD53783.1|	40559.M7TR19	100.0	502.7	M7TR19	annotation not available
1266	gi|347839222|emb|CCD53794.1|	40559.M7UAD3	99.4	1399.4	Bcsec1	Belongs to the STXBP/unc-18/SEC1 family.
1267	gi|347839232|emb|CCD53804.1|	40559.M7TJE2	100.0	480.7	Bcnyv1	Belongs to the synaptobrevin family.
1269	gi|347839280|emb|CCD53852.1|	40559.M7TEJ9	100.0	698.0	M7TEJ9	annotation not available
1270	gi|347839319|emb|CCD53891.1|	40559.M7U3C1	100.0	711.8	M7U3C1	Belongs to the protein disulfide isomerase family.
1271	gi|347839325|emb|CCD53897.1|	40559.M7U3C6	100.0	459.5	M7U3C6	annotation not available
1272	gi|347839332|emb|CCD53904.1|	40559.M7TWQ2	100.0	774.2	Bcxdj1	annotation not available
1273	gi|347839335|emb|CCD53907.1|	40559.M7U3D6	100.0	1376.3	Bcase1	annotation not available
1274	gi|347839355|emb|CCD53927.1|	40559.M7URD8	100.0	1652.5	M7URD8	annotation not available
1275	gi|347839368|emb|CCD53940.1|	40559.M7URE7	100.0	655.2	M7URE7	Belongs to the TRAFAC class TrmE-Era-EngA-EngB-Septin-like GTPase superfamily. Septin GTPase family.
1276	gi|347839369|emb|CCD53941.1|	40559.M7UHT0	98.7	607.4	Bchsv2	annotation not available
1277	gi|347839375|emb|CCD53947.1|	40559.M7TYI9	100.0	953.4	Bcwbp1	Subunit of the oligosaccharyl transferase (OST) complex that catalyzes the initial transfer of a defined glycan (Glc(3)Man(9)GlcNAc(2) in eukaryotes) from the lipid carrier dolichol- pyrophosphate to an asparagine residue within an Asn-X-Ser/Thr consensus motif in nascent polypeptide chains, the first step in protein N-glycosylation. N-glycosylation occurs cotranslationally and the complex associ…
1278	gi|347839396|emb|CCD53968.1|	40559.M7TYJ7	100.0	682.2	M7TYJ7	annotation not available
1279	gi|347839413|emb|CCD53985.1|	40559.M7TRW9	100.0	624.4	M7TRW9	annotation not available
1280	gi|347839447|emb|CCD54019.1|	40559.M7U3P2	100.0	845.9	Bcmrpl35	annotation not available
1281	gi|347839453|emb|CCD54025.1|	40559.M7UMS6	100.0	535.0	Bcvac8	annotation not available
1282	gi|347839456|emb|CCD54028.1|	40559.M7TX26	100.0	677.2	M7TX26	annotation not available
1283	gi|347839567|emb|CCD54139.1|	40559.M7TNH5	100.0	442.2	M7TNH5	annotation not available
1284	gi|347839614|emb|CCD54186.1|	40559.M7V0T5	100.0	1030.4	Bcape4	Belongs to the peptidase M18 family.
1285	gi|347839623|emb|CCD54195.1|	40559.M7US17	100.0	392.1	Bcsar1	Belongs to the small GTPase superfamily. SAR1 family.
1286	gi|347839640|emb|CCD54212.1|	40559.M7TCC0	100.0	2572.0	M7TCC0	annotation not available
1287	gi|347839718|emb|CCD54290.1|	40559.M7UCA2	100.0	1161.4	M7UCA2	Vacuolar effluxer which mediate the efflux of amino acids resulting from autophagic degradation. The release of autophagic amino acids allows the maintenance of protein synthesis and viability during nitrogen starvation
1288	gi|347839719|emb|CCD54291.1|	40559.M7TC65	95.1	1521.5	M7TC65	annotation not available
1289	gi|347839725|emb|CCD54297.1|	40559.M7U328	100.0	637.9	M7U328	Succinyl-CoA synthetase functions in the citric acid cycle (TCA), coupling the hydrolysis of succinyl-CoA to the synthesis of ATP and thus represents the only step of substrate-level phosphorylation in the TCA. The alpha subunit of the enzyme binds the substrates coenzyme A and phosphate, while succinate binding and nucleotide specificity is provided by the beta subunit
1290	gi|347839766|emb|CCD54338.1|	40559.M7UC69	90.6	344.4	M7UC69	Belongs to the universal ribosomal protein uL13 family.
1291	gi|347839769|emb|CCD54341.1|	40559.M7THZ7	100.0	206.5	Bcgrx1	annotation not available
1292	gi|347839784|emb|CCD54356.1|	40559.M7V0L4	100.0	373.6	Bctaf10	annotation not available
1293	gi|347839812|emb|CCD54384.1|	40559.M7TX82	99.8	1057.7	Bcmch1	annotation not available
1294	gi|347839813|emb|CCD54385.1|	40559.M7U3X4	100.0	1119.0	M7U3X4	annotation not available
1295	gi|347839828|emb|CCD54400.1|	40559.M7UN69	100.0	215.3	Bcelc1	Belongs to the SKP1 family.
1296	gi|347839831|emb|CCD54403.1|	40559.M7U427	100.0	244.6	Bcsba1	annotation not available
1297	gi|347839833|emb|CCD54405.1|	40559.M7UN67	100.0	1297.7	M7UN67	annotation not available
1298	gi|347839840|emb|CCD54412.1|	40559.M7UN63	100.0	1306.6	CND6	annotation not available
1299	gi|347839842|emb|CCD54414.1|	40559.M7UWS2	100.0	974.5	CND16	annotation not available
1300	gi|347839857|emb|CCD54429.1|	40559.M7UN56	100.0	863.6	M7UN56	Splits internally a 1,3-beta-glucan molecule and transfers the newly generated reducing end (the donor) to the non-reducing end of another 1,3-beta-glucan molecule (the acceptor) forming a 1,3-beta linkage, resulting in the elongation of 1,3-beta-glucan chains in the cell wall
1301	gi|347839873|emb|CCD54445.1|	40559.M7UWQ7	100.0	2036.5	Bckap123	annotation not available
1302	gi|347839939|emb|CCD54511.1|	40559.M7TCR6	98.7	633.6	M7TCR6	annotation not available
1303	gi|347839951|emb|CCD54523.1|	40559.M7TJB0	100.0	931.0	Bcrpn7	annotation not available
1304	gi|347839960|emb|CCD54532.1|	40559.M7U3L1	100.0	996.9	Bczpr1	annotation not available
1305	gi|347839978|emb|CCD54550.1|	40559.M7TCN3	91.0	567.0	COQ5	Methyltransferase required for the conversion of 2- polyprenyl-6-methoxy-1,4-benzoquinol (DDMQH2) to 2-polyprenyl-3-methyl- 6-methoxy-1,4-benzoquinol (DMQH2)
1306	gi|347839982|emb|CCD54554.1|	40559.M7U3J8	99.5	2391.3	Bcncr1	annotation not available
1307	gi|347839991|emb|CCD54563.1|	40559.M7UCS0	100.0	594.7	M7UCS0	Belongs to the complex I 30 kDa subunit family.
1308	gi|347839992|emb|CCD54564.1|	40559.M7TCL8	97.4	1295.0	Bcmot2	annotation not available
1309	gi|347839994|emb|CCD54566.1|	40559.M7TJ70	100.0	637.9	Bcmeu1	Catalyzes the reversible phosphorylation of S-methyl-5'- thioadenosine (MTA) to adenine and 5-methylthioribose-1-phosphate. Involved in the breakdown of MTA, a major by-product of polyamine biosynthesis. Responsible for the first step in the methionine salvage pathway after MTA has been generated from S-adenosylmethionine. Has broad substrate specificity with 6-aminopurine nucleosides as preferre…
1310	gi|347840049|emb|CCD54621.1|	40559.M7U2N0	100.0	1298.9	Bckar2	Belongs to the heat shock protein 70 family.
1311	gi|347840057|emb|CCD54629.1|	40559.M7URI8	99.9	1761.5	M7URI8	annotation not available
1312	gi|347840058|emb|CCD54630.1|	40559.M7V093	100.0	323.9	Bccbc2	annotation not available
1313	gi|347840060|emb|CCD54632.1|	40559.M7U7J0	99.4	338.6	Bctrs20	annotation not available
1314	gi|347840061|emb|CCD54633.1|	40559.M7U7B7	100.0	200.3	M7U7B7	Core component of nucleosome. Nucleosomes wrap and compact DNA into chromatin, limiting DNA accessibility to the cellular machineries which require DNA as a template. Histones thereby play a central role in transcription regulation, DNA repair, DNA replication and chromosomal stability. DNA accessibility is regulated via a complex set of post-translational modifications of histones, also called h…
1315	gi|347840068|emb|CCD54640.1|	40559.M7U0Z5	100.0	184.5	M7U0Z5	annotation not available
1316	gi|347840100|emb|CCD54672.1|	40559.M7U2M9	99.5	2166.7	M7U2M9	annotation not available
1317	gi|347840108|emb|CCD54680.1|	40559.M7U9P3	100.0	778.1	Bcarx1	annotation not available
1318	gi|347840160|emb|CCD54732.1|	40559.M7TKL9	100.0	214.5	M7TKL9	annotation not available
1319	gi|347840162|emb|CCD54734.1|	40559.M7U4Z3	100.0	327.4	M7U4Z3	annotation not available
1320	gi|347840185|emb|CCD54757.1|	40559.M7TDV9	100.0	326.2	Bcsnx3	annotation not available
1321	gi|347840192|emb|CCD54764.1|	40559.M7TDV5	100.0	276.6	M7TDV5	annotation not available
1322	gi|347840193|emb|CCD54765.1|	40559.M7TJS3	96.4	1843.2	Bcpmt1	annotation not available
1323	gi|347840211|emb|CCD54783.1|	40559.M7UDX9	100.0	429.5	M7UDX9	annotation not available
1324	gi|347840232|emb|CCD54804.1|	40559.M7TKF5	100.0	485.7	M7TKF5	Belongs to the 14-3-3 family.
1325	gi|347840234|emb|CCD54806.1|	40559.M7UDW1	100.0	372.1	Bcnsp1	annotation not available
1326	gi|347840245|emb|CCD54817.1|	40559.M7TDR8	100.0	995.3	Bccct2	annotation not available
1327	gi|347840266|emb|CCD54838.1|	40559.M7THH9	100.0	1086.2	M7THH9	annotation not available
1328	gi|347840288|emb|CCD54860.1|	40559.M7THJ6	96.3	592.4	Bcipp1	annotation not available
1329	gi|347840290|emb|CCD54862.1|	40559.M7UBT6	99.6	1111.7	M7UBT6	annotation not available
1330	gi|347840307|emb|CCD54879.1|	40559.M7TBR1	100.0	1793.5	M7TBR1	annotation not available
1331	gi|347840322|emb|CCD54894.1|	40559.M7TG93	100.0	551.6	M7TG93	annotation not available
1332	gi|347840376|emb|CCD54948.1|	40559.M7UAB8	100.0	1038.1	Bcugp1	annotation not available
1333	gi|347840403|emb|CCD54975.1|	40559.M7U3V2	82.1	577.0	M7U3V2	annotation not available
1334	gi|347840426|emb|CCD54998.1|	40559.M7U0M5	98.2	1928.3	M7U0M5	annotation not available
1335	gi|347840476|emb|CCD55048.1|	40559.M7UHC2	100.0	1132.1	Bcarp9	Belongs to the actin family.
1336	gi|347840480|emb|CCD55052.1|	40559.M7TY04	95.4	796.6	M7TY04	annotation not available
1337	gi|347840494|emb|CCD55066.1|	40559.M7UHA6	100.0	594.3	M7UHA6	annotation not available
1338	gi|347840528|emb|CCD55100.1|	40559.M7TQ92	100.0	725.7	M7TQ92	annotation not available
1339	gi|347840553|emb|CCD55125.1|	40559.M7U9K9	100.0	493.0	M7U9K9	annotation not available
1340	gi|347840579|emb|CCD55151.1|	40559.M7TRZ4	100.0	284.3	M7TRZ4	Belongs to the ubiquitin-conjugating enzyme family.
1341	gi|347840611|emb|CCD55183.1|	40559.M7TKK6	100.0	986.9	M7TKK6	annotation not available
1342	gi|347840647|emb|CCD55219.1|	40559.M7TMZ7	100.0	4545.0	M7TMZ7	annotation not available
1343	gi|347840689|emb|CCD55261.1|	40559.M7TM52	100.0	343.6	Bcaim1	Belongs to the BolA/IbaG family.
1344	gi|347840734|emb|CCD55306.1|	40559.M7UBA6	100.0	957.2	Bcgdi1	Belongs to the Rab GDI family.
1345	gi|347840744|emb|CCD55316.1|	40559.M7UBL8	99.6	474.6	Bcpup2	annotation not available
1346	gi|347840752|emb|CCD55324.1|	40559.M7UVI1	100.0	983.4	Bcole1	Stearyl-CoA desaturase that utilizes O(2) and electrons from reduced cytochrome b5 to introduce the first double bond into saturated fatty acyl-CoA substrates
1347	gi|347840768|emb|CCD55340.1|	40559.M7TMF9	99.9	1226.8	M7TMF9	Belongs to the heat shock protein 70 family.
1348	gi|347840780|emb|CCD55352.1|	40559.M7TU30	100.0	737.6	Bcalo2	annotation not available
1349	gi|347840788|emb|CCD55360.1|	40559.M7TU24	100.0	442.6	M7TU24	annotation not available
1350	gi|347840794|emb|CCD55366.1|	40559.M7TMD7	100.0	650.6	Bcthi4	Involved in biosynthesis of the thiamine precursor thiazole. Catalyzes the conversion of NAD and glycine to adenosine diphosphate 5- (2-hydroxyethyl)-4-methylthiazole-2-carboxylic acid (ADT), an adenylated thiazole intermediate. The reaction includes an iron- dependent sulfide transfer from a conserved cysteine residue of the protein to a thiazole intermediate. The enzyme can only undergo a singl…
1351	gi|347840811|emb|CCD55383.1|	40559.M7TMC7	100.0	1069.7	M7TMC7	Catalyzes the ATP-dependent amination of UTP to CTP with either L-glutamine or ammonia as the source of nitrogen.
1352	gi|347840828|emb|CCD55400.1|	40559.M7TMB9	100.0	327.4	Bcenv10	annotation not available
1353	gi|347840830|emb|CCD55402.1|	40559.M7TTR7	100.0	635.2	Bccbr1	Belongs to the flavoprotein pyridine nucleotide cytochrome reductase family
1354	gi|347840875|emb|CCD55447.1|	40559.M7U907	97.6	731.1	M7U907	Belongs to the cytochrome P450 family.
1355	gi|347840915|emb|CCD55487.1|	40559.M7V244	100.0	1066.6	Bchsp60	Belongs to the chaperonin (HSP60) family.
1356	gi|347840919|emb|CCD55491.1|	40559.M7U9C8	100.0	1227.6	Bcnop2	Belongs to the class I-like SAM-binding methyltransferase superfamily. RsmB/NOP family
1357	gi|347840932|emb|CCD55504.1|	40559.M7UNL0	100.0	1655.2	M7UNL0	Belongs to the TRAFAC class dynamin-like GTPase superfamily. Dynamin/Fzo/YdjA family
1358	gi|347840954|emb|CCD55526.1|	40559.M7TNX7	100.0	779.6	M7TNX7	annotation not available
1359	gi|347841002|emb|CCD55574.1|	40559.M7TNT5	100.0	194.5	LSM3	Binds specifically to the 3'-terminal U-tract of U6 snRNA.
1360	gi|347841016|emb|CCD55588.1|	40559.M7TVD1	99.5	788.5	Bcinp54	annotation not available
1361	gi|347841020|emb|CCD55592.1|	40559.M7UND9	100.0	716.1	M7UND9	annotation not available
1362	gi|347841040|emb|CCD55612.1|	40559.M7TRD6	100.0	174.5	Bcpfy1	Belongs to the profilin family.
1363	gi|347841050|emb|CCD55622.1|	40559.M7USK3	100.0	3572.3	Bcfas2	Belongs to the thiolase-like superfamily. Fungal fatty acid synthetase subunit alpha family
1364	gi|347841060|emb|CCD55632.1|	40559.M7V1B7	99.9	1309.3	Bcarp5	Belongs to the actin family.
1365	gi|347841080|emb|CCD55652.1|	40559.M7V1A0	100.0	597.8	Bcsui2	annotation not available
1366	gi|347841089|emb|CCD55661.1|	40559.M7U227	100.0	170.2	M7U227	annotation not available
1368	gi|347841097|emb|CCD55669.1|	40559.M7U8I4	100.0	983.4	Bcgdt1	annotation not available
1369	gi|347841148|emb|CCD55720.1|	40559.M7U8I5	100.0	1079.7	Bcdal1	annotation not available
1370	gi|347841183|emb|CCD55755.1|	40559.M7U245	100.0	936.0	M7U245	Belongs to the OSBP family.
1371	gi|347841202|emb|CCD55774.1|	40559.M7TF82	93.5	633.3	M7TF82	annotation not available
1372	gi|347841224|emb|CCD55796.1|	40559.M7TF99	100.0	305.1	M7TF99	annotation not available
1373	gi|347841241|emb|CCD55813.1|	40559.M7UFB7	99.7	657.9	M7UFB7	annotation not available
1374	gi|347841250|emb|CCD55822.1|	40559.M7TM54	100.0	540.8	M7TM54	annotation not available
1375	gi|347841275|emb|CCD55847.1|	40559.M7U6I4	100.0	213.4	M7U6I4	Belongs to the histone H2B family.
1376	gi|347841278|emb|CCD55850.1|	40559.M7TFD9	100.0	663.7	Bckgd2	annotation not available
1377	gi|347841310|emb|CCD55882.1|	40559.M7U8U0	100.0	304.3	Bcgst26	annotation not available
1378	gi|347841315|emb|CCD55887.1|	40559.M7U8U5	97.7	1157.5	Bcsrp72	Signal-recognition-particle assembly has a crucial role in targeting secretory proteins to the rough endoplasmic reticulum membrane
1379	gi|347841317|emb|CCD55889.1|	40559.M7V1M1	100.0	561.6	Bcsrp102	annotation not available
1380	gi|347841327|emb|CCD55899.1|	40559.M7U2D5	100.0	382.1	M7U2D5	annotation not available
1381	gi|347841364|emb|CCD55936.1|	40559.M7THC1	100.0	906.0	M7THC1	Belongs to the Glu/Leu/Phe/Val dehydrogenases family.
1382	gi|347841395|emb|CCD55967.1|	40559.M7UBM9	100.0	727.6	Bcmrpl7	annotation not available
1384	gi|347841404|emb|CCD55976.1|	40559.M7U2E4	100.0	563.9	Bchsh49	annotation not available
1385	gi|347841406|emb|CCD55978.1|	40559.M7THD9	100.0	808.1	M7THD9	Belongs to the protein kinase superfamily.
1386	gi|347841412|emb|CCD55984.1|	40559.M7TWT1	100.0	708.4	Bctom40	annotation not available
1387	gi|347841460|emb|CCD56032.1|	40559.M7UG74	100.0	800.0	Bctup1	annotation not available
1388	gi|347841474|emb|CCD56046.1|	40559.M7THW4	100.0	278.5	M7THW4	annotation not available
1389	gi|347841488|emb|CCD56060.1|	40559.M7THX3	99.1	2545.8	BcSep1	annotation not available
1390	gi|347841583|emb|CCD56155.1|	40559.M7TRB3	100.0	503.4	Bcdsk2	annotation not available
1391	gi|347841593|emb|CCD56165.1|	40559.M7TJX5	100.0	1020.0	Bcqri1	annotation not available
1392	gi|347841600|emb|CCD56172.1|	40559.M7TJX1	100.0	423.7	M7TJX1	annotation not available
1393	gi|347841616|emb|CCD56188.1|	40559.M7UWL1	100.0	1064.7	M7UWL1	annotation not available
1394	gi|347841633|emb|CCD56205.1|	40559.M7U3V6	100.0	740.7	Bcdal2	annotation not available
1395	gi|347841637|emb|CCD56209.1|	40559.M7UWI5	99.7	3850.4	Bchhk2	annotation not available
1396	gi|347841641|emb|CCD56213.1|	40559.M7U3R6	100.0	173.7	LSM5	Plays a role in U6 snRNP assembly and function. Binds to the 3' end of U6 snRNA
1397	gi|347841679|emb|CCD56251.1|	40559.M7UWF2	100.0	728.8	M7UWF2	annotation not available
1398	gi|347841691|emb|CCD56263.1|	40559.M7UWE1	100.0	387.9	Bcarc15	Functions as component of the Arp2/3 complex which is involved in regulation of actin polymerization and together with an activating nucleation-promoting factor (NPF) mediates the formation of branched actin networks. Arp2/3 complex plays a critical role in the control of cell morphogenesis via the modulation of cell polarity development
1399	gi|347841697|emb|CCD56269.1|	40559.M7TRN5	100.0	610.5	Bcpis1	Belongs to the CDP-alcohol phosphatidyltransferase class-I family
1400	gi|347841700|emb|CCD56272.1|	40559.M7UHN0	99.5	260.4	Bcatp20	annotation not available
1401	gi|347841709|emb|CCD56281.1|	40559.M7UR84	99.8	1101.3	M7UR84	annotation not available
1402	gi|347841730|emb|CCD56302.1|	40559.M7TE20	99.6	1282.7	M7TE20	annotation not available
1403	gi|347841747|emb|CCD56319.1|	40559.M7U569	100.0	813.1	M7U569	Belongs to the OSBP family.
1404	gi|347841748|emb|CCD56320.1|	40559.M7TKV5	100.0	724.2	Bcfba1	Catalyzes the aldol condensation of dihydroxyacetone phosphate (DHAP or glycerone-phosphate) with glyceraldehyde 3-phosphate (G3P) to form fructose 1,6-bisphosphate (FBP) in gluconeogenesis and the reverse reaction in glycolysis
1405	gi|347841788|emb|CCD56360.1|	40559.M7U5A9	100.0	708.8	M7U5A9	annotation not available
1406	gi|347841800|emb|CCD56372.1|	40559.M7U5B3	99.9	1390.9	M7U5B3	annotation not available
1407	gi|347841801|emb|CCD56373.1|	40559.M7U8H9	100.0	684.9	Bctum1	annotation not available
1408	gi|347841810|emb|CCD56382.1|	40559.M7U215	100.0	302.0	Bcfpr2	annotation not available
1409	gi|347841892|emb|CCD56464.1|	40559.M7U858	99.7	745.0	M7U858	annotation not available
1410	gi|347841904|emb|CCD56476.1|	40559.M7U1W8	100.0	273.1	M7U1W8	annotation not available
1411	gi|347841938|emb|CCD56510.1|	40559.M7U8B2	100.0	434.5	M7U8B2	annotation not available
1412	gi|347841947|emb|CCD56519.1|	40559.M7U829	99.7	684.1	M7U829	annotation not available
1413	gi|347841950|emb|CCD56522.1|	40559.M7U1U8	100.0	530.8	M7U1U8	Belongs to the eukaryotic ribosomal protein eS4 family.
1414	gi|347841955|emb|CCD56527.1|	40559.M7US91	98.8	204.5	Bcmix17	annotation not available
1415	gi|347841963|emb|CCD56535.1|	40559.M7U1T8	100.0	141.7	Bcsss1	annotation not available
1416	gi|347841974|emb|CCD56546.1|	40559.M7V0Y2	100.0	406.4	Bcrac	annotation not available
1417	gi|347841979|emb|CCD56551.1|	40559.M7TP92	100.0	649.0	M7TP92	annotation not available
1418	gi|347841985|emb|CCD56557.1|	40559.M7UI45	100.0	792.7	Bcilv5	Belongs to the ketol-acid reductoisomerase family.
1419	gi|347842034|emb|CCD56606.1|	40559.M7UPQ4	100.0	393.7	Bcrho1	annotation not available
1420	gi|347842037|emb|CCD56609.1|	40559.M7TZ68	100.0	669.5	M7TZ68	annotation not available
1421	gi|347842143|emb|CCD56715.1|	40559.M7URX7	100.0	733.8	Bcmvd1	Belongs to the diphosphomevalonate decarboxylase family.
1422	gi|347842145|emb|CCD56717.1|	40559.M7TZ45	100.0	945.3	Bcarg4	annotation not available
1423	gi|347842218|emb|CCD56790.1|	40559.M7TYT7	100.0	625.2	M7TYT7	annotation not available
1424	gi|347842242|emb|CCD56814.1|	40559.M7U267	100.0	601.7	Bcsed5	annotation not available
1425	gi|347842251|emb|CCD56823.1|	40559.M7UUW8	99.7	630.2	M7UUW8	annotation not available
1426	gi|347842282|emb|CCD56854.1|	40559.M7U247	100.0	613.6	M7U247	annotation not available
1427	gi|347842356|emb|CCD56928.1|	40559.M7UL19	100.0	1626.3	M7UL19	Belongs to the TRAFAC class myosin-kinesin ATPase superfamily. Kinesin family
1428	gi|347842358|emb|CCD56930.1|	40559.M7TVA7	100.0	822.8	M7TVA7	Belongs to the thiolase-like superfamily. Thiolase family.
1429	gi|347842369|emb|CCD56941.1|	40559.M7UUP4	100.0	257.3	M7UUP4	annotation not available
1430	gi|347842386|emb|CCD56958.1|	40559.M7UUN7	100.0	99.4	M7UUN7	annotation not available
1431	gi|347842399|emb|CCD56971.1|	40559.M7U1W9	100.0	973.4	M7U1W9	Belongs to the complex I 49 kDa subunit family.
1432	gi|347842401|emb|CCD56973.1|	40559.M7UKZ6	99.8	890.6	M7UKZ6	annotation not available
1433	gi|347842441|emb|CCD57013.1|	40559.M7U3D3	100.0	297.4	Bcrps13	Belongs to the universal ribosomal protein uS15 family.
1434	gi|347842464|emb|CCD57036.1|	40559.M7UTP0	99.8	739.2	M7UTP0	annotation not available
1435	gi|347842478|emb|CCD57050.1|	40559.M7U3F9	100.0	240.7	M7U3F9	annotation not available
1436	gi|347842493|emb|CCD57065.1|	40559.M7UCL8	100.0	276.2	Bcsdh7	annotation not available
1437	gi|347842499|emb|CCD57071.1|	40559.M7TJ12	100.0	546.6	Bcpup1	annotation not available
1438	gi|347842512|emb|CCD57084.1|	40559.M7TJ01	100.0	2992.2	Bcsnt2	annotation not available
1439	gi|399162275|gb|AFP32897.1|	40559.M7TE88	96.3	2494.2	Bos4	annotation not available
1440	gi|402694868|gb|AFQ90114.1|	40559.M7UGL0	98.7	2100.5	Bos1	annotation not available
1441	gi|472235345|gb|EMR80323.1|	40559.M7U126	100.0	2791.5	M7U126	annotation not available
1442	gi|472235364|gb|EMR80342.1|	40559.M7UAF8	100.0	395.6	Bcdsc2	annotation not available
1443	gi|472235514|gb|EMR80488.1|	40559.M7U1I9	100.0	3669.0	M7U1I9	annotation not available
1444	gi|472235542|gb|EMR80516.1|	40559.M7TAU8	100.0	588.2	M7TAU8	annotation not available
1445	gi|472235601|gb|EMR80573.1|	40559.M7U1T5	100.0	114.8	M7U1T5	annotation not available
1446	gi|472235617|gb|EMR80588.1|	40559.M7U1V3	100.0	534.6	M7U1V3	Hydrolysis of 6-phosphogluconolactone to 6-phosphogluconate.
1447	gi|472235777|gb|EMR80735.1|	40559.M7THB7	100.0	2164.4	Bcssd1	annotation not available
1448	gi|472235835|gb|EMR80791.1|	40559.M7TBL5	100.0	2730.7	Bcade6	annotation not available
1449	gi|472235889|gb|EMR80841.1|	40559.M7TBQ4	100.0	1136.7	Bccyc3	Links covalently the heme group to the apoprotein of cytochrome c
1450	gi|472235945|gb|EMR80893.1|	40559.M7U2P7	100.0	527.7	M7U2P7	annotation not available
1451	gi|472235998|gb|EMR80945.1|	40559.M7THV3	100.0	758.8	Bczrt1	annotation not available
1452	gi|472236008|gb|EMR80954.1|	40559.M7TII3	100.0	644.4	M7TII3	annotation not available
1453	gi|472236026|gb|EMR80972.1|	40559.M7UC46	100.0	705.7	M7UC46	annotation not available
1454	gi|472236053|gb|EMR80996.1|	40559.M7TC37	100.0	568.9	M7TC37	annotation not available
1455	gi|472236151|gb|EMR81093.1|	40559.M7U3A5	100.0	679.9	M7U3A5	annotation not available
1456	gi|472236185|gb|EMR81125.1|	40559.M7TIC7	100.0	754.2	Bchem12	Belongs to the uroporphyrinogen decarboxylase family.
1457	gi|472236186|gb|EMR81126.1|	40559.M7TCG5	100.0	316.2	Bcfcy1	annotation not available
1458	gi|472236354|gb|EMR81291.1|	40559.M7TCZ5	100.0	431.0	M7TCZ5	annotation not available
1459	gi|472236387|gb|EMR81324.1|	40559.M7TJM2	100.0	500.7	M7TJM2	annotation not available
1460	gi|472236489|gb|EMR81420.1|	40559.M7TJ74	100.0	957.6	Bcubx5	annotation not available
1461	gi|472236548|gb|EMR81479.1|	40559.M7TK08	100.0	316.6	M7TK08	Belongs to the universal ribosomal protein uL11 family.
1462	gi|472236605|gb|EMR81533.1|	40559.M7U4I7	100.0	845.9	Bchex	annotation not available
1463	gi|472236614|gb|EMR81542.1|	40559.M7UDM3	100.0	1629.0	Bctae2	annotation not available
1464	gi|472236808|gb|EMR81730.1|	40559.M7TK39	100.0	767.7	M7TK39	annotation not available
1465	gi|472236862|gb|EMR81784.1|	40559.M7TL16	100.0	1222.2	Bcrli1	annotation not available
1466	gi|472236933|gb|EMR81853.1|	40559.M7U5J2	100.0	1493.8	M7U5J2	Belongs to the complex I 75 kDa subunit family.
1467	gi|472237005|gb|EMR81922.1|	40559.M7UEN4	100.0	627.5	Bczta1	annotation not available
1468	gi|472237006|gb|EMR81923.1|	40559.M7U5Q0	100.0	766.9	Bcgal10	Belongs to the NAD(P)-dependent epimerase/dehydratase family
1469	gi|472237009|gb|EMR81926.1|	40559.M7TEL4	100.0	561.2	Bcfad1	annotation not available
1470	gi|472237031|gb|EMR81946.1|	40559.M7TEN3	100.0	793.5	Bccmk1	Belongs to the protein kinase superfamily.
1471	gi|472237041|gb|EMR81956.1|	40559.M7TEP3	100.0	561.6	Bccap2	F-actin-capping proteins bind in a Ca(2+)-independent manner to the fast growing ends of actin filaments (barbed end) thereby blocking the exchange of subunits at these ends. Unlike other capping proteins (such as gelsolin and severin), these proteins do not sever actin filaments
1472	gi|472237043|gb|EMR81958.1|	40559.M7U5T2	100.0	1231.5	Bcvps33	Belongs to the STXBP/unc-18/SEC1 family.
1473	gi|472237088|gb|EMR82002.1|	40559.M7UEU5	100.0	2016.9	Bctps2	annotation not available
1474	gi|472237104|gb|EMR82015.1|	40559.M7TKT1	100.0	1006.9	M7TKT1	annotation not available
1475	gi|472237191|gb|EMR82102.1|	40559.M7UF35	100.0	1113.2	M7UF35	annotation not available
1476	gi|472237196|gb|EMR82105.1|	40559.M7TL11	100.0	1297.7	M7TL11	annotation not available
1477	gi|472237227|gb|EMR82136.1|	40559.M7TF67	100.0	2001.1	M7TF67	Belongs to the glycosyl hydrolase 31 family.
1478	gi|472237259|gb|EMR82164.1|	40559.M7TM34	100.0	998.0	M7TM34	annotation not available
1479	gi|472237263|gb|EMR82168.1|	40559.M7U6E9	100.0	648.3	M7U6E9	annotation not available
1480	gi|472237314|gb|EMR82216.1|	40559.M7TFF3	100.0	1093.2	M7TFF3	annotation not available
1481	gi|472237384|gb|EMR82283.1|	40559.M7U6S6	100.0	307.4	M7U6S6	Belongs to the universal ribosomal protein uS13 family.
1482	gi|472237455|gb|EMR82350.1|	40559.M7TLS7	100.0	2430.6	M7TLS7	annotation not available
1483	gi|472237478|gb|EMR82373.1|	40559.M7U700	100.0	208.0	M7U700	annotation not available
1484	gi|472237757|gb|EMR82643.1|	40559.M7U7P7	100.0	2848.9	M7U7P7	annotation not available
1485	gi|472237788|gb|EMR82672.1|	40559.M7UGL7	100.0	415.2	M7UGL7	annotation not available
1486	gi|472237794|gb|EMR82678.1|	40559.M7U7T0	100.0	982.2	Bcpbn1	Required for proper folding and/or the stability of a subset of proteins in the endoplasmic reticulum. Component of glycosylphosphatidylinositol-mannosyltransferase 1 which transfers the first of the 4 mannoses in the GPI-anchor precursors during GPI-anchor biosynthesis. Probably acts by stabilizing the mannosyltransferase GPI14
1487	gi|472237822|gb|EMR82705.1|	40559.M7TMT4	100.0	684.9	M7TMT4	annotation not available
1488	gi|472237836|gb|EMR82719.1|	40559.M7TNM5	100.0	525.0	M7TNM5	annotation not available
1489	gi|472237838|gb|EMR82721.1|	40559.M7TGS6	100.0	1262.3	M7TGS6	annotation not available
1490	gi|472237853|gb|EMR82736.1|	40559.M7TGW9	100.0	951.4	M7TGW9	annotation not available
1491	gi|472237857|gb|EMR82740.1|	40559.M7TMZ0	100.0	758.4	Bcrpt6	Belongs to the AAA ATPase family.
1492	gi|472237930|gb|EMR82809.1|	40559.M7TNW4	100.0	762.3	M7TNW4	annotation not available
1493	gi|472238008|gb|EMR82885.1|	40559.M7TNB7	100.0	2032.7	M7TNB7	The coatomer is a cytosolic protein complex that binds to dilysine motifs and reversibly associates with Golgi non-clathrin- coated vesicles, which further mediate biosynthetic protein transport from the ER, via the Golgi up to the trans Golgi network.
1494	gi|472238009|gb|EMR82886.1|	40559.M7TH93	100.0	2960.6	Bckre5	annotation not available
1495	gi|472238069|gb|EMR82946.1|	40559.M7THE1	100.0	1217.6	M7THE1	annotation not available
1496	gi|472238070|gb|EMR82947.1|	40559.M7UHC9	100.0	360.1	M7UHC9	annotation not available
1497	gi|472238072|gb|EMR82949.1|	40559.M7TP93	100.0	1590.9	Bcaco1	Belongs to the aconitase/IPM isomerase family.
1498	gi|472238074|gb|EMR82951.1|	40559.M7THE7	100.0	754.2	Bcrpn9	annotation not available
1499	gi|472238075|gb|EMR82952.1|	40559.M7UHD4	100.0	771.9	M7UHD4	annotation not available
1500	gi|472238143|gb|EMR83018.1|	40559.M7U8Q6	100.0	1218.0	M7U8Q6	annotation not available
1501	gi|472238335|gb|EMR83204.1|	40559.M7TQ20	100.0	1750.3	M7TQ20	Belongs to the sterol desaturase family.
1502	gi|472238502|gb|EMR83363.1|	40559.M7U9Q8	100.0	375.9	Bcfes1	annotation not available
1503	gi|472238538|gb|EMR83397.1|	40559.M7UIN9	100.0	553.9	M7UIN9	annotation not available
1504	gi|472238540|gb|EMR83399.1|	40559.M7TQJ3	100.0	2849.3	M7TQJ3	Involved in mRNA splicing where it associates with cdc5 and the other cwf proteins as part of the spliceosome.
1505	gi|472238673|gb|EMR83527.1|	40559.M7UIZ9	100.0	1992.2	M7UIZ9	annotation not available
1506	gi|472238683|gb|EMR83535.1|	40559.M7TQ52	100.0	908.3	M7TQ52	Belongs to the isocitrate and isopropylmalate dehydrogenases family
1507	gi|472238692|gb|EMR83544.1|	40559.M7TQX3	100.0	1191.4	M7TQX3	annotation not available
1508	gi|472238706|gb|EMR83558.1|	40559.M7UA74	100.0	601.3	M7UA74	annotation not available
1509	gi|472238757|gb|EMR83605.1|	40559.M7TQB8	100.0	2079.3	Bcuba1	Belongs to the ubiquitin-activating E1 family.
1510	gi|472238786|gb|EMR83633.1|	40559.M7UAE9	100.0	648.7	M7UAE9	Belongs to the glycosyl hydrolase 17 family.
1511	gi|472238788|gb|EMR83635.1|	40559.M7TQE9	100.0	3671.7	M7TQE9	annotation not available
1512	gi|472238810|gb|EMR83657.1|	40559.M7UJC3	100.0	1015.4	Bcspt10	annotation not available
1513	gi|472238852|gb|EMR83696.1|	40559.M7TJL2	100.0	620.5	M7TJL2	annotation not available
1514	gi|472238874|gb|EMR83715.1|	40559.M7TQP9	100.0	3250.7	Bcubp12	Belongs to the peptidase C19 family.
1515	gi|472238915|gb|EMR83750.1|	40559.M7TR66	100.0	3098.1	M7TR66	The AROM polypeptide catalyzes 5 consecutive enzymatic reactions in prechorismate polyaromatic amino acid biosynthesis.
1516	gi|472239010|gb|EMR83843.1|	40559.M7UB34	100.0	700.3	M7UB34	annotation not available
1517	gi|472239075|gb|EMR83905.1|	40559.M7TRJ3	100.0	652.5	M7TRJ3	annotation not available
1518	gi|472239105|gb|EMR83934.1|	40559.M7TRY1	100.0	894.0	Bcqcr2	annotation not available
1519	gi|472239147|gb|EMR83971.1|	40559.M7TKE1	100.0	833.6	M7TKE1	Belongs to the class-IV pyridoxal-phosphate-dependent aminotransferase family
1520	gi|472239202|gb|EMR84024.1|	40559.M7TS70	100.0	831.2	M7TS70	annotation not available
1521	gi|472239210|gb|EMR84032.1|	40559.M7UKA7	100.0	673.7	M7UKA7	annotation not available
1522	gi|472239249|gb|EMR84070.1|	40559.M7TS09	100.0	378.3	M7TS09	annotation not available
1523	gi|472239273|gb|EMR84093.1|	40559.M7UBR5	100.0	1192.6	Bcted1	annotation not available
1524	gi|472239433|gb|EMR84245.1|	40559.M7TSK1	100.0	227.6	Bctoa2	TFIIA is a component of the transcription machinery of RNA polymerase II and plays an important role in transcriptional activation
1525	gi|472239445|gb|EMR84257.1|	40559.M7UKY1	100.0	275.0	Bctom20	annotation not available
1526	gi|472239540|gb|EMR84348.1|	40559.M7UCI0	100.0	921.8	M7UCI0	Belongs to the actin family.
1527	gi|472239592|gb|EMR84398.1|	40559.M7UCM4	100.0	1318.5	M7UCM4	annotation not available
1528	gi|472239593|gb|EMR84399.1|	40559.M7TT82	100.0	520.8	M7TT82	annotation not available
1529	gi|472239594|gb|EMR84400.1|	40559.M7TSX3	100.0	392.1	Bcctr1	annotation not available
1530	gi|472239634|gb|EMR84440.1|	40559.M7TT09	100.0	337.0	M7TT09	annotation not available
1531	gi|472239653|gb|EMR84459.1|	40559.M7TTD8	100.0	1385.2	M7TTD8	annotation not available
1532	gi|472239669|gb|EMR84475.1|	40559.M7TT41	100.0	617.5	M7TT41	annotation not available
1533	gi|472239691|gb|EMR84491.1|	40559.M7TLV1	100.0	1864.4	M7TLV1	annotation not available
1534	gi|472239762|gb|EMR84559.1|	40559.M7TTN6	100.0	459.1	M7TTN6	annotation not available
1535	gi|472239790|gb|EMR84587.1|	40559.M7ULT3	100.0	2838.9	Bcycf1	annotation not available
1536	gi|472239809|gb|EMR84603.1|	40559.M7UD49	100.0	295.4	Bchnt2	annotation not available
1537	gi|472239813|gb|EMR84607.1|	40559.M7ULV4	100.0	466.5	M7ULV4	annotation not available
1538	gi|472239866|gb|EMR84658.1|	40559.M7UDA0	100.0	745.3	Bchem2	Belongs to the ALAD family.
1539	gi|472239909|gb|EMR84698.1|	40559.M7UDD4	100.0	1001.5	M7UDD4	annotation not available
1540	gi|472239925|gb|EMR84714.1|	40559.M7TU52	100.0	950.3	Bccdc36	annotation not available
1541	gi|472240009|gb|EMR84792.1|	40559.M7UMD3	100.0	1124.0	M7UMD3	Belongs to the cytochrome P450 family.
1542	gi|472240016|gb|EMR84799.1|	40559.M7TUE1	100.0	525.0	M7TUE1	annotation not available
1543	gi|472240173|gb|EMR84952.1|	40559.M7UMR5	100.0	1328.9	M7UMR5	annotation not available
1544	gi|472240226|gb|EMR85004.1|	40559.M7TUW0	100.0	478.4	M7TUW0	Belongs to the glycosyl hydrolase 12 (cellulase H) family.
1545	gi|472240333|gb|EMR85105.1|	40559.M7TUZ2	100.0	983.8	Bccrn1	Belongs to the WD repeat coronin family.
1546	gi|472240435|gb|EMR85206.1|	40559.M7TNU5	100.0	1588.5	M7TNU5	Catalyzes the phosphorylation of D-fructose 6-phosphate to fructose 1,6-bisphosphate by ATP, the first committing step of glycolysis
1547	gi|472240450|gb|EMR85221.1|	40559.M7TNW3	100.0	1159.8	M7TNW3	annotation not available
1548	gi|472240520|gb|EMR85288.1|	40559.M7UF09	100.0	1835.8	M7UF09	annotation not available
1549	gi|472240522|gb|EMR85290.1|	40559.M7TVI3	100.0	908.3	M7TVI3	annotation not available
1550	gi|472240551|gb|EMR85317.1|	40559.M7UNR3	100.0	2194.1	M7UNR3	annotation not available
1551	gi|472240641|gb|EMR85399.1|	40559.M7TVY5	100.0	630.6	M7TVY5	annotation not available
1552	gi|472240747|gb|EMR85498.1|	40559.M7UFK0	100.0	781.9	M7UFK0	annotation not available
1553	gi|472240758|gb|EMR85509.1|	40559.M7TW86	100.0	613.2	M7TW86	annotation not available
1554	gi|472240775|gb|EMR85524.1|	40559.M7TW97	100.0	682.6	Bcsrp1	Belongs to the importin alpha family.
1555	gi|472240810|gb|EMR85559.1|	40559.M7TWD4	100.0	2410.6	Bcski2	annotation not available
1556	gi|472240842|gb|EMR85591.1|	40559.M7TPV4	100.0	681.0	M7TPV4	Belongs to the short-chain dehydrogenases/reductases (SDR) family
1557	gi|472240877|gb|EMR85625.1|	40559.M7TWH8	100.0	685.6	Bcrvs167	annotation not available
1558	gi|472240942|gb|EMR85688.1|	40559.M7UG46	100.0	1939.5	M7UG46	Belongs to the isocitrate and isopropylmalate dehydrogenases family
1559	gi|472241002|gb|EMR85743.1|	40559.M7UGB1	100.0	612.5	M7UGB1	annotation not available
1560	gi|472241090|gb|EMR85824.1|	40559.M7TX55	100.0	1700.3	M7TX55	Essential component of the vacuolar proton pump (V-ATPase), a multimeric enzyme that catalyzes the translocation of protons across the membranes. Required for assembly and activity of the V-ATPase.
1561	gi|472241142|gb|EMR85876.1|	40559.M7TQN7	100.0	688.0	M7TQN7	Belongs to the protein kinase superfamily.
1562	gi|472241163|gb|EMR85896.1|	40559.M7TQQ7	100.0	1288.9	M7TQQ7	annotation not available
1563	gi|472241233|gb|EMR85963.1|	40559.M7UGT5	100.0	2808.9	M7UGT5	annotation not available
1564	gi|472241317|gb|EMR86045.1|	40559.M7TXN7	100.0	302.0	Bcctr2	annotation not available
1565	gi|472241340|gb|EMR86068.1|	40559.M7UH44	100.0	399.4	Bchap3	annotation not available
1566	gi|472241354|gb|EMR86082.1|	40559.M7UQN6	100.0	930.2	M7UQN6	annotation not available
1567	gi|472241373|gb|EMR86101.1|	40559.M7TR47	100.0	611.3	Btp1	annotation not available
1568	gi|472241429|gb|EMR86155.1|	40559.M7TXZ4	100.0	1842.8	M7TXZ4	annotation not available
1569	gi|472241505|gb|EMR86223.1|	40559.M7UHK1	100.0	2142.9	Bckgd1	annotation not available
1570	gi|472241506|gb|EMR86224.1|	40559.M7TY82	100.0	1191.4	Bctfb1	annotation not available
1571	gi|472241533|gb|EMR86249.1|	40559.M7TYC3	100.0	2048.9	Bcrpn2	Acts as a regulatory subunit of the 26S proteasome which is involved in the ATP-dependent degradation of ubiquitinated proteins.
1572	gi|472241542|gb|EMR86258.1|	40559.M7UHN8	100.0	1618.6	M7UHN8	annotation not available
1573	gi|472241852|gb|EMR86560.1|	40559.M7TZ32	100.0	1073.9	Bcach1	annotation not available
1574	gi|472241854|gb|EMR86562.1|	40559.M7URY8	100.0	1225.7	Bcrtt106	Belongs to the syntaxin family.
1575	gi|472241953|gb|EMR86657.1|	40559.M7USA9	100.0	691.0	M7USA9	annotation not available
1576	gi|472241972|gb|EMR86676.1|	40559.M7TSU6	100.0	215.7	M7TSU6	annotation not available
1577	gi|472242038|gb|EMR86741.1|	40559.M7TT39	100.0	584.7	M7TT39	annotation not available
1578	gi|472242043|gb|EMR86745.1|	40559.M7TZN0	100.0	526.6	Bcboa17	Belongs to the short-chain dehydrogenases/reductases (SDR) family
1579	gi|472242048|gb|EMR86750.1|	40559.M7TZN3	100.0	1532.3	Bcboa11	annotation not available
1580	gi|472242049|gb|EMR86751.1|	40559.M7TT46	100.0	4646.6	Bcboa9	annotation not available
1581	gi|472242052|gb|EMR86754.1|	40559.M7TZS1	100.0	4880.8	Bcboa6	annotation not available
1582	gi|472242054|gb|EMR86756.1|	40559.M7TT49	100.0	970.7	Bcboa4	Belongs to the cytochrome P450 family.
1583	gi|472242056|gb|EMR86758.1|	40559.M7UIZ8	100.0	943.7	M7UIZ8	annotation not available
1584	gi|472242057|gb|EMR86759.1|	40559.M7TZS6	100.0	612.1	Bcboa1	annotation not available
1585	gi|472242100|gb|EMR86800.1|	40559.M7TZS0	100.0	1585.1	M7TZS0	annotation not available
1586	gi|472242141|gb|EMR86841.1|	40559.M7TTB8	100.0	4453.3	M7TTB8	annotation not available
1587	gi|472242156|gb|EMR86856.1|	40559.M7TTD2	100.0	586.6	Bcbcp1	Involved in nuclear export, actin cytoskeleton organization and vesicular transport
1588	gi|472242187|gb|EMR86887.1|	40559.M7USY6	100.0	408.7	M7USY6	annotation not available
1589	gi|472242190|gb|EMR86890.1|	40559.M7U001	100.0	3487.6	BcCHSVI	annotation not available
1590	gi|472242195|gb|EMR86895.1|	40559.M7U005	100.0	924.1	M7U005	Belongs to the aldehyde dehydrogenase family.
1591	gi|472242223|gb|EMR86923.1|	40559.M7UJC5	100.0	722.2	Bclat1	The pyruvate dehydrogenase complex catalyzes the overall conversion of pyruvate to acetyl-CoA and CO(2).
1592	gi|472242224|gb|EMR86924.1|	40559.M7U068	100.0	3404.0	Bcsec7	annotation not available
1593	gi|472242228|gb|EMR86928.1|	40559.M7UJC9	100.0	1101.3	M7UJC9	annotation not available
1594	gi|472242248|gb|EMR86947.1|	40559.M7UT32	100.0	392.5	M7UT32	Belongs to the eukaryotic ribosomal protein eS8 family.
1595	gi|472242310|gb|EMR87009.1|	40559.M7U0F3	100.0	782.3	M7U0F3	Cotranslationally removes the N-terminal methionine from nascent proteins. The N-terminal methionine is often cleaved when the second residue in the primary sequence is small and uncharged (Met- Ala-, Cys, Gly, Pro, Ser, Thr, or Val)
1596	gi|472242312|gb|EMR87011.1|	40559.M7TTS4	100.0	549.7	M7TTS4	annotation not available
1597	gi|472242354|gb|EMR87052.1|	40559.M7UTB7	100.0	423.3	Bcsfm1	annotation not available
1598	gi|472242394|gb|EMR87091.1|	40559.M7TTZ2	100.0	892.9	Bclys9	annotation not available
1599	gi|472242435|gb|EMR87128.1|	40559.M7UJZ5	100.0	491.9	Bcnpl3	annotation not available
1600	gi|472242439|gb|EMR87132.1|	40559.M7UTJ8	100.0	914.1	Bcerg13	This enzyme condenses acetyl-CoA with acetoacetyl-CoA to form HMG-CoA, which is the substrate for HMG-CoA reductase.
1601	gi|472242525|gb|EMR87214.1|	40559.M7U0Z7	100.0	1052.4	Bcmas2	Belongs to the peptidase M16 family.
1602	gi|472242645|gb|EMR87332.1|	40559.M7UU61	100.0	1695.2	Bckap95	annotation not available
1603	gi|472242742|gb|EMR87423.1|	40559.M7UKQ4	100.0	1046.2	Bczwf1	Catalyzes the rate-limiting step of the oxidative pentose- phosphate pathway, which represents a route for the dissimilation of carbohydrates besides glycolysis
1604	gi|472242788|gb|EMR87469.1|	40559.M7U1P8	100.0	411.0	Bcpre3	annotation not available
1605	gi|472242789|gb|EMR87470.1|	40559.M7U1N4	100.0	782.7	M7U1N4	annotation not available
1606	gi|472242870|gb|EMR87544.1|	40559.M7U1X1	100.0	953.0	M7U1X1	annotation not available
1607	gi|472242942|gb|EMR87616.1|	40559.M7TVE5	100.0	602.4	M7TVE5	Belongs to the short-chain dehydrogenases/reductases (SDR) family
1608	gi|472242946|gb|EMR87620.1|	40559.M7U244	100.0	466.1	M7U244	annotation not available
1609	gi|472242955|gb|EMR87629.1|	40559.M7U257	100.0	617.8	M7U257	annotation not available
1610	gi|472243011|gb|EMR87682.1|	40559.M7UV08	100.0	764.6	M7UV08	annotation not available
1611	gi|472243014|gb|EMR87685.1|	40559.M7U2B0	100.0	230.7	Bcrps20	annotation not available
1612	gi|472243040|gb|EMR87708.1|	40559.M7ULI2	100.0	330.1	M7ULI2	annotation not available
1613	gi|472243274|gb|EMR87932.1|	40559.M7UVR3	100.0	1243.4	Bcyvc1	annotation not available
1614	gi|472243287|gb|EMR87944.1|	40559.M7U2Z7	100.0	1581.6	M7U2Z7	annotation not available
1615	gi|472243308|gb|EMR87965.1|	40559.M7U344	100.0	1444.5	M7U344	annotation not available
1616	gi|472243318|gb|EMR87975.1|	40559.M7U355	100.0	2986.8	Bmr3	Belongs to the ABC transporter superfamily. ABCG family. PDR (TC 3.A.1.205) subfamily
1617	gi|472243438|gb|EMR88093.1|	40559.M7UMH3	100.0	480.3	Bcpre6	annotation not available
1618	gi|472243452|gb|EMR88107.1|	40559.M7UW70	100.0	1006.9	M7UW70	annotation not available
1619	gi|472243482|gb|EMR88137.1|	40559.M7UW98	100.0	884.0	M7UW98	annotation not available
1620	gi|472243502|gb|EMR88155.1|	40559.M7U3N0	100.0	1022.7	M7U3N0	annotation not available
1621	gi|472243582|gb|EMR88233.1|	40559.M7UN08	100.0	716.5	M7UN08	annotation not available
1622	gi|472243654|gb|EMR88301.1|	40559.M7TXC9	100.0	1247.6	Bcuba2	annotation not available
1623	gi|472243764|gb|EMR88405.1|	40559.M7U4A2	100.0	2078.5	Bcnew1	annotation not available
1624	gi|472243792|gb|EMR88431.1|	40559.M7TXN5	100.0	563.5	M7TXN5	annotation not available
1625	gi|472243833|gb|EMR88472.1|	40559.M7UX65	100.0	802.4	M7UX65	annotation not available
1626	gi|472243844|gb|EMR88483.1|	40559.M7UNJ8	100.0	807.7	M7UNJ8	annotation not available
1627	gi|472243859|gb|EMR88498.1|	40559.M7UNK9	100.0	839.7	M7UNK9	annotation not available
1628	gi|472243880|gb|EMR88519.1|	40559.M7U4F9	100.0	944.9	Bcrpn5	annotation not available
1629	gi|472243905|gb|EMR88544.1|	40559.M7U4I3	100.0	752.3	M7U4I3	Belongs to the protein kinase superfamily.
1630	gi|472243924|gb|EMR88563.1|	40559.M7UNR4	100.0	874.0	Bchst2	annotation not available
1631	gi|472243957|gb|EMR88596.1|	40559.M7TY50	100.0	188.7	M7TY50	annotation not available
1632	gi|472244102|gb|EMR88731.1|	40559.M7TYQ4	100.0	356.7	M7TYQ4	annotation not available
1633	gi|472244137|gb|EMR88766.1|	40559.M7TYT6	100.0	1748.8	Bcarg5	In the N-terminal section; belongs to the acetylglutamate kinase family
1634	gi|472244258|gb|EMR88881.1|	40559.M7TZ28	100.0	3571.9	M7TZ28	annotation not available
1635	gi|472244378|gb|EMR88995.1|	40559.M7U5V8	100.0	712.6	M7U5V8	annotation not available
1636	gi|472244387|gb|EMR89004.1|	40559.M7U5P3	100.0	368.6	Bcefb1	Belongs to the EF-1-beta/EF-1-delta family.
1637	gi|472244401|gb|EMR89018.1|	40559.M7UPY3	100.0	720.7	M7UPY3	annotation not available
1638	gi|472244484|gb|EMR89101.1|	40559.M7TZK9	100.0	1312.4	M7TZK9	Flavoprotein (FP) subunit of succinate dehydrogenase (SDH) that is involved in complex II of the mitochondrial electron transport chain and is responsible for transferring electrons from succinate to ubiquinone (coenzyme Q)
1639	gi|472244513|gb|EMR89128.1|	40559.M7UQ89	100.0	278.5	Bctma19	Belongs to the TCTP family
1640	gi|472244560|gb|EMR89172.1|	40559.M7UZ14	100.0	3557.3	M7UZ14	annotation not available
1641	gi|472244582|gb|EMR89192.1|	40559.M7UZ33	100.0	536.6	EFM7	S-adenosyl-L-methionine-dependent protein methyltransferase that trimethylates the N-terminal glycine 'Gly-2' of elongation factor 1-alpha, before also catalyzing the mono-and dimethylation of 'Lys-3'.
1642	gi|472244615|gb|EMR89224.1|	40559.M7U6D2	100.0	1158.3	M7U6D2	annotation not available
1643	gi|472244771|gb|EMR89373.1|	40559.M7UQY0	100.0	367.1	M7UQY0	annotation not available
1644	gi|472244819|gb|EMR89421.1|	40559.M7U0I7	100.0	164.1	Bcrpb10	annotation not available
1645	gi|472244845|gb|EMR89447.1|	40559.M7UZR6	100.0	136.7	M7UZR6	annotation not available
1646	gi|472244846|gb|EMR89448.1|	40559.M7UR44	100.0	590.5	M7UR44	annotation not available
1647	gi|472244850|gb|EMR89452.1|	40559.M7UZS1	100.0	610.9	Bccts2	Belongs to the glycosyl hydrolase 18 family.
1648	gi|472244889|gb|EMR89491.1|	40559.M7U0Q5	100.0	1143.6	MET3	Catalyzes the first intracellular reaction of sulfate assimilation, forming adenosine-5'-phosphosulfate (APS) from inorganic sulfate and ATP. Plays an important role in sulfate activation as a component of the biosynthesis pathway of sulfur-containing amino acids.
1649	gi|472244897|gb|EMR89499.1|	40559.M7U720	100.0	1198.3	Bcarb1	annotation not available
1650	gi|472244932|gb|EMR89533.1|	40559.M7URB9	100.0	763.1	Bczrt3	annotation not available
1651	gi|472244962|gb|EMR89563.1|	40559.M7URF0	100.0	1054.3	M7URF0	Belongs to the cytochrome P450 family.
1652	gi|472244968|gb|EMR89569.1|	40559.M7U787	100.0	1758.8	M7U787	annotation not available
1653	gi|472245053|gb|EMR89645.1|	40559.M7U7P2	100.0	2316.6	M7U7P2	annotation not available
1654	gi|472245181|gb|EMR89761.1|	40559.M7U1K4	100.0	1811.6	M7U1K4	annotation not available
1655	gi|472245183|gb|EMR89763.1|	40559.M7URZ8	100.0	646.7	M7URZ8	annotation not available
1656	gi|472245186|gb|EMR89766.1|	40559.M7U1K7	100.0	1607.4	M7U1K7	annotation not available
1657	gi|472245207|gb|EMR89783.1|	40559.M7US12	100.0	1198.7	M7US12	annotation not available
1658	gi|472245331|gb|EMR89905.1|	40559.M7U8D5	100.0	1051.2	M7U8D5	annotation not available
1659	gi|472245372|gb|EMR89946.1|	40559.M7U210	100.0	453.8	M7U210	Belongs to the universal ribosomal protein uS5 family.
1660	gi|472245399|gb|EMR89973.1|	40559.M7USI8	100.0	2943.3	Bcnte1	Intracellular phospholipase B that catalyzes the double deacylation of phosphatidylcholine (PC) to glycerophosphocholine (GroPCho). Plays an important role in membrane lipid homeostasis.
1661	gi|472245418|gb|EMR89992.1|	40559.M7V1C3	100.0	4184.0	M7V1C3	Belongs to the fungal fatty acid synthetase subunit beta family
1662	gi|472245434|gb|EMR90008.1|	40559.M7USL6	100.0	671.8	M7USL6	annotation not available
1663	gi|472245494|gb|EMR90066.1|	40559.M7U2A9	100.0	1206.4	Bcvma1	annotation not available
1664	gi|472245500|gb|EMR90070.1|	40559.M7U8S9	100.0	993.0	Bccys4	annotation not available
1665	gi|472245612|gb|EMR90178.1|	40559.M7UT42	100.0	1041.6	M7UT42	annotation not available
1666	gi|472245635|gb|EMR90196.1|	40559.M7U2Q3	100.0	8869.6	Bcmdn1	Nuclear chaperone required for maturation and nuclear export of pre-60S ribosome subunits
1667	gi|472245690|gb|EMR90251.1|	40559.M7U2Y5	100.0	893.3	M7U2Y5	DNA helicase participates in several chromatin remodeling complexes, including the SWR1 and the INO80 complexes.
1668	gi|472245691|gb|EMR90252.1|	40559.M7V252	100.0	689.9	M7V252	annotation not available
1669	gi|472245708|gb|EMR90269.1|	40559.M7U975	100.0	425.2	M7U975	annotation not available
1670	gi|472245792|gb|EMR90352.1|	40559.M7V2C4	100.0	1201.8	M7V2C4	annotation not available
1671	gi|472245831|gb|EMR90390.1|	40559.M7U9Q2	100.0	246.9	M7U9Q2	annotation not available
1672	gi|472245832|gb|EMR90391.1|	40559.M7U3A6	100.0	370.2	Bcubc11	Belongs to the ubiquitin-conjugating enzyme family.
1673	gi|472245864|gb|EMR90423.1|	40559.M7UTR0	100.0	2342.4	Bcrax2	annotation not available
1674	gi|472245941|gb|EMR90496.1|	40559.M7U3K2	100.0	620.5	Bcnup57	annotation not available
1675	gi|472245954|gb|EMR90509.1|	40559.M7U9T4	100.0	943.3	M7U9T4	annotation not available
1676	gi|472245996|gb|EMR90547.1|	40559.M7V2V8	100.0	646.0	M7V2V8	annotation not available
1677	gi|472246004|gb|EMR90555.1|	40559.M7UA55	100.0	662.9	Bchrp1	annotation not available
1678	gi|472246053|gb|EMR90602.1|	40559.M7V306	100.0	659.8	M7V306	annotation not available
1679	gi|472246074|gb|EMR90622.1|	40559.M7V328	100.0	2214.1	M7V328	annotation not available
1680	gi|472246098|gb|EMR90646.1|	40559.M7U413	100.0	1154.8	M7U413	annotation not available
1681	gi|472246113|gb|EMR90661.1|	40559.M7U431	100.0	286.6	M7U431	annotation not available
1682	gi|472246130|gb|EMR90678.1|	40559.M7UUH6	100.0	1614.7	Bccdc48	Belongs to the AAA ATPase family.
1683	gi|472246158|gb|EMR90702.1|	40559.M7V3A3	100.0	619.8	M7V3A3	annotation not available
1684	gi|472246347|gb|EMR90884.1|	40559.M7UAS8	100.0	1767.7	M7UAS8	Belongs to the cation transport ATPase (P-type) (TC 3.A.3) family. Type IIIA subfamily
1685	gi|472246349|gb|EMR90886.1|	40559.M7U4T4	100.0	1969.1	Bckap114	annotation not available
1686	gi|472246381|gb|EMR90916.1|	40559.M7U4W0	100.0	892.1	Bcalg1	annotation not available
1687	gi|472246396|gb|EMR90931.1|	40559.M7U4X4	100.0	766.1	Bcbfr1	annotation not available
1688	gi|472246397|gb|EMR90932.1|	40559.M7V3V3	100.0	471.1	Bcrpb5	annotation not available
1689	gi|472246400|gb|EMR90935.1|	40559.M7UB94	100.0	671.4	Bccrc1	Belongs to the mitochondrial carrier (TC 2.A.29) family.
1690	gi|472246515|gb|EMR91048.1|	40559.M7UVF4	100.0	441.8	BcareB	annotation not available
1691	gi|472246560|gb|EMR91092.1|	40559.M7V4B0	100.0	1609.3	Bcpbp1	annotation not available
1692	gi|472246629|gb|EMR91161.1|	40559.M7U5N3	100.0	376.3	Bcarf3	Belongs to the small GTPase superfamily. Arf family.
1693	gi|472246633|gb|EMR91165.1|	40559.M7UBW4	100.0	786.9	Bcarp2	ATP-binding component of the Arp2/3 complex, a multiprotein complex that mediates actin polymerization upon stimulation by nucleation-promoting factor (NPF). The Arp2/3 complex mediates the formation of branched actin networks in the cytoplasm, providing the force for cell motility. Seems to contact the pointed end of the daughter actin filament
1694	gi|472246760|gb|EMR91288.1|	40559.M7UW57	100.0	997.7	Bcerg12	Catalyzes the phosphorylation of mevalonate to mevalonate 5- phosphate, a key step in isoprenoid and cholesterol biosynthesis.
1695	gi|472246791|gb|EMR91318.1|	40559.M7UW78	100.0	456.8	M7UW78	annotation not available
1696	gi|507414465|emb|CCD42401.2|	40559.M7TW94	100.0	1483.8	Bcmkt1	annotation not available
1697	gi|507414500|emb|CCD46316.2|	40559.M7THN9	97.1	993.4	M7THN9	annotation not available
1698	gi|507414508|emb|CDF43971.1|	40559.M7U0I5	100.0	300.1	Bcgrx4	annotation not available
1699	gi|507414541|emb|CCD49819.2|	40559.M7UXH6	100.0	1127.9	M7UXH6	annotation not available
1700	gi|507414552|emb|CDF43984.1|	40559.M7TS27	100.0	226.9	M7TS27	annotation not available
1701	gi|507414564|emb|CCD51149.2|	40559.M7UZ78	100.0	1589.3	Bcrsp5	annotation not available
1702	gi|507414574|emb|CCD35047.2|	40559.M7UN82	100.0	908.7	M7UN82	annotation not available
1703	gi|507414597|emb|CCD53189.2|	40559.M7U177	100.0	235.0	M7U177	annotation not available
1704	gi|507414612|emb|CCD54380.2|	40559.M7UN16	99.4	1041.2	Bccct5	annotation not available
1705	gi|507414621|emb|CDF43999.1|	40559.M7TNH1	100.0	279.6	Bchnt1	annotation not available
1706	gi|507414625|emb|CCD56133.2|	40559.M7UB22	100.0	1238.4	Bcero1	annotation not available
1707	gi|507414626|emb|CDF44000.1|	40559.M7TRC5	62.6	957.2	M7TRC5	annotation not available
1708	gi|510031368|gb|AGN32413.1|	40559.M7TU44	100.0	337.0	Bccnb1	annotation not available
1712	gi|536718572|gb|AGU41990.1|	40559.M7TL22	100.0	814.3	Bcpgk1	Belongs to the phosphoglycerate kinase family.
1713	gi|589918265|gb|AHL24869.1|	40559.M7TLS3	100.0	720.7	Bcsak1	Belongs to the protein kinase superfamily. Ser/Thr protein kinase family. MAP kinase subfamily
1714	gi|1377719253|ref|XP_001556362.2|	40559.M7UXZ9	99.7	2577.0	Bckcs1	Belongs to the inositol phosphokinase (IPK) family.
1715	gi|154317437|ref|XP_001558038.1|	40559.M7UEM4	100.0	735.3	Bcap8	Belongs to the peptidase A1 family.
1716	gi|154296693|ref|XP_001548776.1|	40559.M7TXJ0	100.0	367.5	M7TXJ0	annotation not available
1717	gi|154312003|ref|XP_001555330.1|	40559.M7U3W5	100.0	1013.4	M7U3W5	Belongs to the glycosyl hydrolase 7 (cellulase C) family.
1718	gi|1377706920|ref|XP_024548362.1|	40559.M7UXH6	100.0	1169.8	M7UXH6	annotation not available
1719	gi|154316440|ref|XP_001557541.1|	40559.M7UXH6	100.0	1169.8	M7UXH6	annotation not available
1720	gi|1377712622|ref|XP_024550333.1|	40559.M7TRW5	100.0	675.2	Bcpme1	Involved in maceration and soft-rotting of plant tissue.
1721	gi|1377722178|ref|XP_024553666.1|	40559.M7UEH9	100.0	696.0	CND3	annotation not available
1722	A0A384J4T0	40559.M7TBP1	100.0	1106.7	M7TBP1	Belongs to the histidine acid phosphatase family.
1723	A0A384J7D3	40559.M7TYC3	100.0	2048.9	Bcrpn2	Acts as a regulatory subunit of the 26S proteasome which is involved in the ATP-dependent degradation of ubiquitinated proteins.
1724	A0A384JBG1	40559.M7UTV2	99.1	315.8	Bcdid4	annotation not available
1725	A0A384JFP6	40559.M7TTS4	100.0	549.7	M7TTS4	annotation not available
1726	A0A384JGL7	40559.M7UB34	100.0	700.3	M7UB34	annotation not available
1727	A0A384JRI3	40559.M7U494	99.2	755.7	M7U494	annotation not available
1728	A0A384JUZ5	40559.M7TLM0	100.0	1142.5	Bccp4	Belongs to the peptidase S10 family.
1729	A0A384K2B8	40559.M7U8L1	100.0	1078.9	Bcaif1	annotation not available
1730	A0A384K5Z2	40559.M7TIN5	100.0	899.4	Bcsup35	annotation not available

## Sheet: GLU MCODE
MCODE App Results
Date: 13 oct. 2021 12:40:17
Parameters:
Network Scoring:
Include Loops: false Degree Cutoff: 2
Cluster Finding:
Node Score Cutoff: 0.2 Haircut: true Fluff: false K-Core: 2 Max. Depth from Seed: 100
Cluster	Score (Density*#Nodes)	Nodes	Edges	Node IDs
1	74.692	79	2913	M7UW74, Bcef1a, M7UF17, Bcgus1, Bcgln4, M7U6X2, M7U6S6, M7U9Y7, M7UEA6, Bcrps3, Bcrpl10, Bcrpl30, M7U9Q2, M7UG31, M7U0Z5, Bchex, M7TB55, M7U743, M7UC69, Bcarx1, M7U1C1, M7TXZ5, M7UTZ9, M7U397, Bcrps5, M7UT32, TIF35, M7TVJ2, M7U4M8, Bcnew1, M7UFN7, M7UE58, M7U039, Bcmrpl7, M7TRW0, M7U1I6, Bcnop1, Bcfes1, M7UB66, Bcsnu13, Bcmrpl33, M7UGG2, Bcsup45, Bcrps12, Bcrps13, M7TT81, M7U210, Bcrpl28, M7TNU7,…
2	16.655	56	458	Bcsdh2, M7U5J2, M7UNB4, Bcaco2, Bclys12, Bcelc1, Bcpgk1, Bcrpn7, M7THD9, Bcqcr8, Bcpre5, M7U1W9, Bcpup1, M7UCS0, Bcpre3, Bcatp20, M7UHD4, Bcpre9, M7URK3, Bcgcn1, M7U4I3, Bcpup3, Bcskp1, Bcmdn1, Bcrpn12, Bcpre7, Bcrpn1, Bcrpn2, Bcrpn6, Bcrpn5, M7TM34, M7UXH3, Bcubp6, Bctpd3, Bcrpt4, Bccdc28, Bcrpt5, M7U0F3, Bcdbp5, Bccdc48, Bccrm1, M7UG46, Bcidh1, Bcrsp5, M7U328, Bcrpo21, Bcpdx1, Bcynk1, Bcatp3, B…
3	12.372	44	266	Bcsub2, M7TNP7, Bcnpl3, Bclys4, M7UYU5, Bcgua1, M7TM08, Bcaco1, Bckgd1, M7UQY0, Bcsod4, Bckgd2, M7TJV7, Bcmdh1, M7U6K2, M7U0B8, M7V4I5, Bcmrpl35, Bcmas2, M7TYJ2, Bcckb1, Bcmsl5, M7TQN7, Bclat1, M7TII3, M7TQ52, M7U2D5, Bcatp16, Bcprp40, Bcpdb1, Bcatp2, Bclsc2, M7U1P4, Bcmas1, Bcatp4, M7U3D9, M7TZK9, M7UQF4, Bcqcr2, Bcrip1, M7TGW9, Bccbc2, M7U3V2, Bcpio13
4	11.978	91	539	M7U1I9, Bchfi1, M7TL96, M7URL0, Bcrpt6, Bctfb1, Bctoa2, Bcsmt3, M7U7B7, M7U6Z1, M7TI95, M7U705, Bcrpb11, Bctho2, M7THN6, M7U645, Bckap104, Bcvps41, Bcnyv1, Bcsba1, Bcsme1, Bccef1, M7TJC7, Bctom20, Bcrpb4, M7TPS2, Bcrvb1, M7UHJ3, M7UP88, Bcssz1, Bckap123, M7TUT2, Bcsmx2, M7U2Y5, Bcmsl1, Bcsar1, Bcnsr1, Bcrpb10, Bcpta1, Bckar2, M7UAJ7, M7V1N2, Bcmir1, M7UXX8, Bcsec7, M7U0L2, Bcmrn1, Bcvps33, M7TMF9…
5	10.947	20	104	M7UQI5, M7UBR8, NIP1, Bccct2, INT6, HCR1, Bcatp7, Bctif11, Bcpup2, M7TM44, Bcsui2, Bcnop56, Bcsup35, Bchsp60, PRT1, M7TTI8, Bcdsk2, Bccct5, Bccct4, M7TJH2
6	8.549	52	218	Bczuo1, LSM4, Bcvma7, Bcrna15, Bcmdj1, M7TY50, M7UQX7, Bcngr1, Bcipp1, Bcsrp1, Bcpin4, Bcvma13, Bcmge1, M7TRN8, M7UQK5, M7U6W6, M7TKZ6, M7U7R6, Bcrpe1, Bcvma6, Bckap95, Bcpat1, LSM3, Bcluc7, M7TL34, Bchsh155, Bcrpn8, Bcxdj1, Bcnsp1, M7TJL2, Bcnup192, Bcyrb1, M7TQ92, Bcgle2, Bclhs1, M7U8W5, M7U6E9, Bcntf2, M7TX55, Bchsp104, Bcnup57, LSM5, M7TPU0, Bcuba1, M7U2K8, Bcvma8, Bcvma2, Bclsm6, M7UZ09, Bcv…
7	6.36	90	283	Bccap2, M7U186, M7U3B9, Bcmrl1, M7U126, Bctim10, M7TVA7, Bcaps1, atg7, Bcerg20, M7U0A4, M7TJN0, Bccft2, MED8, M7U7E2, Bcncb2, Bcgim4, M7TW30, BccarA, Bcarp3, Bcmed7, Bctfg2, Bcscp1, Bcmia40, Bchis7, Bcatp12, M7UB20, Bcfzo1, Bcrtt106, Bcglo3, Bcpet112, Bcade6, M7U1W8, M7TAV7, M7U3C6, M7TCZ5, M7TAU8, Bcspp1, Bcarc35, Bcarp5, Bcerg13, Bctim13, Bcerg12, M7U6I4, Bctom22, M7UUQ6, M7UBW2, Bcsnx3, Bcsac6…
8	6	14	39	Bcfbp1, Bccyc1, Bchsp10, Bcfba1, M7U500, Bcpck1, M7TK68, Bcfum1, Bcsti1, Bcppt1, Bczwf1, Bccdc37, M7THC1, M7TNU5
9	5.184	50	127	M7UNL0, Bcsec1, M7TVT1, Bctys1, Bcvps17, M7TYQ8, Bcses1, M7TUE9, Bcmtd1, Bcach1, Bckin28, Bcmsm1, M7ULX9, Bcarc15, Bcsis1, Bcdps1, M7UP71, BctubA, M7V2C4, Bcmvp1, Bcapm1, Bcbbc1, Bcvps16, Bcsec21, Bcarp2, Bcctr9, Bcslm5, M7U1K8, Bcils1, M7TMZ7, Bcade1, Bcrtf1, Bcsla1, Bcaip1, M7TIT2, BcCHSV, M7U2J8, ALA1, M7TC23, M7TY41, Bcsec18, M7TR38, Bcsrv2, Bccp4, M7TQQ7, Bcinp54, Bcspt6, Bctom40, M7U9F8, Bc…
10	4.909	12	27	M7UNR3, M7TRC5, Bcrrp6, Bccct3, Bcutp10, M7U4Z3, Bccdc33, Bctcp1, Bclsg1, Bcnop58, M7UAI6, M7TJ39
11	4.8	6	12	M7U3J5, Bcvip1, Bcarg82, Bcvtc4, Bcsrp102, Bckcs1
12	4.5	5	9	Bctrx2, Bcgrx4, Bcprx3, Bcgrx1, Bcprx4
13	4.351	58	124	M7UUD9, Bcrts1, Bcste7, M7UJP5, Bcoxp1, M7TN03, M7UT85, Bclrg1, Bcmyo2, M7U3C1, Bcmad2, Bcmet6, Bccdc39, BcmetC, Bccdc31, M7U3S4, Bccys3, Bccys4, M7TXG8, M7TNW4, M7U296, Bcsec5, PAN3, Bccir2, Bcmet10, M7U2V6, Bcdal1, M7TJN2, Bcvps1, M7UYZ0, M7UN82, Bcdug1, M7UHP9, BcStr2, Bcexo70, M7UV74, M7U841, Bckre5, Bcufd2, Bcmcm6, Bcsec53, Bcg2, Bcede1, M7TYE6, M7TU84, Bcarc40, M7U4F6, M7V0R2, Bcero1, Bcdnm…
14	4	5	8	M7TVR8, Bcarb1, Bcgar1, Bcrrp12, Bcnop2
15	4	36	70	Bcstt4, Bcste11, Bcula1, Bcnip100, Bcubp12, M7UUF4, Bcmlc1, Bcubp3, Bcsec10, Bcscd6, Bcatg11, Bcbik1, Bcptc5, M7U8B2, M7UAH2, atg3, Bcrac, M7UHQ3, Bcrho1, M7V328, M7TIN6, M7TX86, M7TTN6, M7UFW8, Bcuba2, M7UGT5, M7TT58, Bcsit4, M7TMT1, Bcubx5, Bccnb1, M7U190, Bcpbp1, M7UL19, M7U0G2, M7TLF8
16	4	16	30	Bcarh1, Bchem15, M7TTU4, Bcaim1, Bcnfs1, Bctps1, Bcgal10, Bcsdh7, Bcugp1, M7UN73, M7UWL1, Bcnfu1, Bcyak1, Bchem2, Bcrim15, Bctre1
17	4	4	6	M7UN92, M7U9L0, M7TF67, M7TW25
18	3.895	20	37	Bcuga1, M7UDW8, M7TR19, Bcdga1, Bcshm2, Bcmsc1, M7UZ84, Bcarg5, Bcade12, Bcetr1, Bctps2, M7TQE9, M7U123, Bcmet12, M7UVX0, M7V1C3, M7U3L2, M7U1N9, M7U7Y4, Bcfas2
19	3.333	10	15	Bcsrp72, Bcsec63, Bcalg6, Bcpef1, Bcgtb1, Bcsec13, Bcpom33, Bccne1, Bchrd3, Bcalg12
20	3.143	15	22	M7UXQ5, Bcprx9, Bcgdi1, M7TKF5, Bcccp1, M7TVF7, Bcgcv3, Bcgpx3, M7UDQ3, M7U7P7, Bcgad1, Bcprx8, M7U1L8, Bcprx1, Bcchc1
21	3	3	3	Bcmrpl4, Bcrsm24, Bcrsm23
22	3	3	3	Bcssd1, Bcrrp45, Bcski3
23	3	3	3	Bcpdi1, Bcwbp1, M7TM38
24	3	3	3	Bchfd1, M7TWD9, Bcpro2
25	3	5	6	Bcilv6, Bchis4, M7TZA5, Bclys1, M7U6M9
26	3	3	3	Bcsah1, Bcado1, M7UEC0
27	3	5	6	M7TWP0, Bcopi3, Bcole1, M7U120, M7UF35
28	3	3	3	Bcpsa1, Bcalg2, Bcdpm1
29	3	3	3	Bmr3, BcatrD, M7UIS0
30	3	3	3	Bcufd4, M7UKZ6, Bccdc34
31	3	3	3	Bcfas2, M7TWP0, Bcdga1
32	3	5	6	Bclys1, Bchis4, M7U6M9, M7TZA5, Bcilv6
33	3	3	3	Bcprx4, Bcprx3, Bctrx2
34	3	3	3	Bcarg82, Bcvip1, M7U3J5
35	3	3	3	Bmr3, M7UIS0, BcatrD
