# Supplementary material for: Unravelling the Initial Triggers of Botrytis cinerea Infection: First Description of Its Surfactome
Source: J Fungi (Basel). 2021 Nov 29;7(12):1021. doi: 10.3390/jof7121021 (PMC8708654; doi:10.3390/jof7121021)
Supplement: Supplementary file 1 [file jof-07-01021-s001.zip › Supplementary Material Table S6.xlsx]

## Sheet: Exc. or over in TCW 2hpi vs Glu
Accession	Description	Accession	Protein Group IDs	FDR Confidence (Combined)	Exp. q-value	Found in sample									Abundances:									Abundances (Normalized):									Abundances (Grouped):			Abundances (Grouped) CV [%]:			log2 (Abundance Normalized)									Glu/TCW 2hpi
						TCW12 (2hpi)	TCW22 (2hpi)	TCW32 (2hpi)	Glu 1 (5 days)	Glu 2 (5 days)	Glu 3 (5 days)	TCW1 (5 days)	TCW2 (5 days)	TCW3 (5 days)	TCW12 (2hpi)	TCW22 (2hpi)	TCW32 (2hpi)	Glu 1 (5 days)	Glu 2 (5 days)	Glu 3 (5 days)	TCW1 (5 days)	TCW2 (5 days)	TCW3 (5 days)	TCW12 (2hpi)	TCW22 (2hpi)	TCW32 (2hpi)	Glu 1 (5 days)	Glu 2 (5 days)	Glu 3 (5 days)	TCW1 (5 days)	TCW2 (5 days)	TCW3 (5 days)	TCW (2hpi)	Glu (5 days)	TCW (5 days)	TCW (2hpi)	Glu (5 days)	TCW (5 days)	TCW12 (2hpi)	TCW22 (2hpi)	TCW32 (2hpi)	Glu 1 (5 days)	Glu 2 (5 days)	Glu 3 (5 days)	TCW1 (5 days)	TCW2 (5 days)	TCW3 (5 days)	log2FC (Glu/Tcw)	FC (Fold change)
A0A384J6A4	PKS_ER domain-containing protein OS=Botryotinia fuckeliana (strain B05.10) OX=332648 GN=BCIN_01g08220 PE=4 SV=1	A0A384J6A4	564	High	0	Peak Found	High	High	Not Found	Not Found	Not Found	Not Found	Not Found	Not Found	725256	3593410	465394							4.62051e+06	3593410	1.49867e+06							3593410			49.14
A0A384J7P9	EthD domain-containing protein OS=Botryotinia fuckeliana (strain B05.10) OX=332648 GN=BCIN_02g00270 PE=3 SV=1	A0A384J7P9	833	High	0	High	High	High	Not Found	Not Found	Not Found	High	High	Not Found	334361	8.39425e+06	394393				39363.9	60186.4		2.13017e+06	8.39425e+06	1.27003e+06				402960	524876		2.13017e+06		459896	98.91		18.58
A0A384JDY6	Delta-aminolevulinic acid dehydratase OS=Botryotinia fuckeliana (strain B05.10) OX=332648 GN=Bchem2 PE=3 SV=1	A0A384JDY6	333	High	0	Peak Found	High	Peak Found	Not Found	Not Found	Not Found	Not Found	Not Found	Not Found	227014	310998	223157							1.44628e+06	310998	718613							718613			69.69
A0A384JAJ7	Uncharacterized protein OS=Botryotinia fuckeliana (strain B05.10) OX=332648 GN=BCIN_03g00010 PE=4 SV=1	A0A384JAJ7	249	High	0	High	High	High	Not Found	Not Found	Not Found	Not Found	Not Found	Not Found	362405	1.03662e+06	174572							2.30883e+06	1.03662e+06	562160							1.03662e+06			69.34
A0A384J4A8	Bccdc40 OS=Botryotinia fuckeliana (strain B05.10) OX=332648 GN=Bccdc40 PE=4 SV=1	A0A384J4A8	430	High	0	High	High	High	Not Found	Not Found	Not Found	Not Found	Not Found	Not Found
A0A384J6V0	SHSP domain-containing protein OS=Botryotinia fuckeliana (strain B05.10) OX=332648 GN=BCIN_01g09530 PE=3 SV=1	A0A384J6V0	374	High	0	Peak Found	High	High	Not Found	Not Found	Not Found	Not Found	Not Found	Not Found	252621	316935	320052							1.60941e+06	316935	1.03063e+06							1.03063e+06			65.68
A0A384JRV2	Multiprotein-bridging factor 1 OS=Botryotinia fuckeliana (strain B05.10) OX=332648 GN=Bcmbf1 PE=3 SV=1	A0A384JRV2	838	High	0.005	Peak Found	Peak Found	High	Not Found	Not Found	Not Found	Not Found	Not Found	Not Found	57998.7	106108	997937							369502	106108	3.21357e+06							369502			140.12
A0A384J9L6	Bcrps31 OS=Botryotinia fuckeliana (strain B05.10) OX=332648 GN=Bcrps31 PE=3 SV=1	A0A384J9L6	76	High	0	High	High	High	High	High	High	High	High	High	7.0073e+07	4.89209e+08	3.2019e+08	3.44603e+06	2.63473e+06	6.41182e+07	1.02812e+07	8.29571e+06	5.13382e+07	4.46425e+08	4.89209e+08	1.03108e+09	9.9737e+07	4.74558e+07	8.42268e+07	1.05246e+08	7.23456e+07	2.26435e+08	4.89209e+08	8.42268e+07	1.05246e+08	49.71	34.81	60.26	28.7338	28.8659	29.9415	26.5716	25.5001	26.3278	26.6492	26.1084	27.7545	-3.04725	0.120972
A0A384JDL2	Uncharacterized protein OS=Botryotinia fuckeliana (strain B05.10) OX=332648 GN=BCIN_03g06370 PE=4 SV=1	A0A384JDL2	76	High	0	High	High	High	High	High	High	High	High	High	7.0073e+07	4.89209e+08	3.2019e+08	3.44603e+06	2.63473e+06	6.41182e+07	1.02812e+07	8.29571e+06	5.13382e+07	4.46425e+08	4.89209e+08	1.03108e+09	9.9737e+07	4.74558e+07	8.42268e+07	1.05246e+08	7.23456e+07	2.26435e+08	4.89209e+08	8.42268e+07	1.05246e+08	49.71	34.81	60.26	28.7338	28.8659	29.9415	26.5716	25.5001	26.3278	26.6492	26.1084	27.7545	-3.04725	0.120972
A0A384JM89	Ubiquitin OS=Botryotinia fuckeliana (strain B05.10) OX=332648 GN=BCIN_07g01150 PE=3 SV=1	A0A384JM89	76	High	0	High	High	High	High	High	High	High	High	High	7.0073e+07	4.89209e+08	3.2019e+08	3.44603e+06	2.63473e+06	6.41182e+07	1.02812e+07	8.29571e+06	5.13382e+07	4.46425e+08	4.89209e+08	1.03108e+09	9.9737e+07	4.74558e+07	8.42268e+07	1.05246e+08	7.23456e+07	2.26435e+08	4.89209e+08	8.42268e+07	1.05246e+08	49.71	34.81	60.26	28.7338	28.8659	29.9415	26.5716	25.5001	26.3278	26.6492	26.1084	27.7545	-3.04725	0.120972
[truncated: 1 more columns]

## Sheet: Exc. or over in Glu vs TCW 2hpi
Accession	Description	Accession	Protein Group IDs	FDR Confidence (Combined)	Exp. q-value	Found in sample									Abundances:									Abundances (Normalized):									Abundances (Grouped):			Abundances (Grouped) CV [%]:			log2 (Abundance Normalized)									Glu/TCW 2hpi
						TCW12 (2hpi)	TCW22 (2hpi)	TCW32 (2hpi)	Glu 1 (5 days)	Glu 2 (5 days)	Glu 3 (5 days)	TCW1 (5 days)	TCW2 (5 days)	TCW3 (5 days)	TCW12 (2hpi)	TCW22 (2hpi)	TCW32 (2hpi)	Glu 1 (5 days)	Glu 2 (5 days)	Glu 3 (5 days)	TCW1 (5 days)	TCW2 (5 days)	TCW3 (5 days)	TCW12 (2hpi)	TCW22 (2hpi)	TCW32 (2hpi)	Glu 1 (5 days)	Glu 2 (5 days)	Glu 3 (5 days)	TCW1 (5 days)	TCW2 (5 days)	TCW3 (5 days)	TCW (2hpi)	Glu (5 days)	TCW (5 days)	TCW (2hpi)	Glu (5 days)	TCW (5 days)	TCW12 (2hpi)	TCW22 (2hpi)	TCW32 (2hpi)	Glu 1 (5 days)	Glu 2 (5 days)	Glu 3 (5 days)	TCW1 (5 days)	TCW2 (5 days)	TCW3 (5 days)	log2FC (Glu/Tcw)	FC (Fold change)
A0A384JRI3	SGL domain-containing protein OS=Botryotinia fuckeliana (strain B05.10) OX=332648 GN=BCIN_09g00770 PE=4 SV=1	A0A384JRI3	78	High	0	Not Found	Not Found	Not Found	High	High	High	Not Found	Not Found	Not Found
A0A384J9F2	Bcrpt6 OS=Botryotinia fuckeliana (strain B05.10) OX=332648 GN=Bcrpt6 PE=3 SV=1	A0A384J9F2	143	High	0	Not Found	Not Found	Not Found	Peak Found	Peak Found	High	Not Found	Not Found	Peak Found				411584	858464	3.90557e+06			9018840				1.19123e+07	1.54623e+07	5.13042e+06			3.9779e+07		1.19123e+07	3.9779e+07		48.45
A0A384JBQ3	Bcptc1 OS=Botryotinia fuckeliana (strain B05.10) OX=332648 GN=Bcptc1 PE=3 SV=1	A0A384JBQ3	152	High	0	Not Found	Not Found	Not Found	Peak Found	Peak Found	Peak Found	Not Found	Not Found	High				3902.23	81386.3	150134			463952				112941	1.4659e+06	197219			2.04633e+06		197219	2.04633e+06		128.03
A0A384K788	Bcssd1 OS=Botryotinia fuckeliana (strain B05.10) OX=332648 GN=Bcssd1 PE=4 SV=1	A0A384K788	175	High	0	Not Found	Not Found	Not Found	Peak Found	Peak Found	High	High	Not Found	High				44507.2	64172.3	259938			77748.2				1.28815e+06	1.15584e+06	341459			342921		1.15584e+06	342921		55.22
A0A384K7E7	Bcssd1 OS=Botryotinia fuckeliana (strain B05.10) OX=332648 GN=Bcssd1 PE=4 SV=1	A0A384K7E7	175	High	0	Not Found	Not Found	Not Found	Peak Found	Peak Found	High	High	Not Found	High				44507.2	64172.3	259938			77748.2				1.28815e+06	1.15584e+06	341459			342921		1.15584e+06	342921		55.22
A0A384J7D3	26S proteasome regulatory subunit RPN2 OS=Botryotinia fuckeliana (strain B05.10) OX=332648 GN=Bcrpn2 PE=3 SV=1	A0A384J7D3	262	High	0	Not Found	Not Found	Not Found	Peak Found	High	High	Not Found	Not Found	Not Found				28919.2	107933	436576							836997	1.94404e+06	573494					836997			65.04
A0A384JR28	Importin subunit alpha OS=Botryotinia fuckeliana (strain B05.10) OX=332648 GN=Bcsrp1 PE=3 SV=1	A0A384JR28	269	High	0.004	Not Found	Not Found	Not Found	Peak Found	Peak Found	High	Peak Found	Not Found	High				15205.2	45313.1	182716	89225.4		127198				440077	816162	240019	913382		561027		440077	715844		58.65	33.8
A0A384JR40	Importin subunit alpha OS=Botryotinia fuckeliana (strain B05.10) OX=332648 GN=Bcsrp1 PE=3 SV=1	A0A384JR40	269	High	0.004	Not Found	Not Found	Not Found	Peak Found	Peak Found	High	Peak Found	Not Found	High				15205.2	45313.1	182716	89225.4		127198				440077	816162	240019	913382		561027		440077	715844		58.65	33.8
A0A384J8Y7	ATP synthase subunit 4 OS=Botryotinia fuckeliana (strain B05.10) OX=332648 GN=Bcatp4 PE=3 SV=1	A0A384J8Y7	338	High	0	Not Found	Not Found	Not Found	Peak Found	Peak Found	High	Not Found	Not Found	Peak Found				17693.6	73028.5	304160			56471.2				512097	1.31536e+06	399550			249075		512097	249075		67.28
A0A384J4T0	3-phytase OS=Botryotinia fuckeliana (strain B05.10) OX=332648 GN=BCIN_01g02910 PE=3 SV=1	A0A384J4T0	376	High	0	Not Found	Not Found	Not Found	High	Peak Found	High	Not Found	Not Found	Not Found				98692.2	53206								2.8564e+06	958326						1.6545e+06			70.37
A0A384J9Y3	Aconitate hydratase, mitochondrial OS=Botryotinia fuckeliana (strain B05.10) OX=332648 GN=Bcaco1 PE=3 SV=1	A0A384J9Y3	579	High	0	Not Found	Not Found	Not Found	High	High	High	High	Peak Found	High				483027	528786	1.72996e+06	285641	102100	970732				1.398e+07	9.52428e+06	2.2725e+06	2.92405e+06	890403	4.28157e+06		9.52428e+06	2.92405e+06		68.77	63.25
A0A384J5D0	Sulfate adenylyltransferase OS=Botryotinia fuckeliana (strain B05.10) OX=332648 GN=Bcmet3 PE=3 SV=1	A0A384J5D0	639	High	0.007	Not Found	Not Found	Not Found	Peak Found	Peak Found	Peak Found	Peak Found	Peak Found	High				14717.6	16158.1	30138.9	395886	64722.8	463209				425966	291034	39591	4.0526e+06	564438	2.04306e+06		291034	2.04306e+06		77.75	78.86
A0A384J5Q0	FA_desaturase domain-containing protein OS=Botryotinia fuckeliana (strain B05.10) OX=332648 GN=BCIN_01g05120 PE=4 SV=1	A0A384J5Q0	858	High	0	Not Found	Not Found	Not Found	Peak Found	High	High	High	Not Found	Peak Found				11584.4	124997	100106			399302				335282	2.2514e+06	131501			1.76118e+06		335282	1.76118e+06		129.08
A0A384JS93	Uncharacterized protein OS=Botryotinia fuckeliana (strain B05.10) OX=332648 GN=BCIN_09g02470 PE=4 SV=1	A0A384JS93	864	High	0	Not Found	Not Found	Not Found	Peak Found	Peak Found	Peak Found	Not Found	Not Found	High				27216.4	59570.8	28907.1			1.28894e+06				787713	1.07296e+06	37972.8			5.68509e+06		787713	5.68509e+06		84.47
A0A384K2L5	Bcpbp1 OS=Botryotinia fuckeliana (strain B05.10) OX=332648 GN=Bcpbp1 PE=4 SV=1	A0A384K2L5	887	High	0.007	Not Found	Not Found	Not Found	Peak Found	Peak Found	Peak Found	Peak Found	Not Found	High				11053.9	12667.1	139381	75890.9		494933				319929	228154	183093	776879		2.18298e+06		228154	1.30227e+06		28.61	67.18
A0A384JLV2	Elongation factor 2 OS=Botryotinia fuckeliana (strain B05.10) OX=332648 GN=BCIN_07g01540 PE=3 SV=1	A0A384JLV2	354	High	0	High	High	High	High	High	High	High	High	High	1.65866e+06	6.34261e+06	3.6127e+06	1.61672e+06	2.15737e+06	2.01788e+07	5.79069e+06	5.60775e+06	6.38854e+06	1.05671e+07	6.34261e+06	1.16337e+07	4.67919e+07	3.88576e+07	2.65073e+07	5.92781e+07	4.89043e+07	2.81777e+07	1.05671e+07	3.88576e+07	4.89043e+07	29.41	27.34	34.84	23.3331	22.5966	23.4718	25.4798	25.2117	24.6599	25.821	25.5435	24.7481	1.98327	3.95389
[truncated: 1 more columns]

## Sheet: Exc. or over in TCW 5day vs Glu
Accession	Description	Accession	Protein Group IDs	FDR Confidence (Combined)	Exp. q-value	Found in sample									Abundances:									Abundances (Normalized):									Abundances (Grouped):			Abundances (Grouped) CV [%]:
						TCW12 (2hpi)	TCW22 (2hpi)	TCW32 (2hpi)	Glu 1 (5 days)	Glu 2 (5 days)	Glu 3 (5 days)	TCW1 (5 days)	TCW2 (5 days)	TCW3 (5 days)	TCW12 (2hpi)	TCW22 (2hpi)	TCW32 (2hpi)	Glu 1 (5 days)	Glu 2 (5 days)	Glu 3 (5 days)	TCW1 (5 days)	TCW2 (5 days)	TCW3 (5 days)	TCW12 (2hpi)	TCW22 (2hpi)	TCW32 (2hpi)	Glu 1 (5 days)	Glu 2 (5 days)	Glu 3 (5 days)	TCW1 (5 days)	TCW2 (5 days)	TCW3 (5 days)	TCW (2hpi)	Glu (5 days)	TCW (5 days)	TCW (2hpi)	Glu (5 days)	TCW (5 days)
A0A384JIZ5	Bctpp2 OS=Botryotinia fuckeliana (strain B05.10) OX=332648 GN=Bctpp2 PE=4 SV=1	A0A384JIZ5	688	High	0	Not Found	Not Found	Peak Found	Not Found	Not Found	Not Found	High	High	High			324574				707538	951119	172779			1.0452e+06				7.24292e+06	8.29457e+06	762072	1.0452e+06		7.24292e+06			75.08
A0A384K1D6	Uncharacterized protein OS=Botryotinia fuckeliana (strain B05.10) OX=332648 GN=BCIN_13g04850 PE=4 SV=1	A0A384K1D6	664	High	0	Not Found	Not Found	Not Found	Not Found	Not Found	Not Found	High	High	High							786116	1.26569e+06	848271							8.0473e+06	1.10379e+07	3.74144e+06			8.0473e+06			48.21
A0A384JZR6	Uncharacterized protein OS=Botryotinia fuckeliana (strain B05.10) OX=332648 GN=BCIN_12g06220 PE=4 SV=1	A0A384JZR6	720	High	0	Peak Found	Not Found	Not Found	Not Found	Not Found	Not Found	Peak Found	Peak Found	High	42290.1						51678.3	47459.3	1.57841e+06	269424						529020	413886	6.96185e+06	269424		529020			142.23
A0A384JA33	Arabinan endo-1,5-alpha-L-arabinosidase OS=Botryotinia fuckeliana (strain B05.10) OX=332648 GN=Bcara1 PE=3 SV=1	A0A384JA33	1055	High	0	Not Found	Peak Found	Not Found	Not Found	Not Found	Not Found	Peak Found	High	Peak Found		16291.7					6590.56	189059	57927.5		16291.7					67466.2	1.64875e+06	255499	16291.7		255499			131.43
P00883	Fructose-bisphosphate aldolase A (MW-Marker) OS=Oryctolagus cuniculus GN=ALDOA PE=1 SV=2	P00883	641	High	0.004	High	High	Not Found	Not Found	Not Found	Not Found	Peak Found	Peak Found	Peak Found	696338	306108					63831.9	60875.6	52928.4	4.43628e+06	306108					653434	530887	233449	1.16532e+06		530887	123.16		45.7
A0A384JJN9	Uncharacterized protein OS=Botryotinia fuckeliana (strain B05.10) OX=332648 GN=BCIN_06g00610 PE=4 SV=1	A0A384JJN9	540	High	0.007	Not Found	Peak Found	Not Found	Not Found	Not Found	Not Found	Peak Found	Peak Found	High		37505.3					10369.8	27052.2	335560		37505.3					106154	235918	1.48004e+06	37505.3		235918			124.89

## Sheet: Exc. over in Glu vs TCW 5day
Accession	Description	Accession	Protein Group IDs	FDR Confidence (Combined)	Exp. q-value	Found in sample									Abundances:									Abundances (Normalized):									Abundances (Grouped):			Abundances (Grouped) CV [%]:
						TCW12 (2hpi)	TCW22 (2hpi)	TCW32 (2hpi)	Glu 1 (5 days)	Glu 2 (5 days)	Glu 3 (5 days)	TCW1 (5 days)	TCW2 (5 days)	TCW3 (5 days)	TCW12 (2hpi)	TCW22 (2hpi)	TCW32 (2hpi)	Glu 1 (5 days)	Glu 2 (5 days)	Glu 3 (5 days)	TCW1 (5 days)	TCW2 (5 days)	TCW3 (5 days)	TCW12 (2hpi)	TCW22 (2hpi)	TCW32 (2hpi)	Glu 1 (5 days)	Glu 2 (5 days)	Glu 3 (5 days)	TCW1 (5 days)	TCW2 (5 days)	TCW3 (5 days)	TCW (2hpi)	Glu (5 days)	TCW (5 days)	TCW (2hpi)	Glu (5 days)	TCW (5 days)
A0A384J4T0	3-phytase OS=Botryotinia fuckeliana (strain B05.10) OX=332648 GN=BCIN_01g02910 PE=3 SV=1	A0A384J4T0	376	High	0	Not Found	Not Found	Not Found	High	Peak Found	High	Not Found	Not Found	Not Found				98692.2	53206								2.8564e+06	958326						1.6545e+06			70.37
A0A384J7D3	26S proteasome regulatory subunit RPN2 OS=Botryotinia fuckeliana (strain B05.10) OX=332648 GN=Bcrpn2 PE=3 SV=1	A0A384J7D3	262	High	0	Not Found	Not Found	Not Found	Peak Found	High	High	Not Found	Not Found	Not Found				28919.2	107933	436576							836997	1.94404e+06	573494					836997			65.04
A0A384JBG1	Bcdid4 OS=Botryotinia fuckeliana (strain B05.10) OX=332648 GN=Bcdid4 PE=4 SV=1	A0A384JBG1	18	High	0	High	High	Not Found	Peak Found	High	High	Not Found	Not Found	Not Found	149475	336516		119497	88593.8	397847				952285	336516		3.45855e+06	1.59572e+06	522619				566092	1.59572e+06		67.57	79.91
A0A384JFP6	Uncharacterized protein OS=Botryotinia fuckeliana (strain B05.10) OX=332648 GN=BCIN_04g04500 PE=4 SV=1	A0A384JFP6	169	High	0	Peak Found	Peak Found	Peak Found	Peak Found	High	High	Not Found	Not Found	Not Found	111292	87444	230600	41105.9	278653	979592				709027	87444	742579	1.18971e+06	5.01898e+06	1.28681e+06				709027	1.28681e+06		71.92	87.39
A0A384JGL7	Aldo_ket_red domain-containing protein OS=Botryotinia fuckeliana (strain B05.10) OX=332648 GN=BCIN_05g00010 PE=4 SV=1	A0A384JGL7	141	High	0.007	Not Found	Not Found	Peak Found	High	Peak Found	Peak Found	Not Found	Not Found	Not Found			166599	142931	80349.7	51401.5						536483	4.1368e+06	1.44723e+06	67521.9				536483	1.44723e+06			109.85
A0A384JRI3	SGL domain-containing protein OS=Botryotinia fuckeliana (strain B05.10) OX=332648 GN=BCIN_09g00770 PE=4 SV=1	A0A384JRI3	78	High	0	Not Found	Not Found	Not Found	High	High	High	Not Found	Not Found	Not Found
A0A384JUZ5	Carboxypeptidase OS=Botryotinia fuckeliana (strain B05.10) OX=332648 GN=Bccp4 PE=3 SV=1	A0A384JUZ5	488	High	0.005	Not Found	Peak Found	Not Found	Peak Found	High	Peak Found	Not Found	Not Found	Not Found		72704.9		3704.3	227618	44933.4					72704.9		107212	4.09975e+06	59025.2				72704.9	107212			163.09
A0A384K2B8	Bcaif1 OS=Botryotinia fuckeliana (strain B05.10) OX=332648 GN=Bcaif1 PE=4 SV=1	A0A384K2B8	632	High	0	Not Found	High	Peak Found	Peak Found	Peak Found	High	Not Found	Not Found	Not Found		1.39058e+06	177298	1.12323e+06	105299	3.10973e+06					1.39058e+06	570937	3.25091e+07	1.8966e+06	4.08499e+06				891028	4.08499e+06		59.09	133.1
A0A384K5Z2	ERF-3 OS=Botryotinia fuckeliana (strain B05.10) OX=332648 GN=Bcsup35 PE=3 SV=1	A0A384K5Z2	185	High	0	High	High	Peak Found	Peak Found	Peak Found	High	Not Found	Not Found	Not Found	298159	1.08424e+06	233389	65158.5	71416	1.03999e+06				1.89953e+06	1.08424e+06	751562	1.88585e+06	1.28632e+06	1.36615e+06				1.08424e+06	1.36615e+06		47.44	21.52

## Sheet: Exc. or over in TCW 2hpi
Accession	Description	Accession	Protein Group IDs	FDR Confidence (Combined)	Exp. q-value	Found in sample									Abundances:									Abundances (Normalized):									Abundances (Grouped):			Abundances (Grouped) CV [%]:
						TCW12 (2hpi)	TCW22 (2hpi)	TCW32 (2hpi)	Glu 1 (5 days)	Glu 2 (5 days)	Glu 3 (5 days)	TCW1 (5 days)	TCW2 (5 days)	TCW3 (5 days)	TCW12 (2hpi)	TCW22 (2hpi)	TCW32 (2hpi)	Glu 1 (5 days)	Glu 2 (5 days)	Glu 3 (5 days)	TCW1 (5 days)	TCW2 (5 days)	TCW3 (5 days)	TCW12 (2hpi)	TCW22 (2hpi)	TCW32 (2hpi)	Glu 1 (5 days)	Glu 2 (5 days)	Glu 3 (5 days)	TCW1 (5 days)	TCW2 (5 days)	TCW3 (5 days)	TCW (2hpi)	Glu (5 days)	TCW (5 days)	TCW (2hpi)	Glu (5 days)	TCW (5 days)
A0A384J6A4	PKS_ER domain-containing protein OS=Botryotinia fuckeliana (strain B05.10) OX=332648 GN=BCIN_01g08220 PE=4 SV=1	A0A384J6A4	564	High	0	Peak Found	High	High	Not Found	Not Found	Not Found	Not Found	Not Found	Not Found	725256	3593410	465394							4.62051e+06	3593410	1.49867e+06							3593410			49.14
A0A384JDY6	Delta-aminolevulinic acid dehydratase OS=Botryotinia fuckeliana (strain B05.10) OX=332648 GN=Bchem2 PE=3 SV=1	A0A384JDY6	333	High	0	Peak Found	High	Peak Found	Not Found	Not Found	Not Found	Not Found	Not Found	Not Found	227014	310998	223157							1.44628e+06	310998	718613							718613			69.69
A0A384JAJ7	Uncharacterized protein OS=Botryotinia fuckeliana (strain B05.10) OX=332648 GN=BCIN_03g00010 PE=4 SV=1	A0A384JAJ7	249	High	0	High	High	High	Not Found	Not Found	Not Found	Not Found	Not Found	Not Found	362405	1.03662e+06	174572							2.30883e+06	1.03662e+06	562160							1.03662e+06			69.34
A0A384J4A8	Bccdc40 OS=Botryotinia fuckeliana (strain B05.10) OX=332648 GN=Bccdc40 PE=4 SV=1	A0A384J4A8	430	High	0	High	High	High	Not Found	Not Found	Not Found	Not Found	Not Found	Not Found
A0A384J6V0	SHSP domain-containing protein OS=Botryotinia fuckeliana (strain B05.10) OX=332648 GN=BCIN_01g09530 PE=3 SV=1	A0A384J6V0	374	High	0	Peak Found	High	High	Not Found	Not Found	Not Found	Not Found	Not Found	Not Found	252621	316935	320052							1.60941e+06	316935	1.03063e+06							1.03063e+06			65.68
A0A384JRV2	Multiprotein-bridging factor 1 OS=Botryotinia fuckeliana (strain B05.10) OX=332648 GN=Bcmbf1 PE=3 SV=1	A0A384JRV2	838	High	0.005	Peak Found	Peak Found	High	Not Found	Not Found	Not Found	Not Found	Not Found	Not Found	57998.7	106108	997937							369502	106108	3.21357e+06							369502			140.12

## Sheet: Exc. or over in TCW 5days
Accession	Description	Accession	Protein Group IDs	FDR Confidence (Combined)	Exp. q-value	Found in sample									Abundances:									Abundances (Normalized):									Abundances (Grouped):			Abundances (Grouped) CV [%]:
						TCW12 (2hpi)	TCW22 (2hpi)	TCW32 (2hpi)	Glu 1 (5 days)	Glu 2 (5 days)	Glu 3 (5 days)	TCW1 (5 days)	TCW2 (5 days)	TCW3 (5 days)	TCW12 (2hpi)	TCW22 (2hpi)	TCW32 (2hpi)	Glu 1 (5 days)	Glu 2 (5 days)	Glu 3 (5 days)	TCW1 (5 days)	TCW2 (5 days)	TCW3 (5 days)	TCW12 (2hpi)	TCW22 (2hpi)	TCW32 (2hpi)	Glu 1 (5 days)	Glu 2 (5 days)	Glu 3 (5 days)	TCW1 (5 days)	TCW2 (5 days)	TCW3 (5 days)	TCW (2hpi)	Glu (5 days)	TCW (5 days)	TCW (2hpi)	Glu (5 days)	TCW (5 days)
A0A384K1D6	Uncharacterized protein OS=Botryotinia fuckeliana (strain B05.10) OX=332648 GN=BCIN_13g04850 PE=4 SV=1	A0A384K1D6	664	High	0	Not Found	Not Found	Not Found	Not Found	Not Found	Not Found	High	High	High							786116	1.26569e+06	848271							8.0473e+06	1.10379e+07	3.74144e+06			8.0473e+06			48.21

## Sheet: Exc. or over GLU
Accession	Description	Accession	Protein Group IDs	FDR Confidence (Combined)	Exp. q-value	Found in sample									Abundances:									Abundances (Normalized):									Abundances (Grouped):			Abundances (Grouped) CV [%]:
						TCW12 (2hpi)	TCW22 (2hpi)	TCW32 (2hpi)	Glu 1 (5 days)	Glu 2 (5 days)	Glu 3 (5 days)	TCW1 (5 days)	TCW2 (5 days)	TCW3 (5 days)	TCW12 (2hpi)	TCW22 (2hpi)	TCW32 (2hpi)	Glu 1 (5 days)	Glu 2 (5 days)	Glu 3 (5 days)	TCW1 (5 days)	TCW2 (5 days)	TCW3 (5 days)	TCW12 (2hpi)	TCW22 (2hpi)	TCW32 (2hpi)	Glu 1 (5 days)	Glu 2 (5 days)	Glu 3 (5 days)	TCW1 (5 days)	TCW2 (5 days)	TCW3 (5 days)	TCW (2hpi)	Glu (5 days)	TCW (5 days)	TCW (2hpi)	Glu (5 days)	TCW (5 days)
A0A384J7D3	26S proteasome regulatory subunit RPN2 OS=Botryotinia fuckeliana (strain B05.10) OX=332648 GN=Bcrpn2 PE=3 SV=1	A0A384J7D3	262	High	0	Not Found	Not Found	Not Found	Peak Found	High	High	Not Found	Not Found	Not Found				28919.2	107933	436576							836997	1.94404e+06	573494					836997			65.04
A0A384JRI3	SGL domain-containing protein OS=Botryotinia fuckeliana (strain B05.10) OX=332648 GN=BCIN_09g00770 PE=4 SV=1	A0A384JRI3	78	High	0	Not Found	Not Found	Not Found	High	High	High	Not Found	Not Found	Not Found
A0A384J4T0	3-phytase OS=Botryotinia fuckeliana (strain B05.10) OX=332648 GN=BCIN_01g02910 PE=3 SV=1	A0A384J4T0	376	High	0	Not Found	Not Found	Not Found	High	Peak Found	High	Not Found	Not Found	Not Found				98692.2	53206								2.8564e+06	958326						1.6545e+06			70.37

## Sheet: Common non-regulated in all
Accession	Description	Accession	Protein Group IDs	FDR Confidence (Combined)	Exp. q-value	Found in sample									Abundances:									Abundances (Normalized):									Abundances (Grouped):			Abundances (Grouped) CV [%]:
						TCW12 (2hpi)	TCW22 (2hpi)	TCW32 (2hpi)	Glu 1 (5 days)	Glu 2 (5 days)	Glu 3 (5 days)	TCW1 (5 days)	TCW2 (5 days)	TCW3 (5 days)	TCW12 (2hpi)	TCW22 (2hpi)	TCW32 (2hpi)	Glu 1 (5 days)	Glu 2 (5 days)	Glu 3 (5 days)	TCW1 (5 days)	TCW2 (5 days)	TCW3 (5 days)	TCW12 (2hpi)	TCW22 (2hpi)	TCW32 (2hpi)	Glu 1 (5 days)	Glu 2 (5 days)	Glu 3 (5 days)	TCW1 (5 days)	TCW2 (5 days)	TCW3 (5 days)	TCW (2hpi)	Glu (5 days)	TCW (5 days)	TCW (2hpi)	Glu (5 days)	TCW (5 days)
A0A384J3V1	Bcboa17 OS=Botryotinia fuckeliana (strain B05.10) OX=332648 GN=Bcboa17 PE=3 SV=1	A0A384J3V1	418	High	0	Peak Found	Peak Found	Peak Found	High	High	High	High	Peak Found	Peak Found	974288	1.38527e+06	72431.3	448813	92920.7	351691	1.39648e+06	932633	527781	6.20706e+06	1.38527e+06	233244	1.29898e+07	1.67365e+06	461987	1.42955e+07	8.13335e+06	2.32786e+06	1.38527e+06	1.67365e+06	8.13335e+06	121.49	137.05	72.52
A0A384J4F1	40S ribosomal protein S4 OS=Botryotinia fuckeliana (strain B05.10) OX=332648 GN=BCIN_01g01800 PE=3 SV=1	A0A384J4F1	673	High	0	Peak Found	High	Peak Found	Peak Found	Peak Found	High	High	High	High	39482184	1.13132e+08	12680214	698476	81864312	6.84807e+07	5.02907e+07	6.49194e+07	8.92097e+06	2.51536e+08	1.13132e+08	4.0833e+07	2.02157e+07	1.47451e+09	8.99574e+07	5.14816e+08	5.66153e+08	3.93474e+07	1.13132e+08	8.99574e+07	5.14816e+08	79.21	155.28	77.78
A0A384J4H5	Translation machinery-associated protein 22 OS=Botryotinia fuckeliana (strain B05.10) OX=332648 GN=BCIN_01g02050 PE=3 SV=1	A0A384J4H5	388	High	0	High	High	High	Peak Found	Peak Found	High	High	Peak Found	High	1.10122e+06	4.24623e+06	2.35888e+06	2172.63	192018	3.77845e+06	1.65335e+06	843763	335560	7.01574e+06	4.24623e+06	7.5961e+06	62881.4	3.45856e+06	4.96343e+06	1.6925e+07	7.35833e+06	1.48004e+06	7.01574e+06	3.45856e+06	7.35833e+06	28.48	88.76	90.77
A0A384J4N4	14_3_3 domain-containing protein OS=Botryotinia fuckeliana (strain B05.10) OX=332648 GN=BCIN_01g02580 PE=3 SV=1	A0A384J4N4	307	High	0	High	High	High	High	High	High	High	High	High	1.17288e+06	3.86722e+06	1.10067e+06	1.70041e+06	953255	1.11871e+07	1.55879e+06	176367	2.03305e+06	7.47226e+06	3.86722e+06	3.54439e+06	4.92143e+07	1.71696e+07	1.46955e+07	1.5957e+07	1.53807e+06	8.9671e+06	3.86722e+06	1.71696e+07	8.9671e+06	43.95	71.24	81.75
A0A384J4P9	Uncharacterized protein OS=Botryotinia fuckeliana (strain B05.10) OX=332648 GN=BCIN_01g02620 PE=4 SV=1	A0A384J4P9	834	High	0	High	High	Peak Found	High	Peak Found	High	High	Peak Found	High	261969	1.84901e+06	1.14292e+06	768790	713711	3.05923e+06	471926	260746	2.24988e+06	1.66897e+06	1.84901e+06	3.68046e+06	2.22508e+07	1.28551e+07	4.01865e+06	4.83101e+06	2.27393e+06	9.92345e+06	1.84901e+06	1.28551e+07	4.83101e+06	46.39	69.91	68.61
A0A384J4S4	Uncharacterized protein OS=Botryotinia fuckeliana (strain B05.10) OX=332648 GN=BCIN_01g02810 PE=4 SV=1	A0A384J4S4	656	High	0.005	Peak Found	High	Peak Found	Peak Found	Peak Found	High	Peak Found	Peak Found	High	199389	910051	279065	18583.4	80426.1	386526	290295	91086.8	254033	1.27028e+06	910051	898649	537850	1.4486e+06	507747	2.97169e+06	794354	1.12045e+06	910051	537850	1.12045e+06	20.59	64.32	72.1
A0A384J4W3	Inorganic diphosphatase OS=Botryotinia fuckeliana (strain B05.10) OX=332648 GN=Bcipp1 PE=3 SV=1	A0A384J4W3	955	High	0	High	High	High	High	High	High	High	High	High	1.9898e+06	1.24297e+07	7.32176e+06	557613	537669	5.02038e+07	1.3126e+06	3.32287e+06	6.38996e+06	1.26767e+07	1.24297e+07	2.35776e+07	1.61387e+07	9.68427e+06	6.59485e+07	1.34368e+07	2.89782e+07	2.8184e+07	1.26767e+07	1.61387e+07	2.8184e+07	39.23	100.65	37.19
A0A384J564	UTP--glucose-1-phosphate uridylyltransferase OS=Botryotinia fuckeliana (strain B05.10) OX=332648 GN=Bcugp1 PE=3 SV=1	A0A384J564	809	High	0	High	High	Peak Found	Peak Found	High	High	Peak Found	High	High		244359	81901.9	107676		2.38925e+07	223583	444065	10609625		244359	263741	3.11642e+06		3.13856e+07	2.28877e+06	3.87263e+06	4.67955e+07	253865	9.88994e+06	3.87263e+06	5.39	115.87	143.05
A0A384J5C5	Uncharacterized protein OS=Botryotinia fuckeliana (strain B05.10) OX=332648 GN=BCIN_01g04600 PE=3 SV=1	A0A384J5C5	668	High	0.004	Peak Found	Peak Found	Peak Found	Peak Found	High	High	High	Peak Found	High	73132.7	574372	373432	11957.7	487574	1.43742e+06	1.25423e+06	356099	655942	465919	574372	1.20253e+06	346085	8.78199e+06	1.88822e+06	1.28393e+07	3.10549e+06	2.89314e+06	574372	1.88822e+06	3.10549e+06	53.2	122.33	90.49
A0A384J5E9	Aminopeptidase OS=Botryotinia fuckeliana (strain B05.10) OX=332648 GN=BCIN_01g05060 PE=3 SV=1	A0A384J5E9	897	High	0	Peak Found	High	Peak Found	Peak Found	Peak Found	High	Peak Found	Peak Found	High	1.11453e+06	1.74885e+06	1.74901e+06	239353	23154.7	1.62664e+06	37007.8	1.7407e+06	516592	7.10054e+06	1.74885e+06	5.63218e+06	6.92747e+06	417053	2.13678e+06	378842	1.51803e+07	2.27851e+06	5.63218e+06	2.13678e+06	2.27851e+06	57.28	106.75	135.45
A0A384J5N3	Aminopeptidase OS=Botryotinia fuckeliana (strain B05.10) OX=332648 GN=BCIN_01g05060 PE=3 SV=1	A0A384J5N3	897	High	0	Peak Found	High	Peak Found	Peak Found	Peak Found	High	Peak Found	Peak Found	High	1.11453e+06	1.74885e+06	1.74901e+06	239353	23154.7	1.62664e+06	37007.8	1.7407e+06	516592	7.10054e+06	1.74885e+06	5.63218e+06	6.92747e+06	417053	2.13678e+06	378842	1.51803e+07	2.27851e+06	5.63218e+06	2.13678e+06	2.27851e+06	57.28	106.75	135.45
A0A384J5P0	Uncharacterized protein OS=Botryotinia fuckeliana (strain B05.10) OX=332648 GN=BCIN_01g05590 PE=3 SV=1	A0A384J5P0	601	High	0	High	High	High	High	Peak Found	High	High	High	High	6.83348e+06	8.87223e+07	2.71538e+07	2.01508e+06	386962	2.0095e+07	5.783e+06	5.11173e+06	1.42498e+07	4.35352e+07	8.87223e+07	8.74411e+07	5.83215e+07	6.9698e+06	2.63972e+07	5.91993e+07	4.45786e+07	6.28511e+07	8.74411e+07	2.63972e+07	5.91993e+07	35.13	84.84	17.41
A0A384J5T1	GTP-binding nuclear protein OS=Botryotinia fuckeliana (strain B05.10) OX=332648 GN=BCIN_01g06220 PE=3 SV=1	A0A384J5T1	58	High	0	High	High	High	High	High	High	High	High	High	2.46516e+07	9.28576e+07	2.52804e+07	3.65854e+06	4.26293e+06	3.58414e+07	1.06869e+07	3.93862e+06	1.77322e+07	1.57052e+08	9.28576e+07	8.14082e+07	1.05888e+08	7.67822e+07	4.70819e+07	1.094e+08	3.43481e+07	7.82105e+07	9.28576e+07	7.67822e+07	7.82105e+07	36.92	38.39	50.96
A0A384J5V2	2-phosphoglycerate dehydratase OS=Botryotinia fuckeliana (strain B05.10) OX=332648 GN=Bcenol1 PE=3 SV=1	A0A384J5V2	89	High	0	High	High	High	High	High	High	High	High	High	874905	2.09828e+07	1.47511e+06	3.51855e+06	595208	1.0412e+08	1.54659e+06	9.30675e+06	4.84611e+06	5.5739e+06	2.09828e+07	4.75015e+06	1.01836e+08	1.07206e+07	1.36773e+08	1.58321e+07	8.11628e+07	2.13746e+07	5.5739e+06	1.01836e+08	2.13746e+07	87.62	78.31	91.81
A0A384J616	Uncharacterized protein OS=Botryotinia fuckeliana (strain B05.10) OX=332648 GN=BCIN_01g06650 PE=3 SV=1	A0A384J616	618	High	0	High	High	Peak Found	Peak Found	Peak Found	High	High	High	Peak Found	2.14109e+06	4.75209e+06	2.64018e+06	141111	52406	1.85354e+06	1.78261e+06	3.08978e+06	815752	1.36406e+07	4.75209e+06	8.50194e+06	4.0841e+06	943916	2.43484e+06	1.82482e+07	2.69455e+07	3.598e+06	8.50194e+06	2.43484e+06	1.82482e+07	49.78	63.14	72.55
A0A384J6E3	Carboxypeptidase OS=Botryotinia fuckeliana (strain B05.10) OX=332648 GN=BCIN_01g06210 PE=3 SV=1	A0A384J6E3	776	High	0.005	Peak Found	High	Peak Found	Peak Found	Peak Found	High	Peak Found	High	High	1.15455e+06	5.23422e+06	1.52373e+06	4.10188e+06	3.69676e+06	7.98838e+06	1.68139e+06	7.25762e+06	2.26107e+06	7.35548e+06	5.23422e+06	4.90672e+06	1.18719e+08	6.65846e+07	1.04937e+07	1.72121e+07	6.32926e+07	9.97282e+06	5.23422e+06	6.65846e+07	1.72121e+07	22.79	82.93	95.9
A0A384J6H0	2-phosphoglycerate dehydratase OS=Botryotinia fuckeliana (strain B05.10) OX=332648 GN=Bcenol1 PE=3 SV=1	A0A384J6H0	89	High	0	High	High	High	High	High	High	High	High	High	874905	2.09828e+07	1.47511e+06	3.51855e+06	595208	1.0412e+08	1.54659e+06	9.30675e+06	4.84611e+06	5.5739e+06	2.09828e+07	4.75015e+06	1.01836e+08	1.07206e+07	1.36773e+08	1.58321e+07	8.11628e+07	2.13746e+07	5.5739e+06	1.01836e+08	2.13746e+07	87.62	78.31	91.81
A0A384J6N9	Bcprx4 OS=Botryotinia fuckeliana (strain B05.10) OX=332648 GN=Bcprx4 PE=3 SV=1	A0A384J6N9	655	High	0	High	High	High	Peak Found	Peak Found	High	Peak Found	Peak Found	High	241768	1.38951e+06	857047	47624.1	38862.5	4.98467e+06	107400	48679.3	210797	1.54027e+06	1.38951e+06	2.75987e+06	1.37836e+06	699976	6.54795e+06	1.09943e+06	424525	929755	1.54027e+06	1.37836e+06	929755	39.62	111.24	42.92
A0A384J6Q7	RRM domain-containing protein OS=Botryotinia fuckeliana (strain B05.10) OX=332648 GN=BCIN_01g07880 PE=4 SV=1	A0A384J6Q7	348	High	0	Peak Found	High	Peak Found	Peak Found	Peak Found	High	High	Peak Found	High	581663	3.44408e+06	1.27435e+06	21372.7	249576	6.71085e+06	934932	709940	1.49364e+06	3.70569e+06	3.44408e+06	4.10366e+06	618581	4.49526e+06	8.81548e+06	9.5707e+06	6.19128e+06	6.58795e+06	3.70569e+06	4.49526e+06	6.58795e+06	8.85	88.31	24.8
A0A384J6R1	Uncharacterized protein OS=Botryotinia fuckeliana (strain B05.10) OX=332648 GN=BCIN_01g07870 PE=4 SV=1	A0A384J6R1	599	High	0	High	High	High	Peak Found	High	High	High	High	High	4804192	2.99807e+07	7.38898e+06	2120.61	1.75852e+06	1.70825e+07	1.17823e+07	4.49037e+06	4.96029e+06	3.06069e+07	2.99807e+07	2.37941e+07	61375.9	3.16738e+07	2.24399e+07	1.20613e+08	3.91599e+07	2.18781e+07	2.99807e+07	2.24399e+07	3.91599e+07	13.39	90.02	87.08
A0A384J6U5	CS domain-containing protein OS=Botryotinia fuckeliana (strain B05.10) OX=332648 GN=BCIN_01g08410 PE=4 SV=1	A0A384J6U5	349	High	0	High	High	High	Peak Found	High	High	High	High	High	979225	1.44084e+07	4.53475e+06	32379.7	318218	7.62413e+06	1.29951e+06	323430	3073566	6.23851e+06	1.44084e+07	1.46029e+07	937152	5.73162e+06	1.00152e+07	1.33029e+07	2.82058e+06	1.35565e+07	1.44084e+07	5.73162e+06	1.33029e+07	40.63	81.66	61.93
A0A384J6W8	Bccne1 OS=Botryotinia fuckeliana (strain B05.10) OX=332648 GN=Bccne1 PE=3 SV=1	A0A384J6W8	944	High	0	High	High	High	Peak Found	High	High	High	High	High	379888	1.49278e+06	683082	13136.6	1.2724e+06	2.13015e+06	858089	339138	1.13472e+06	2.42021e+06	1.49278e+06	2.19967e+06	380208	2.2918e+07	2.7982e+06	8.78407e+06	2.95757e+06	5.00488e+06	2.19967e+06	2.7982e+06	5.00488e+06	23.78	142.24	52.95
A0A384J7C4	14_3_3 domain-containing protein OS=Botryotinia fuckeliana (strain B05.10) OX=332648 GN=BCIN_01g09310 PE=3 SV=1	A0A384J7C4	1005	High	0	High	High	High	High	High	High	High	High	High	1.48157e+06	2.89271e+06	1.64771e+06	581978	4.98974e+06	2.89938e+07	3.47307e+06	1.91417e+06	5.4138e+06	9.43886e+06	2.89271e+06	5.30597e+06	1.68439e+07	8.98732e+07	3.80868e+07	3.55531e+07	1.66932e+07	2.38785e+07	5.30597e+06	3.80868e+07	2.38785e+07	56.31	77.82	37.51
A0A384J7K4	CVNH domain-containing protein OS=Botryotinia fuckeliana (strain B05.10) OX=332648 GN=BCIN_01g10500 PE=4 SV=1	A0A384J7K4	266	High	0	High	High	High	Peak Found	Peak Found	High	High	High	High	6.28589e+06	4.51396e+07	2.6556e+07	1.78438e+07	557217	1.06109e+07	3.48835e+06	1.09191e+06	8.48355e+06	4.00466e+07	4.51396e+07	8.55161e+07	5.16445e+08	1.00364e+07	1.39386e+07	3.57095e+07	9.5224e+06	3.74181e+07	4.51396e+07	1.39386e+07	3.57095e+07	43.78	161.68	56.75
A0A384J7W5	Uncharacterized protein OS=Botryotinia fuckeliana (strain B05.10) OX=332648 GN=BCIN_02g00160 PE=4 SV=1	A0A384J7W5	70	High	0	High	High	High	High	High	High	High	High	High	2.65965e+08	3.00269e+09	6.32905e+08	4.07225e+07	1.50067e+07	2.49571e+09	6.73402e+07	1.31046e+08	8.42158e+07	1.69443e+09	3.00269e+09	2.03809e+09	1.17861e+09	2.70294e+08	3.27841e+09	6.89348e+08	1.14284e+09	3.71447e+08	2.03809e+09	1.17861e+09	6.89348e+08	30.21	97.91	52.78
A0A384J7X5	Nucleoside diphosphate kinase OS=Botryotinia fuckeliana (strain B05.10) OX=332648 GN=Bcynk1 PE=3 SV=1	A0A384J7X5	938	High	0	High	High	High	High	High	High	High	High	High	3.51409e+06	1.05816e+07	3.71392e+06	178330	349426	1.51796e+07	3.0874e+06	1.04066e+06	335641	2.23878e+07	1.05816e+07	1.19596e+07	5.16132e+06	6.29371e+06	1.99402e+07	3.1605e+07	9.07542e+06	1.4804e+06	1.19596e+07	6.29371e+06	9.07542e+06	43.1	78.6	111.48
A0A384J881	Methyltransf_11 domain-containing protein OS=Botryotinia fuckeliana (strain B05.10) OX=332648 GN=BCIN_02g01780 PE=4 SV=1	A0A384J881	614	High	0	High	High	High	High	High	High	High	High	Peak Found	6.01163e+06	1.93657e+07	2.90485e+07	2.40119e+06	4.45516e+06	4.44713e+06	3.87303e+06	2.07315e+06	619310	3.82993e+07	1.93657e+07	9.35424e+07	6.94964e+07	8.02444e+07	5.84182e+06	3.96474e+07	1.80797e+07	2.73156e+06	3.82993e+07	6.94964e+07	1.80797e+07	76.47	77.54	92.02
A0A384J8U8	Uncharacterized protein OS=Botryotinia fuckeliana (strain B05.10) OX=332648 GN=BCIN_02g02980 PE=4 SV=1	A0A384J8U8	299	High	0	Peak Found	High	High	Peak Found	Peak Found	High	Peak Found	Peak Found	Peak Found	406103	1.29454e+06	1.12002e+06	75667.3	30040.2	452235	194982	30339.1	491113	2.58722e+06	1.29454e+06	3.60669e+06	2.19e+06	541072	594064	1.99599e+06	264582	2.16613e+06	2.58722e+06	594064	1.99599e+06	46.42	84.55	71.31
A0A384J9L2	Bchnt1 OS=Botryotinia fuckeliana (strain B05.10) OX=332648 GN=Bchnt1 PE=4 SV=1	A0A384J9L2	598	High	0	High	High	High	Peak Found	High	High	High	High	High	193166	1.14038e+07	2.74257e+06	360519	486224	8.52875e+06	1.22918e+06	3.03675e+06	1.19037e+07	1.23063e+06	1.14038e+07	8.83167e+06	1.04343e+07	8.75767e+06	1.12035e+07	1.25828e+07	2.6483e+07	5.2503e+07	8.83167e+06	1.04343e+07	2.6483e+07	73.93	12.34	66.39
A0A384JA13	Histone H2B OS=Botryotinia fuckeliana (strain B05.10) OX=332648 GN=BCIN_02g06790 PE=3 SV=1	A0A384JA13	1044	High	0	Peak Found	High	Peak Found	High	Peak Found	High	Peak Found	High	Peak Found	2.16471e+06	1.29264e+06	20104.7	2.13953e+07	1812009	1.76603e+06	20577	1.09865e+06	1.72697e+06	1.37911e+07	1.29264e+06	64741.4	6.19234e+08	3.26372e+07	2.31988e+06	210642	9.58114e+06	7.6171e+06	1.29264e+06	3.26372e+07	7.6171e+06	150.42	159.47	85.16
A0A384JA21	1,3-beta-glucanosyltransferase OS=Botryotinia fuckeliana (strain B05.10) OX=332648 GN=Bcgas1 PE=3 SV=1	A0A384JA21	719	High	0	High	High	High	High	High	High	High	High	High	455197	10088709	748955	536019	351272	6.66773e+06	1.76843e+06	2.75833e+06	6.15932e+06	2.9e+06	10088709	2.4118e+06	1.55138e+07	6.32697e+06	8.75884e+06	1.81031e+07	2.4055e+07	2.71667e+07	2.9e+06	8.75884e+06	2.4055e+07	83.73	46.67	19.93
A0A384JA49	Uncharacterized protein OS=Botryotinia fuckeliana (strain B05.10) OX=332648 GN=BCIN_02g07210 PE=4 SV=1	A0A384JA49	360	High	0	High	High	High	High	Peak Found	High	Peak Found	High	Peak Found	2.83869e+06	2.08073e+07	2.66064e+06	74346.2	167655	1.68505e+06	404606	4.33569e+06	697648	1.80849e+07	2.08073e+07	8.56782e+06	2.15177e+06	3.01973e+06	2.21352e+06	4.14187e+06	3.78109e+07	3.07709e+06	1.80849e+07	2.21352e+06	4.14187e+06	40.62	19.67	131.6
A0A384JAS2	Bcrps20 OS=Botryotinia fuckeliana (strain B05.10) OX=332648 GN=Bcrps20 PE=3 SV=1	A0A384JAS2	883	High	0	High	High	High	Peak Found	Peak Found	High	High	High	High	459437	2.09389e+06	1.48656e+06	58748.7	69076	3.13751e+06	3.56853e+06	763579	2.04426e+06	2.92701e+06	2.09389e+06	4.78704e+06	1.70034e+06	1.24417e+06	4.12149e+06	3.65303e+07	6.65905e+06	9.01656e+06	2.92701e+06	1.70034e+06	9.01656e+06	42.17	65.66	95.43
A0A384JBD4	Bcrps5 OS=Botryotinia fuckeliana (strain B05.10) OX=332648 GN=Bcrps5 PE=3 SV=1	A0A384JBD4	270	High	0	High	High	Peak Found	High	High	High	High	High	High	566428	1.80024e+06	240623	518413	1.4325e+06	6.35013e+06	2.31958e+06	806513	750354	3.60863e+06	1.80024e+06	774859	1.50042e+07	2.58016e+07	8.34164e+06	2.37451e+07	7.03347e+06	3.30956e+06	1.80024e+06	1.50042e+07	7.03347e+06	69.61	53.78	95.79
A0A384JBI0	E3 ubiquitin ligase complex SCF subunit OS=Botryotinia fuckeliana (strain B05.10) OX=332648 GN=Bcskp1 PE=3 SV=1	A0A384JBI0	403	High	0	Peak Found	High	Peak Found	High	Peak Found	High	Peak Found	Peak Found	High	34303.4	538895	20593.2	113781	756602	6.82263e+06	71275.8	605256		218542	538895	66314.4	3.29312e+06	1.36276e+07	8.96232e+06	729636	5.27834e+06		218542	8.96232e+06	1.96246e+06	87.85	59.99	107.07
A0A384JBU2	Transaldolase OS=Botryotinia fuckeliana (strain B05.10) OX=332648 GN=BCIN_03g03360 PE=3 SV=1	A0A384JBU2	634	High	0	High	High	High	High	High	High	High	High	High	9.82613e+06	3.34944e+07	2.1724e+07	4.66456e+06	3.67384e+06	6.14327e+07	3.9081e+06	5.68111e+06	884965	6.26009e+07	3.34944e+07	6.9956e+07	1.35004e+08	6.61717e+07	8.06991e+07	4.00064e+07	4.95441e+07	3.90328e+06	6.26009e+07	8.06991e+07	4.00064e+07	34.84	38.61	77.28
A0A384JBX9	Uncharacterized protein OS=Botryotinia fuckeliana (strain B05.10) OX=332648 GN=BCIN_03g03620 PE=3 SV=1	A0A384JBX9	817	High	0	Peak Found	High	Peak Found	High	Peak Found	High	High	High	Peak Found	1.37925e+06	3.8245e+06	260979	312394	224652	1.40017e+06	4.75945e+06	2.41659e+06	801683	8.78702e+06	3.8245e+06	840407	9.04148e+06	4.04634e+06	1.83929e+06	4.87215e+07	2.10747e+07	3.53595e+06	3.8245e+06	4.04634e+06	2.10747e+07	89.52	74.16	93.19
A0A384JCN7	1,2-dihydroxy-3-keto-5-methylthiopentene dioxygenase OS=Botryotinia fuckeliana (strain B05.10) OX=332648 GN=Bcadi1 PE=3 SV=1	A0A384JCN7	872	High	0	High	High	Peak Found	Peak Found	High	High	High	Peak Found	High	1.17137e+06	3.74021e+06	245113	89010	258681	1.73125e+06	1.45274e+06	138215	470537	7.46263e+06	3.74021e+06	789315	2.57618e+06	4.65926e+06	2.2742e+06	1.48714e+07	1.20536e+06	2.07538e+06	3.74021e+06	2.57618e+06	2.07538e+06	83.66	40.97	126.45
A0A384JCP8	Glyoxalase II OS=Botryotinia fuckeliana (strain B05.10) OX=332648 GN=BCIN_03g05490 PE=3 SV=1	A0A384JCP8	538	High	0	High	High	High	High	High	High	High	Peak Found	High	5.79784e+06	7.62975e+07	7.76565e+06	1.69499e+06	3.06047e+06	2.61438e+07	4.79372e+06	621533	1.91426e+07	3.69373e+07	7.62975e+07	2.5007e+07	4.90573e+07	5.5124e+07	3.4343e+07	4.90723e+07	5.42029e+06	8.44314e+07	3.69373e+07	4.90573e+07	4.90723e+07	58.25	23.14	85.47
A0A384JCX1	Uncharacterized protein OS=Botryotinia fuckeliana (strain B05.10) OX=332648 GN=BCIN_03g06600 PE=3 SV=1	A0A384JCX1	84	High	0	High	High	High	High	High	High	High	High	High	3.64314e+06	1.79281e+07	5.63038e+06	1.43675e+06	5.66984e+06	3.47598e+07	1.05222e+07	5.73226e+06	2.0887e+07	2.32099e+07	1.79281e+07	1.8131e+07	4.15833e+07	1.02123e+08	4.5661e+07	1.07714e+08	4.99902e+07	9.21256e+07	1.8131e+07	4.5661e+07	9.21256e+07	15.15	53.61	35.86
A0A384JD40	Bcgst25 OS=Botryotinia fuckeliana (strain B05.10) OX=332648 GN=Bcgst25 PE=4 SV=1	A0A384JD40	775	High	0	High	High	High	High	High	High	High	High	High	2.71624e+06	5.93812e+06	5980932	167021	2.46717e+06	2.10883e+07	3.46115e+06	2.95556e+06	2.26156e+07	1.73048e+07	5.93812e+06	1.92599e+07	4.834e+06	4.44376e+07	2.77019e+07	3.5431e+07	2.5775e+07	9.97499e+07	1.73048e+07	2.77019e+07	3.5431e+07	50.78	77.48	74.95
A0A384JDK9	Bcccg1 OS=Botryotinia fuckeliana (strain B05.10) OX=332648 GN=Bcccg1 PE=4 SV=1	A0A384JDK9	516	High	0	High	High	High	High	High	High	High	High	High	3.80293e+07	2.64805e+08	4.17182e+07	1.52667e+07	286752	2.71036e+08	1.3005e+08	1.38463e+08	1.77442e+06	2.42279e+08	2.64805e+08	1.34341e+08	4.41856e+08	5.16487e+06	3.56037e+08	1.3313e+09	1.20751e+09	7.82636e+06	2.42279e+08	3.56037e+08	1.20751e+09	32.62	86.43	86.11
A0A384JDS5	Bcyrb2 OS=Botryotinia fuckeliana (strain B05.10) OX=332648 GN=Bcyrb2 PE=4 SV=1	A0A384JDS5	945	High	0	High	High	Peak Found	Peak Found	Peak Found	High	High	Peak Found	High	189279	325448	551970	33852.2	119301	939752	485351	149226	701204	1.20587e+06	325448	1.77746e+06	979768	2.14881e+06	1.23447e+06	4.96843e+06	1.30138e+06	3.09277e+06	1.20587e+06	1.23447e+06	3.09277e+06	66.32	42.27	58.76
A0A384JDZ1	HTH APSES-type domain-containing protein OS=Botryotinia fuckeliana (strain B05.10) OX=332648 GN=BCIN_04g00280 PE=3 SV=1	A0A384JDZ1	3	High	0	Peak Found	High	Peak Found	Peak Found	Peak Found	High	High	Peak Found	Peak Found	15461138	1.52983e+07	647697	47811.3	202666	1.2831e+06	115917	219846	153668	9.85008e+07	1.52983e+07	2.08572e+06	1.38378e+06	3.65035e+06	1.68551e+06	1.18662e+06	1.91724e+06	677776	1.52983e+07	1.68551e+06	1.18662e+06	135.32	54.95	49.43
A0A384JDZ2	HTH APSES-type domain-containing protein OS=Botryotinia fuckeliana (strain B05.10) OX=332648 GN=BCIN_04g00280 PE=4 SV=1	A0A384JDZ2	3	High	0	Peak Found	High	Peak Found	Peak Found	Peak Found	High	High	Peak Found	Peak Found	15461138	1.52983e+07	647697	47811.3	202666	1.2831e+06	115917	219846	153668	9.85008e+07	1.52983e+07	2.08572e+06	1.38378e+06	3.65035e+06	1.68551e+06	1.18662e+06	1.91724e+06	677776	1.52983e+07	1.68551e+06	1.18662e+06	135.32	54.95	49.43
A0A384JDZ4	HTH APSES-type domain-containing protein OS=Botryotinia fuckeliana (strain B05.10) OX=332648 GN=BCIN_04g00280 PE=3 SV=1	A0A384JDZ4	3	High	0	Peak Found	High	Peak Found	Peak Found	Peak Found	High	High	Peak Found	Peak Found	15461138	1.52983e+07	647697	47811.3	202666	1.2831e+06	115917	219846	153668	9.85008e+07	1.52983e+07	2.08572e+06	1.38378e+06	3.65035e+06	1.68551e+06	1.18662e+06	1.91724e+06	677776	1.52983e+07	1.68551e+06	1.18662e+06	135.32	54.95	49.43
A0A384JE85	Bcacb1 OS=Botryotinia fuckeliana (strain B05.10) OX=332648 GN=Bcacb1 PE=4 SV=1	A0A384JE85	443	High	0	High	High	High	High	High	High	High	High	High	9.68829e+06	6.64733e+07	2.97361e+07	1.26567e+06	1.96204e+06	6.86553e+07	7.7498e+06	1.72828e+07	5.53751e+06	6.17228e+07	6.64733e+07	9.57564e+07	3.66317e+07	3.53395e+07	9.01867e+07	7.93331e+07	1.50721e+08	2.44241e+07	6.64733e+07	3.66317e+07	7.93331e+07	24.69	57.91	74.66
A0A384JE97	HTH APSES-type domain-containing protein OS=Botryotinia fuckeliana (strain B05.10) OX=332648 GN=BCIN_04g00280 PE=4 SV=1	A0A384JE97	3	High	0	Peak Found	High	Peak Found	Peak Found	Peak Found	High	High	Peak Found	Peak Found	15461138	1.52983e+07	647697	47811.3	202666	1.2831e+06	115917	219846	153668	9.85008e+07	1.52983e+07	2.08572e+06	1.38378e+06	3.65035e+06	1.68551e+06	1.18662e+06	1.91724e+06	677776	1.52983e+07	1.68551e+06	1.18662e+06	135.32	54.95	49.43
A0A384JEA6	HTH APSES-type domain-containing protein OS=Botryotinia fuckeliana (strain B05.10) OX=332648 GN=BCIN_04g00280 PE=3 SV=1	A0A384JEA6	3	High	0	Peak Found	High	Peak Found	Peak Found	Peak Found	High	High	Peak Found	Peak Found	15461138	1.52983e+07	647697	47811.3	202666	1.2831e+06	115917	219846	153668	9.85008e+07	1.52983e+07	2.08572e+06	1.38378e+06	3.65035e+06	1.68551e+06	1.18662e+06	1.91724e+06	677776	1.52983e+07	1.68551e+06	1.18662e+06	135.32	54.95	49.43
A0A384JEC1	HTH APSES-type domain-containing protein OS=Botryotinia fuckeliana (strain B05.10) OX=332648 GN=BCIN_04g00280 PE=3 SV=1	A0A384JEC1	3	High	0	Peak Found	High	Peak Found	Peak Found	Peak Found	High	High	Peak Found	Peak Found	15461138	1.52983e+07	647697	47811.3	202666	1.2831e+06	115917	219846	153668	9.85008e+07	1.52983e+07	2.08572e+06	1.38378e+06	3.65035e+06	1.68551e+06	1.18662e+06	1.91724e+06	677776	1.52983e+07	1.68551e+06	1.18662e+06	135.32	54.95	49.43
A0A384JEF3	HTH APSES-type domain-containing protein OS=Botryotinia fuckeliana (strain B05.10) OX=332648 GN=BCIN_04g00280 PE=3 SV=1	A0A384JEF3	3	High	0	Peak Found	High	Peak Found	Peak Found	Peak Found	High	High	Peak Found	Peak Found	15461138	1.52983e+07	647697	47811.3	202666	1.2831e+06	115917	219846	153668	9.85008e+07	1.52983e+07	2.08572e+06	1.38378e+06	3.65035e+06	1.68551e+06	1.18662e+06	1.91724e+06	677776	1.52983e+07	1.68551e+06	1.18662e+06	135.32	54.95	49.43
A0A384JES1	HTH APSES-type domain-containing protein OS=Botryotinia fuckeliana (strain B05.10) OX=332648 GN=BCIN_04g00280 PE=3 SV=1	A0A384JES1	3	High	0	Peak Found	High	Peak Found	Peak Found	Peak Found	High	High	Peak Found	Peak Found	15461138	1.52983e+07	647697	47811.3	202666	1.2831e+06	115917	219846	153668	9.85008e+07	1.52983e+07	2.08572e+06	1.38378e+06	3.65035e+06	1.68551e+06	1.18662e+06	1.91724e+06	677776	1.52983e+07	1.68551e+06	1.18662e+06	135.32	54.95	49.43
A0A384JEU9	Bcprx1 OS=Botryotinia fuckeliana (strain B05.10) OX=332648 GN=Bcprx1 PE=4 SV=1	A0A384JEU9	510	High	0	Peak Found	High	Peak Found	Peak Found	High	High	High	High	High	233866	719540	153411	108467	258008	4.58609e+06	156985	368424	2.25928e+06	1.48993e+06	719540	494016	3.13933e+06	4.64714e+06	6.02437e+06	1.60702e+06	3.21297e+06	9.96493e+06	719540	4.64714e+06	3.21297e+06	57.95	31.35	89.99
A0A384JF14	H(+)-transporting two-sector ATPase OS=Botryotinia fuckeliana (strain B05.10) OX=332648 GN=Bcvma1 PE=3 SV=1	A0A384JF14	155	High	0	Peak Found	High	Peak Found	High	Peak Found	High	High	Peak Found	Peak Found	398863	483813	130560	117628	384890	2.40936e+06	6.26554e+06	318989	963871	2.5411e+06	483813	420431	3.40445e+06	6.93248e+06	3.16498e+06	6.4139e+07	2.78186e+06	4.25131e+06	483813	3.40445e+06	4.25131e+06	105.05	46.87	147.56
A0A384JF73	AMPK1_CBM domain-containing protein OS=Botryotinia fuckeliana (strain B05.10) OX=332648 GN=BCIN_04g01640 PE=4 SV=1	A0A384JF73	196	High	0	Peak Found	High	High	High	High	High	High	High	High	92617.4	2.83843e+06	235676		31948.8	7.59275e+06	79803.9	569351	480190	590053	2.83843e+06	758927		575449	9.97396e+06	816936	4.96522e+06	2.11795e+06	758927	2.39573e+06	2.11795e+06	89.71	125.99	80.57
A0A384JFR0	Glucoamylase OS=Botryotinia fuckeliana (strain B05.10) OX=332648 GN=BCIN_04g04190 PE=3 SV=1	A0A384JFR0	106	High	0	High	High	High	High	High	High	High	High	High	573543	2.07937e+06	3.09358e+06	28129.2	1.35775e+06	645842	736889	2.8856e+06	817798	3.65397e+06	2.07937e+06	9.96198e+06	814130	2.44552e+07	848389	7.54338e+06	2.51649e+07	3.60703e+06	3.65397e+06	848389	7.54338e+06	79.73	156.67	94.84
A0A384JFV3	Aldo_ket_red domain-containing protein OS=Botryotinia fuckeliana (strain B05.10) OX=332648 GN=BCIN_04g06450 PE=4 SV=1	A0A384JFV3	261	High	0	High	High	High	High	Peak Found	High	High	High	Peak Found	351597	8.18906e+06	1.62547e+06	466700	26823.1	2.44295e+07	585604	512915	540421	2.23998e+06	8.18906e+06	5.23435e+06	1.35075e+07	483128	3.2091e+07	5.9947e+06	4.47306e+06	2.38361e+06	5.23435e+06	1.35075e+07	4.47306e+06	56.97	103.42	42.32
A0A384JFY2	Aldo_ket_red domain-containing protein OS=Botryotinia fuckeliana (strain B05.10) OX=332648 GN=BCIN_04g06450 PE=4 SV=1	A0A384JFY2	261	High	0	High	High	High	High	Peak Found	High	High	High	Peak Found	351597	8.18906e+06	1.62547e+06	466700	26823.1	2.44295e+07	585604	512915	540421	2.23998e+06	8.18906e+06	5.23435e+06	1.35075e+07	483128	3.2091e+07	5.9947e+06	4.47306e+06	2.38361e+06	5.23435e+06	1.35075e+07	4.47306e+06	56.97	103.42	42.32
A0A384JG19	Uncharacterized protein OS=Botryotinia fuckeliana (strain B05.10) OX=332648 GN=BCIN_04g05650 PE=4 SV=1	A0A384JG19	813	High	0	High	High	High	High	High	High	High	High	High	6.34396e+06	3.2793e+07	9.18715e+06	4.50892e+06	9.97302e+06	4.53739e+07	7.07647e+06	8.11914e+06	1.52607e+06	4.04165e+07	3.2793e+07	2.95846e+07	1.305e+08	1.7963e+08	5.96039e+07	7.24403e+07	7.08058e+07	6.73098e+06	3.2793e+07	1.305e+08	7.08058e+07	16.24	48.96	74.96
A0A384JGA3	Bcatx1 OS=Botryotinia fuckeliana (strain B05.10) OX=332648 GN=Bcatx1 PE=4 SV=1	A0A384JGA3	5	High	0	High	High	High	High	High	High	High	High	High	1.68522e+07	1.1556e+08	7.18627e+07	6.08948e+06	5.24186e+06	6.17768e+07	1.67071e+07	4.26857e+06	8.43176e+06	1.07363e+08	1.1556e+08	2.31413e+08	1.76245e+08	9.44142e+07	8.11511e+07	1.71027e+08	3.72256e+07	3.71896e+07	1.1556e+08	9.44142e+07	3.72256e+07	45.81	43.92	94.43
A0A384JGC8	5-methyltetrahydropteroyltriglutamate--homocysteine S-methyltransferase OS=Botryotinia fuckeliana (strain B05.10) OX=332648 GN=Bcmet6 PE=3 SV=1	A0A384JGC8	783	High	0	Peak Found	High	High	High	High	High	High	High	High	1.12547e+06	5.8944e+06	647625	116464	203152	3.47014e+07	1.98591e+06	2.40496e+06	1.04811e+07	7.17021e+06	5.8944e+06	2.08549e+06	3.37076e+06	3.65909e+06	4.55843e+07	2.03294e+07	2.09733e+07	4.62284e+07	5.8944e+06	3.65909e+06	2.09733e+07	52.38	138.49	50.62
A0A384JGG5	Uncharacterized protein OS=Botryotinia fuckeliana (strain B05.10) OX=332648 GN=BCIN_05g00380 PE=4 SV=1	A0A384JGG5	156	High	0	High	High	High	High	Peak Found	High	High	High	High	448256	2.66829e+06	1.60425e+06	66684.8	235386	2.54065e+06	1.52356e+06	559966	2.80945e+06	2.85578e+06	2.66829e+06	5.16603e+06	1.93003e+06	4.23967e+06	3.33744e+06	1.55964e+07	4.88338e+06	1.23915e+07	2.85578e+06	3.33744e+06	1.23915e+07	39.04	36.73	50.18
A0A384JH28	Uncharacterized protein OS=Botryotinia fuckeliana (strain B05.10) OX=332648 GN=BCIN_05g02850 PE=3 SV=1	A0A384JH28	699	High	0	High	High	High	Peak Found	Peak Found	Peak Found	Peak Found	Peak Found	Peak Found	1.23502e+06	4.70657e+06	2.71644e+06	134203	364010	600117	256193	197219	244374	7.86818e+06	4.70657e+06	8.74751e+06	3.88416e+06	6.55641e+06	788324	2.62259e+06	1.71992e+06	1.07785e+06	7.86818e+06	3.88416e+06	1.71992e+06	29.9	77.12	42.95
A0A384JHZ3	Saccharopine dehydrogenase [NAD(+), L-lysine-forming] OS=Botryotinia fuckeliana (strain B05.10) OX=332648 GN=Bclys1 PE=3 SV=1	A0A384JHZ3	1045	High	0	High	High	High	Peak Found	Peak Found	High	High	Peak Found	High	4.48884e+06	1.89127e+07	1.50154e+06	278956	232898	3.31256e+06	1.11318e+06	151075	1.36204e+06	2.85978e+07	1.89127e+07	4.83527e+06	8.07369e+06	4.19487e+06	4.35143e+06	1.13954e+07	1.3175e+06	6.0075e+06	1.89127e+07	4.35143e+06	6.0075e+06	68.48	39.63	80.82
A0A384JIU3	Peptidyl-prolyl cis-trans isomerase OS=Botryotinia fuckeliana (strain B05.10) OX=332648 GN=Bcp1 PE=3 SV=1	A0A384JIU3	259	High	0	High	High	High	High	High	High	High	High	High	6.60483e+07	4.2257e+08	1.74871e+08	1.03384e+07	1.31925e+07	2.13413e+08	5.43098e+07	4.16291e+07	3.29952e+07	4.20785e+08	4.2257e+08	5.63122e+08	2.99219e+08	2.37619e+08	2.80342e+08	5.55958e+08	3.63041e+08	1.45531e+08	4.2257e+08	2.80342e+08	3.63041e+08	17.42	11.59	57.87
A0A384JJ81	40S ribosomal protein S21 OS=Botryotinia fuckeliana (strain B05.10) OX=332648 GN=BCIN_05g08070 PE=3 SV=1	A0A384JJ81	669	High	0	High	High	High	High	Peak Found	High	High	High	High	405974	2.34279e+07	3.1489e+06	369117	412257	2.07261e+07	1.59607e+06	4.14078e+06	1.45328e+07	2.5864e+06	2.34279e+07	1.01401e+07	1.06832e+07	7.4254e+06	2.72261e+07	1.63387e+07	3.61112e+07	6.40991e+07	1.01401e+07	1.06832e+07	3.61112e+07	87.55	70.26	61.77
A0A384JJI5	Uncharacterized protein OS=Botryotinia fuckeliana (strain B05.10) OX=332648 GN=BCIN_06g02540 PE=4 SV=1	A0A384JJI5	563	High	0	High	High	High	Peak Found	Peak Found	High	Peak Found	Peak Found	High	373587	9.03916e+06	1.13917e+06	151663	205311	305951	22673	254929	1.77699e+06	2.38007e+06	9.03916e+06	3.66837e+06	4.38952e+06	3.69798e+06	401903	232099	2.2232e+06	7.83768e+06	3.66837e+06	3.69798e+06	2.2232e+06	70.23	75.3	114.95
A0A384JJI6	Bcgo1 OS=Botryotinia fuckeliana (strain B05.10) OX=332648 GN=Bcgo1 PE=4 SV=1	A0A384JJI6	1023	High	0	High	High	Peak Found	High	Peak Found	High	Peak Found	High	Peak Found	472374	5.29794e+06	930362	117397	89954.2	1.67565e+06	143366	413537	366903	3.00943e+06	5.29794e+06	2.99596e+06	3.39777e+06	1.62022e+06	2.20116e+06	1.46761e+06	3.60639e+06	1.61829e+06	3.00943e+06	2.20116e+06	1.61829e+06	35.17	37.67	53.51
A0A384JJU0	RRM domain-containing protein OS=Botryotinia fuckeliana (strain B05.10) OX=332648 GN=BCIN_06g03420 PE=4 SV=1	A0A384JJU0	39	High	0	High	High	High	Peak Found	High	High	High	High	High	1.95404e+06	2.978e+06	3625812	27733.3	139851	1.29452e+07	933104	752484	10059241	1.24489e+07	2.978e+06	1.16759e+07	802671	2.51894e+06	1.7005e+07	9.552e+06	6.5623e+06	4.43679e+07	1.16759e+07	2.51894e+06	9.552e+06	58.21	131.36	104.25
A0A384JJU6	RRM domain-containing protein OS=Botryotinia fuckeliana (strain B05.10) OX=332648 GN=BCIN_06g03420 PE=4 SV=1	A0A384JJU6	39	High	0	High	High	High	Peak Found	High	High	High	High	High	1.95404e+06	2.978e+06	3625812	27733.3	139851	1.29452e+07	933104	752484	10059241	1.24489e+07	2.978e+06	1.16759e+07	802671	2.51894e+06	1.7005e+07	9.552e+06	6.5623e+06	4.43679e+07	1.16759e+07	2.51894e+06	9.552e+06	58.21	131.36	104.25
A0A384JJU9	RmlD_sub_bind domain-containing protein OS=Botryotinia fuckeliana (strain B05.10) OX=332648 GN=BCIN_06g02380 PE=4 SV=1	A0A384JJU9	702	High	0	Peak Found	Peak Found	Peak Found	High	Peak Found	High	Peak Found	Peak Found	Peak Found	1.12687e+06	3.53993e+06	3.23216e+06	168331	814820	7.518e+06	537239	195309	218232	7.17915e+06	3.53993e+06	1.04082e+07	4.87192e+06	1.46762e+07	9.87577e+06	5.4996e+06	1.70326e+06	962548	7.17915e+06	9.87577e+06	1.70326e+06	48.79	49.98	89.43
A0A384JKP1	Uncharacterized protein OS=Botryotinia fuckeliana (strain B05.10) OX=332648 GN=BCIN_06g05560 PE=4 SV=1	A0A384JKP1	109	High	0	High	High	High	High	High	High	High	High	High	2.58415e+06	2.03664e+07	3.46838e+06	8.07213e+06	1.34962e+06	5.16753e+07	1.55456e+06	565793	1.15582e+07	1.64633e+07	2.03664e+07	1.11689e+07	2.33628e+08	2.43089e+07	6.78816e+07	1.59137e+07	4.9342e+06	5.09792e+07	1.64633e+07	6.78816e+07	1.59137e+07	28.85	101.69	100.45
A0A384JKT0	Uncharacterized protein OS=Botryotinia fuckeliana (strain B05.10) OX=332648 GN=BCIN_06g05200 PE=4 SV=1	A0A384JKT0	696	High	0	High	High	High	High	High	High	High	High	Peak Found	2.63094e+06	2.57484e+07	2.89467e+06	7.04576e+06	4.86848e+06	6.72121e+06	1.97697e+06	5.75075e+06	814021	1.67613e+07	2.57484e+07	9.32145e+06	2.03922e+08	8.7689e+07	8.8291e+06	2.02378e+07	5.01514e+07	3.59037e+06	1.67613e+07	8.7689e+07	2.02378e+07	47.61	98	95.68
A0A384JL49	Bcbfr1 OS=Botryotinia fuckeliana (strain B05.10) OX=332648 GN=Bcbfr1 PE=4 SV=1	A0A384JL49	237	High	0	Peak Found	High	High	High	High	High	High	Peak Found	High	786219	1.85702e+06	680482	279766	137733	8.71107e+06	529369	383570	1.43699e+06	5.00889e+06	1.85702e+06	2.1913e+06	8.09714e+06	2.48079e+06	1.1443e+07	5.41904e+06	3.34506e+06	6.33808e+06	2.1913e+06	8.09714e+06	5.41904e+06	57.35	61.7	30.46
A0A384JLA7	Uncharacterized protein OS=Botryotinia fuckeliana (strain B05.10) OX=332648 GN=BCIN_06g06780 PE=4 SV=1	A0A384JLA7	252	High	0	High	High	High	High	High	High	High	High	High	3.91211e+06	4.0253e+07	1.28182e+07	1.3602e+06	3.07074e+06	2.15275e+08	6.88144e+06	1.17554e+07	5.9167e+07	2.49235e+07	4.0253e+07	4.12772e+07	3.93677e+07	5.53089e+07	2.82789e+08	7.04439e+07	1.02517e+08	2.60965e+08	4.0253e+07	5.53089e+07	1.02517e+08	25.82	108.23	70.52
A0A384JLW5	Eukaryotic translation initiation factor 5A OS=Botryotinia fuckeliana (strain B05.10) OX=332648 GN=BCIN_07g01170 PE=3 SV=1	A0A384JLW5	427	High	0	Peak Found	High	Peak Found	High	Peak Found	High	Peak Found	Peak Found	High	56403.9	5.07506e+06	306316	286134	709707	3.72551e+06	390032	396234	567495	359342	5.07506e+06	986401	8.28146e+06	1.2783e+07	4.89389e+06	3.99267e+06	3.45549e+06	2.50303e+06	986401	8.28146e+06	3.45549e+06	119.65	45.74	22.74
A0A384JM46	Peptidyl-prolyl cis-trans isomerase OS=Botryotinia fuckeliana (strain B05.10) OX=332648 GN=BCIN_07g00840 PE=3 SV=1	A0A384JM46	606	High	0	Peak Found	High	Peak Found	High	Peak Found	High	High	High	High	91616.9	2.8456e+06	173344	192561	164594	1.15421e+07	568924	3.51908e+06	6.24943e+06	583679	2.8456e+06	558206	5.57321e+06	2.96461e+06	1.51618e+07	5.82396e+06	3.06894e+07	2.75641e+07	583679	5.57321e+06	2.75641e+07	98.81	81.3	63.41
A0A384JM51	Tubulin-specific chaperone A OS=Botryotinia fuckeliana (strain B05.10) OX=332648 GN=BCIN_07g02680 PE=3 SV=1	A0A384JM51	803	High	0	High	High	High	Peak Found	Peak Found	High	High	Peak Found	High	1.44679e+06	4.76705e+06	3.35891e+06	13575.1	747932	1.86542e+06	2.85176e+06	1.40044e+06	6.34273e+06	9.21728e+06	4.76705e+06	1.08164e+07	392897	1.34715e+07	2.45044e+06	2.91929e+07	1.2213e+07	2.79756e+07	9.21728e+06	2.45044e+06	2.79756e+07	37.92	129.32	40.95
A0A384JMV4	Oxidored_FMN domain-containing protein OS=Botryotinia fuckeliana (strain B05.10) OX=332648 GN=BCIN_07g02980 PE=4 SV=1	A0A384JMV4	1051	High	0	High	High	High	Peak Found	Peak Found	Peak Found	Peak Found	Peak Found	Peak Found	8.23127e+06	4.85427e+07	2.98206e+07	383567	1.16305e+06	1.64258e+06	1.33979e+06	2.49575e+06	8.38812e+08	5.24403e+07	4.85427e+07	9.60287e+07	1.11014e+07	2.09484e+07	2.15772e+06	1.37151e+07	2.1765e+07	3.69971e+09	5.24403e+07	1.11014e+07	2.1765e+07	40.14	82.43	170.74
A0A384JMV9	Uncharacterized protein OS=Botryotinia fuckeliana (strain B05.10) OX=332648 GN=BCIN_07g04070 PE=3 SV=1	A0A384JMV9	347	High	0	High	High	High	Peak Found	Peak Found	High	Peak Found	Peak Found	Peak Found	408110	7.64471e+06	703172	38393.5	28052.8	264415	440681	212844	364127	2.60002e+06	7.64471e+06	2.26436e+06	1.1112e+06	505276	347340	4.51116e+06	1.85618e+06	1.60604e+06	2.60002e+06	505276	1.85618e+06	72.29	61.6	60.57
A0A384JN01	Actin-depolymerizing factor 1 OS=Botryotinia fuckeliana (strain B05.10) OX=332648 GN=Bccof1 PE=3 SV=1	A0A384JN01	128	High	0	High	High	High	High	High	High	High	High	High	1.79788e+07	1.71903e+08	4.70923e+07	4.41908e+06	592882	1.84092e+08	6.77648e+06	1.33411e+07	3.05682e+07	1.1454e+08	1.71903e+08	1.51647e+08	1.27899e+08	1.06787e+07	2.41826e+08	6.93694e+07	1.16346e+08	1.34826e+08	1.51647e+08	1.27899e+08	1.16346e+08	19.92	91.15	31.58
A0A384JN13	Actin-depolymerizing factor 1 OS=Botryotinia fuckeliana (strain B05.10) OX=332648 GN=Bccof1 PE=3 SV=1	A0A384JN13	128	High	0	High	High	High	High	High	High	High	High	High	1.79788e+07	1.71903e+08	4.70923e+07	4.41908e+06	592882	1.84092e+08	6.77648e+06	1.33411e+07	3.05682e+07	1.1454e+08	1.71903e+08	1.51647e+08	1.27899e+08	1.06787e+07	2.41826e+08	6.93694e+07	1.16346e+08	1.34826e+08	1.51647e+08	1.27899e+08	1.16346e+08	19.92	91.15	31.58
A0A384JN55	F-actin-capping protein subunit beta OS=Botryotinia fuckeliana (strain B05.10) OX=332648 GN=Bccap2 PE=3 SV=1	A0A384JN55	385	High	0	High	High	High	High	High	High	High	High	High		1.66837e+06	75749.6	16053.4		9.21827e+06	170323	651062	2.55598e+06		1.66837e+06	243930	464626		1.21093e+07	1.74356e+06	5.67782e+06	1.12736e+07	637939	2.37198e+06	5.67782e+06	105.34	130.97	76.85
A0A384JNK6	Thiamine thiazole synthase OS=Botryotinia fuckeliana (strain B05.10) OX=332648 GN=Bcthi4 PE=3 SV=1	A0A384JNK6	433	High	0	High	High	High	High	High	High	High	High	High	2.45081e+06	1.42542e+07	1.56817e+06	422744	432810	4.70949e+07	2.616e+06	6.87218e+06	5.99523e+06	1.56138e+07	1.42542e+07	5.04983e+06	1.22353e+07	7.79559e+06	6.18646e+07	2.67794e+07	5.99312e+07	2.64429e+07	1.42542e+07	1.22353e+07	2.67794e+07	49.38	109.96	51.01
A0A384JPJ7	ABM domain-containing protein OS=Botryotinia fuckeliana (strain B05.10) OX=332648 GN=BCIN_08g02080 PE=4 SV=1	A0A384JPJ7	820	High	0	High	High	High	High	High	High	High	High	High	1.07034e+08	1.04603e+09	5.81604e+08	1.7213e+07	3.96392e+06	3.49833e+08	2.10154e+07	2.99607e+07	1.54658e+08	6.819e+08	1.04603e+09	1.87289e+09	4.98187e+08	7.13966e+07	4.59547e+08	2.15131e+08	2.61283e+08	6.82145e+08	1.04603e+09	4.59547e+08	2.61283e+08	50.85	68.81	66.64
A0A384JPZ1	Uncharacterized protein OS=Botryotinia fuckeliana (strain B05.10) OX=332648 GN=BCIN_08g01550 PE=4 SV=1	A0A384JPZ1	922	High	0	High	High	High	High	Peak Found	High	High	High	High	5.40243e+06	1.07258e+08	4.40444e+07	2.29078e+06	241071	3.23649e+07	1.76378e+06	2.51178e+06	1.2207e+06	3.44182e+07	1.07258e+08	1.41832e+08	6.63009e+07	4.34207e+06	4.25151e+07	1.80554e+07	2.19048e+07	5.3841e+06	1.07258e+08	4.25151e+07	1.80554e+07	58.02	82.87	57.19
A0A384JQ52	Alpha-1,3-glucan synthase OS=Botryotinia fuckeliana (strain B05.10) OX=332648 GN=BCIN_08g02140 PE=3 SV=1	A0A384JQ52	1024	High	0	Peak Found	High	Peak Found	High	Peak Found	High	Peak Found	Peak Found	Peak Found	95507.1	171077	132093	564331	121800	1.98628e+06	43029	313218	88059.2	608463	171077	425367	1.63332e+07	2.1938e+06	2.60922e+06	440479	2.73152e+06	388399	425367	2.60922e+06	440479	54.69	114.2	112.74
A0A384JQ57	Pectinesterase OS=Botryotinia fuckeliana (strain B05.10) OX=332648 GN=Bcpme1 PE=3 SV=1	A0A384JQ57	959	High	0	High	High	Peak Found	Peak Found	Peak Found	Peak Found	High	High	Peak Found	758996	970458	738462	20022.1	181214	324156	894695	731396	1.44184e+06	4.83546e+06	970458	2.378e+06	579490	3.26395e+06	425816	9.1588e+06	6.3784e+06	6.35947e+06	2.378e+06	579490	6.3784e+06	71.71	112.16	22.07
A0A384JQ98	Uncharacterized protein OS=Botryotinia fuckeliana (strain B05.10) OX=332648 GN=BCIN_08g02390 PE=4 SV=1	A0A384JQ98	201	High	0	High	High	Peak Found	High	High	High	High	Peak Found	High	3.95761e+07	1.16289e+08	1.52973e+07	4.43819e+06	9.43419e+07	1.01262e+08	5.24871e+07	6.69536e+07	1.21589e+07	2.52134e+08	1.16289e+08	4.92607e+07	1.28452e+08	1.69925e+09	1.3302e+08	5.373e+08	5.83892e+08	5.3629e+07	1.16289e+08	1.3302e+08	5.373e+08	74.24	138.56	74.98
A0A384JQP0	Bcyrb1 OS=Botryotinia fuckeliana (strain B05.10) OX=332648 GN=Bcyrb1 PE=4 SV=1	A0A384JQP0	495	High	0	High	High	High	High	High	High	High	High	High	2.36356e+06	7.87439e+06	4.70529e+06	4.55458e+06	2.56973e+06	2.72368e+07	5.59833e+06	649977	3.43891e+06	1.50579e+07	7.87439e+06	1.5152e+07	1.31821e+08	4.62849e+07	3.57787e+07	5.7309e+07	5.66835e+06	1.51679e+07	1.50579e+07	4.62849e+07	1.51679e+07	32.89	73.89	105.52
A0A384JRK6	Uncharacterized protein OS=Botryotinia fuckeliana (strain B05.10) OX=332648 GN=BCIN_09g00200 PE=3 SV=1	A0A384JRK6	250	High	0	High	High	High	High	High	High	High	High	Peak Found	1.00766e+06	1.64928e+07	649755	757068	826330	1.33814e+07	307890	1.36192e+06	1.10147e+06	6.41966e+06	1.64928e+07	2.09235e+06	2.19115e+07	1.48835e+07	1.7578e+07	3.15181e+06	1.18771e+07	4.8582e+06	6.41966e+06	1.7578e+07	4.8582e+06	88.65	19.56	69.76
A0A384JRL1	Uncharacterized protein OS=Botryotinia fuckeliana (strain B05.10) OX=332648 GN=BCIN_09g01030 PE=4 SV=1	A0A384JRL1	759	High	0	High	High	High	Peak Found	Peak Found	High	Peak Found	Peak Found	High	403922	1.18983e+07	1.50642e+06	13530.1	404516	1.35481e+07	37260622	59808332		2.57333e+06	1.18983e+07	4.851e+06	391596	7.28597e+06	1.7797e+07	3.81429e+08	5.21579e+08		4.851e+06	7.28597e+06	4.46033e+08	75.48	103.22	21.95
A0A384JRZ6	Uncharacterized protein OS=Botryotinia fuckeliana (strain B05.10) OX=332648 GN=BCIN_09g02320 PE=4 SV=1	A0A384JRZ6	332	High	0	High	High	High	Peak Found	High	High	High	Peak Found	High	8.54404e+06	2.57331e+07	3.37159e+07	84554	1.02125e+06	2.08836e+07	1.15451e+06	228663	3.63307e+06	5.44329e+07	2.57331e+07	1.08573e+08	2.44721e+06	1.83944e+07	2.74331e+07	1.18185e+07	1.99413e+06	1.60242e+07	5.44329e+07	1.83944e+07	1.18185e+07	66.86	78.62	72.39
A0A384JS33	Cytochrome b5 heme-binding domain-containing protein OS=Botryotinia fuckeliana (strain B05.10) OX=332648 GN=BCIN_09g02460 PE=4 SV=1	A0A384JS33	867	High	0	High	High	High	Peak Found	Peak Found	High	High	High	High	2.13942e+06	1.21363e+07	2.27725e+06	676570	918821	4.58169e+07	2.95502e+06	3.18378e+06	5.95357e+06	1.363e+07	1.21363e+07	7.33322e+06	1.95817e+07	1.65494e+07	6.01858e+07	3.02499e+07	2.77653e+07	2.62592e+07	1.21363e+07	1.95817e+07	2.77653e+07	29.82	75.89	7.17
A0A384JSE7	Alpha-NAC OS=Botryotinia fuckeliana (strain B05.10) OX=332648 GN=Bcegd2 PE=3 SV=1	A0A384JSE7	1014	High	0	High	High	Peak Found	High	Peak Found	Peak Found	High	Peak Found	High	264071	1.34528e+06	199097	165591	790640	2184054	260779	18284.4	478742	1.68236e+06	1.34528e+06	641133	4.79263e+06	1.42407e+07	2.86901e+06	2.66954e+06	159456	2.11157e+06	1.34528e+06	4.79263e+06	2.11157e+06	43.44	83.37	80.03
A0A384JSU3	Bcprx8 OS=Botryotinia fuckeliana (strain B05.10) OX=332648 GN=Bcprx8 PE=3 SV=1	A0A384JSU3	164	High	0	High	High	High	High	High	High	High	High	Peak Found	6.85616e+06	2.62091e+07	4.69178e+06	2.79249e+06	1.24853e+06	1.51065e+07	2.55417e+06	550177	675617	4.36797e+07	2.62091e+07	1.51085e+07	8.08217e+07	2.24879e+07	1.98442e+07	2.61465e+07	4.79801e+06	2.97992e+06	2.62091e+07	2.24879e+07	4.79801e+06	50.84	83.96	113.92
A0A384JT10	Bccat7 OS=Botryotinia fuckeliana (strain B05.10) OX=332648 GN=Bccat7 PE=4 SV=1	A0A384JT10	546	High	0	High	High	High	Peak Found	Peak Found	High	High	High	High	6.35045e+06	5.07765e+07	8.19053e+06	2.39801e+06	1.66733e+06	4.15165e+07	3.22843e+06	6.67493e+06	1.80872e+07	4.04578e+07	5.07765e+07	2.63753e+07	6.94047e+07	3.00313e+07	5.45368e+07	3.30487e+07	5.82111e+07	7.97766e+07	4.04578e+07	5.45368e+07	5.82111e+07	31.24	38.74	41.02
A0A384JT49	Uncharacterized protein OS=Botryotinia fuckeliana (strain B05.10) OX=332648 GN=BCIN_09g04620 PE=4 SV=1	A0A384JT49	547	High	0	Peak Found	High	High	Peak Found	Peak Found	High	High	High	High	197375	2.31785e+06	327653	29453.8	182572	6.06475e+06	1.15344e+07	2.30675e+07	2.35955e+06	1.25745e+06	2.31785e+06	1.05511e+06	852468	3.28842e+06	7.96676e+06	1.18075e+08	2.01168e+08	1.04072e+07	1.25745e+06	3.28842e+06	1.18075e+08	43.94	89.59	87.04
A0A384JTW8	HATPase_c domain-containing protein OS=Botryotinia fuckeliana (strain B05.10) OX=332648 GN=BCIN_10g00300 PE=3 SV=1	A0A384JTW8	168	High	0	High	High	High	High	High	High	High	High	High	596785	4.67152e+06	8.28945e+06	1.07508e+06	2.39972e+06	3.45576e+07	2.51042e+06	1.67934e+06	1.5023e+07	3.80204e+06	4.67152e+06	2.66938e+07	3.11157e+07	4.32229e+07	4.53954e+07	2.56986e+07	1.46453e+07	6.62614e+07	4.67152e+06	4.32229e+07	2.56986e+07	110.67	19.28	76.48
A0A384JTY6	Bcvma4 OS=Botryotinia fuckeliana (strain B05.10) OX=332648 GN=Bcvma4 PE=3 SV=1	A0A384JTY6	870	High	0	Peak Found	Peak Found	Peak Found	Peak Found	Peak Found	High	High	High	High	115187	312240	162862	16389.2	41627	1.4099e+06	507428	234909	181286	733844	312240	524450	474344	749768	1.85207e+06	5.19444e+06	2.0486e+06	799592	524450	749768	2.0486e+06	40.27	71.1	84.47
A0A384JU52	RRM domain-containing protein OS=Botryotinia fuckeliana (strain B05.10) OX=332648 GN=BCIN_10g01050 PE=4 SV=1	A0A384JU52	329	High	0	High	High	High	Peak Found	High	High	High	High	High	662851	1.92437e+06	1.53775e+06	85143.3	777711	5.151e+06	1.19506e+06	374594	3.00229e+06	4.22293e+06	1.92437e+06	4.95188e+06	2.46426e+06	1.40078e+07	6.76644e+06	1.22335e+07	3.26678e+06	1.32421e+07	4.22293e+06	6.76644e+06	1.22335e+07	42.71	75.31	57.32
A0A384JU67	Uncharacterized protein OS=Botryotinia fuckeliana (strain B05.10) OX=332648 GN=BCIN_10g01380 PE=4 SV=1	A0A384JU67	36	High	0	Peak Found	Peak Found	Peak Found	Peak Found	Peak Found	High	High	Peak Found	Peak Found	57517.1	330021	229621	4898.06	50780.9	740592	383344	118985	242350	366434	330021	739427	141762	914644	972854	3.92421e+06	1.03765e+06	1.06892e+06	366434	914644	1.06892e+06	47.34	68.59	82.46
A0A384JU71	Uncharacterized protein OS=Botryotinia fuckeliana (strain B05.10) OX=332648 GN=BCIN_09g06800 PE=4 SV=1	A0A384JU71	405	High	0	Peak Found	High	High	High	High	High	High	High	Peak Found	239586	1.86423e+07	2.1282e+06	302932	1.645e+06	4.05753e+07	2.01154e+06	6.5258e+06	1.64892e+06	1.52637e+06	1.86423e+07	6.85326e+06	8.76763e+06	2.96291e+07	5.33004e+07	2.05918e+07	5.69105e+07	7.27283e+06	6.85326e+06	2.96291e+07	2.05918e+07	97.24	72.9	90.92
A0A384JUA9	Bcprx9 OS=Botryotinia fuckeliana (strain B05.10) OX=332648 GN=Bcprx9 PE=3 SV=1	A0A384JUA9	355	High	0	High	High	High	High	High	High	High	High	High	3.37399e+06	5.31019e+07	1.57228e+07	22745	3.90309e+06	1.03182e+08	4.2816e+06	1.00376e+06	2.55742e+07	2.14952e+07	5.31019e+07	5.06308e+07	658299	7.03008e+07	1.35542e+08	4.38298e+07	8.75368e+06	1.12799e+08	5.06308e+07	7.03008e+07	4.38298e+07	42.11	98	96.02
A0A384JUB9	EthD domain-containing protein OS=Botryotinia fuckeliana (strain B05.10) OX=332648 GN=BCIN_10g00030 PE=3 SV=1	A0A384JUB9	940	High	0	High	High	High	High	High	High	High	High	High	1.23249e+07	1.37814e+08	1.23355e+07	1.65566e+06	383117	2.91207e+07	4.05231e+06	3.98624e+06	3.16689e+06	7.85205e+07	1.37814e+08	3.97229e+07	4.7919e+07	6.90055e+06	3.82534e+07	4.14827e+07	3.47634e+07	1.39681e+07	7.85205e+07	3.82534e+07	3.47634e+07	57.88	69.12	47.7
A0A384JUN6	RRM domain-containing protein OS=Botryotinia fuckeliana (strain B05.10) OX=332648 GN=BCIN_10g01050 PE=4 SV=1	A0A384JUN6	329	High	0	High	High	High	Peak Found	High	High	High	High	High	662851	1.92437e+06	1.53775e+06	85143.3	777711	5.151e+06	1.19506e+06	374594	3.00229e+06	4.22293e+06	1.92437e+06	4.95188e+06	2.46426e+06	1.40078e+07	6.76644e+06	1.22335e+07	3.26678e+06	1.32421e+07	4.22293e+06	6.76644e+06	1.22335e+07	42.71	75.31	57.32
A0A384JUY7	Translationally-controlled tumor protein homolog OS=Botryotinia fuckeliana (strain B05.10) OX=332648 GN=Bctma19 PE=3 SV=1	A0A384JUY7	954	High	0	High	High	High	High	High	High	High	High	High	2.03746e+06	2.54164e+07	7.51024e+06	1.44473e+06	1.64899e+06	7.09025e+07	1.00688e+06	2.88491e+06	3.11131e+06	1.29804e+07	2.54164e+07	2.41846e+07	4.18142e+07	2.9701e+07	9.31387e+07	1.03073e+07	2.51589e+07	1.37229e+07	2.41846e+07	4.18142e+07	1.37229e+07	32.85	61.36	47.44
A0A384JVB5	Bcrps3 OS=Botryotinia fuckeliana (strain B05.10) OX=332648 GN=Bcrps3 PE=3 SV=1	A0A384JVB5	551	High	0	High	High	High	High	High	High	High	High	High	534773	1.73962e+06	632306	130089	1.68593e+06	1.1551e+07	1.52797e+06	590173	5.58608e+06	3.40697e+06	1.73962e+06	2.03616e+06	3.7651e+06	3.03664e+07	1.51736e+07	1.56416e+07	5.14681e+06	2.46383e+07	2.03616e+06	1.51736e+07	1.56416e+07	37.15	81.2	64.42
A0A384JVI2	Eukaryotic translation initiation factor 3 subunit A OS=Botryotinia fuckeliana (strain B05.10) OX=332648 GN=Bcrpg1 PE=3 SV=1	A0A384JVI2	739	High	0	High	High	High	High	Peak Found	High	High	High	High	706628	4.45145e+06	1.42274e+06	17255.3	275548	5.01511e+06	1.05529e+06	1.88264e+06	7.95604e+06	4.50183e+06	4.45145e+06	4.58153e+06	499413	4.96306e+06	6.58794e+06	1.08028e+07	1.64182e+07	3.50914e+07	4.50183e+06	4.96306e+06	1.64182e+07	1.45	78.49	61.22
A0A384JVI4	HABP4_PAI-RBP1 domain-containing protein OS=Botryotinia fuckeliana (strain B05.10) OX=332648 GN=BCIN_10g06010 PE=4 SV=1	A0A384JVI4	947	High	0	High	High	High	High	High	High	High	High	High	745701	2.37686e+06	1.82629e+06	466675	156293	2.81869e+06	902307	178063	4.1604e+06	4.75076e+06	2.37686e+06	5.88105e+06	1.35068e+07	2.81509e+06	3.70268e+06	9.23673e+06	1.55286e+06	1.83501e+07	4.75076e+06	3.70268e+06	9.23673e+06	41.25	88.89	86.57
A0A384JVM2	Uncharacterized protein OS=Botryotinia fuckeliana (strain B05.10) OX=332648 GN=BCIN_11g00140 PE=4 SV=1	A0A384JVM2	757	High	0	High	High	High	High	High	High	High	High	Peak Found	1.25463e+06	7.79868e+07	4.37364e+06	341820	410467	3.64675e+07	1.66706e+06	6.56093e+06	659027	7.99308e+06	7.79868e+07	1.40841e+07	9.89314e+06	7.39317e+06	4.79044e+07	1.70653e+07	5.72169e+07	2.90674e+06	1.40841e+07	9.89314e+06	1.70653e+07	116.24	104.47	109.5
A0A384JVY5	Uncharacterized protein OS=Botryotinia fuckeliana (strain B05.10) OX=332648 GN=BCIN_11g01040 PE=4 SV=1	A0A384JVY5	21	High	0	High	High	High	High	High	High	High	High	Peak Found	1.37991e+06	3.55984e+06	1.44621e+06	669348	1.28993e+06	2.44999e+07	1.17169e+07	3.41836e+06	1.58811e+06	8.79124e+06	3.55984e+06	4.65711e+06	1.93726e+07	2.32337e+07	3.21835e+07	1.19944e+08	2.9811e+07	7.0046e+06	4.65711e+06	2.32337e+07	2.9811e+07	48.66	26.36	114.29
A0A384JVY6	Uncharacterized protein OS=Botryotinia fuckeliana (strain B05.10) OX=332648 GN=BCIN_10g04300 PE=3 SV=1	A0A384JVY6	918	High	0	Peak Found	Peak Found	Peak Found	Peak Found	Peak Found	High	High	High	Peak Found	1.21353e+07	1.59851e+07	452407	46955.3	262727	1.50498e+06	1.46502e+06	469902	398194	7.73123e+07	1.59851e+07	1.45685e+06	1.35901e+06	4.73213e+06	1.97696e+06	1.49971e+07	4.09794e+06	1.7563e+06	1.59851e+07	1.97696e+06	4.09794e+06	127.47	66.78	101.67
A0A384JW18	Uncharacterized protein OS=Botryotinia fuckeliana (strain B05.10) OX=332648 GN=BCIN_10g04590 PE=3 SV=1	A0A384JW18	747	High	0	High	High	Peak Found	High	High	High	High	High	High	88403.4	1.0398e+06	571230	186375	309165	6.7797e+06	368038	569330	7.70744e+06	563206	1.0398e+06	1.83948e+06	5.39417e+06	5.56856e+06	8.90593e+06	3.76753e+06	4.96504e+06	3.39949e+07	1.0398e+06	5.56856e+06	4.96504e+06	56.2	29.88	120.18
A0A384JWF9	Obg-like ATPase 1 OS=Botryotinia fuckeliana (strain B05.10) OX=332648 GN=BCIN_11g02610 PE=3 SV=1	A0A384JWF9	474	High	0	Peak Found	High	Peak Found	Peak Found	Peak Found	High	High	High	High	807373	3.93895e+06	484313	164387	222130	7.42963e+06	134666	314182	207567	5.14366e+06	3.93895e+06	1.55959e+06	4.75779e+06	4.00092e+06	9.75969e+06	1.37855e+06	2.73993e+06	915509	3.93895e+06	4.75779e+06	1.37855e+06	51.41	50.7	56.52
A0A384JWM8	Bcpio9 OS=Botryotinia fuckeliana (strain B05.10) OX=332648 GN=Bcpio9 PE=4 SV=1	A0A384JWM8	49	High	0	High	High	High	High	High	High	High	High	High	3.97524e+06	1.93435e+07	3.15959e+06	969182	1.1612e+06	1.34188e+07	1.03712e+07	3.98483e+06	1.73192e+07	2.53257e+07	1.93435e+07	1.01745e+07	2.80506e+07	2.0915e+07	1.76272e+07	1.06167e+08	3.47511e+07	7.63891e+07	1.93435e+07	2.0915e+07	7.63891e+07	41.74	24.01	49.52
A0A384JX18	Phosphoacetylglucosamine mutase OS=Botryotinia fuckeliana (strain B05.10) OX=332648 GN=Bcpcm1 PE=3 SV=1	A0A384JX18	233	High	0	High	High	High	High	Peak Found	High	Peak Found	Peak Found	Peak Found	506028	2.83577e+06	1.06011e+06	428651	343060	6.09297e+06	335786	28612.8	4.12512e+06	3.22384e+06	2.83577e+06	3.41377e+06	1.24063e+07	6.17906e+06	8.00384e+06	3.43737e+06	249528	1.81945e+07	3.22384e+06	8.00384e+06	3.43737e+06	9.33	36.12	131.26
A0A384JXC4	Aldo_ket_red domain-containing protein OS=Botryotinia fuckeliana (strain B05.10) OX=332648 GN=BCIN_11g04710 PE=4 SV=1	A0A384JXC4	998	High	0	Peak Found	High	High	Peak Found	Peak Found	High	High	High	High	227012	3.72016e+06	2.6534e+06	3394.56	127957	534221	8.54185e+06	8.11865e+06	1.72215e+06	1.44626e+06	3.72016e+06	8.54452e+06	98247.3	2.3047e+06	701762	8.74412e+07	7.08015e+07	7.59583e+06	3.72016e+06	701762	7.08015e+07	79.31	110.19	76.2
A0A384JXF1	Tyrosine--tRNA ligase OS=Botryotinia fuckeliana (strain B05.10) OX=332648 GN=Bctys1 PE=3 SV=1	A0A384JXF1	995	High	0	High	High	High	High	Peak Found	High	Peak Found	High	High	367412	1.38469e+06	553494	76066.4	424028	2.63785e+06	2.03754e+06	567538	1.83926e+06	2.34073e+06	1.38469e+06	1.78237e+06	2.20155e+06	7.63742e+06	3.46513e+06	2.08579e+07	4.94941e+06	8.11235e+06	1.78237e+06	3.46513e+06	8.11235e+06	26.16	64.15	74.48
A0A384JXF3	Uncharacterized protein OS=Botryotinia fuckeliana (strain B05.10) OX=332648 GN=BCIN_11g02490 PE=3 SV=1	A0A384JXF3	315	High	0	High	High	High	High	High	High	High	High	High	1.2886e+07	6.26354e+07	2.89519e+07	3.98773e+06	9.20244e+06	1.93309e+08	5.18872e+06	4.3544e+06	3.09307e+06	8.20947e+07	6.26354e+07	9.32312e+07	1.15415e+08	1.65751e+08	2.53934e+08	5.31159e+07	3.7974e+07	1.36425e+07	8.20947e+07	1.65751e+08	3.7974e+07	19.52	39.31	57.04
A0A384JY73	Peptidylprolyl isomerase OS=Botryotinia fuckeliana (strain B05.10) OX=332648 GN=Bcfpr1 PE=4 SV=1	A0A384JY73	730	High	0	High	High	High	High	Peak Found	High	High	High	High	2.49503e+06	1.46882e+07	7.74898e+06	715948	1.05242e+06	7.04777e+06	5.05215e+06	1.93247e+06	2.3391e+06	1.58955e+07	1.46882e+07	2.49534e+07	2.07214e+07	1.89557e+07	9.25807e+06	5.17178e+07	1.68527e+07	1.0317e+07	1.58955e+07	1.89557e+07	1.68527e+07	30.31	37.84	84.64
A0A384JY96	LysM domain-containing protein OS=Botryotinia fuckeliana (strain B05.10) OX=332648 GN=BCIN_12g00930 PE=4 SV=1	A0A384JY96	816	High	0	High	High	High	High	Peak Found	High	High	Peak Found	High	281086	1.0013e+06	523720	127450	109287	896774	1.55029e+06	148845	946954	1.79076e+06	1.0013e+06	1.68649e+06	3.68872e+06	1.96843e+06	1.17802e+06	1.587e+07	1.29806e+06	4.17669e+06	1.68649e+06	1.96843e+06	4.17669e+06	28.73	56.34	108.47
A0A384JYC3	Phosphoglycerate kinase OS=Botryotinia fuckeliana (strain B05.10) OX=332648 GN=Bcpgk1 PE=3 SV=1	A0A384JYC3	880	High	0	High	High	High	High	High	High	High	High	High	5.6742e+06	6.94816e+07	1.04284e+07	1.89584e+06	1.24116e+06	4.86296e+07	3.40157e+06	1.5595e+06	3.30886e+06	3.61496e+07	6.94816e+07	3.35816e+07	5.48704e+07	2.23553e+07	6.38807e+07	3.48212e+07	1.36002e+07	1.45943e+07	3.61496e+07	5.48704e+07	1.45943e+07	43.16	46.44	57.01
A0A384JZ17	Glucoamylase OS=Botryotinia fuckeliana (strain B05.10) OX=332648 GN=BCIN_12g03390 PE=3 SV=1	A0A384JZ17	782	High	0	High	High	Peak Found	Peak Found	High	High	Peak Found	High	Peak Found	6.38615e+06	4.21851e+06	3.56259e+06	1.92167e+06	1.8821e+06	1.92991e+06	2.21133e+06	2.30123e+06	1.36796e+06	4.06853e+07	4.21851e+06	1.14723e+07	5.56181e+07	3.38996e+07	2.53516e+06	2.2637e+07	2.00687e+07	6.03363e+06	1.14723e+07	3.38996e+07	2.00687e+07	102.72	86.97	55.01
A0A384JZ36	HTH APSES-type domain-containing protein OS=Botryotinia fuckeliana (strain B05.10) OX=332648 GN=BCIN_12g04110 PE=4 SV=1	A0A384JZ36	802	High	0.007	Peak Found	Peak Found	Peak Found	Peak Found	Peak Found	High	High	Peak Found	High	55650.1	122857	132850	12794.9	130341	223264	215090	68226.4	253976	354539	122857	427804	370318	2.34765e+06	293283	2.20183e+06	594992	1.1202e+06	354539	370318	1.1202e+06	52.76	116.01	62.75
A0A384JZ57	Bcrdi1 OS=Botryotinia fuckeliana (strain B05.10) OX=332648 GN=Bcrdi1 PE=3 SV=1	A0A384JZ57	446	High	0	High	High	High	High	High	High	High	High	High	3.30808e+06	2.93449e+07	8.2291e+06	1.67138e+06	1.39463e+06	3.86804e+07	2.58691e+06	1.34351e+06	8.63582e+06	2.10753e+07	2.93449e+07	2.64995e+07	4.83739e+07	2.51194e+07	5.08112e+07	2.64817e+07	1.17165e+07	3.80897e+07	2.64995e+07	4.83739e+07	2.64817e+07	16.39	34.23	51.98
A0A384JZB4	Bctrx1 OS=Botryotinia fuckeliana (strain B05.10) OX=332648 GN=Bctrx1 PE=4 SV=1	A0A384JZB4	62	High	0	High	High	High	High	High	High	High	High	High	2.58713e+07	2.78265e+08	6.75091e+07	1.52081e+06	5.0747e+06	4.58074e+07	1.32498e+07	1.51351e+07	6.9293e+07	1.64823e+08	2.78265e+08	2.17394e+08	4.4016e+07	9.14034e+07	6.01734e+07	1.35635e+08	1.31991e+08	3.05628e+08	2.17394e+08	6.01734e+07	1.35635e+08	25.79	36.95	51.92
A0A384JZD5	Bcpio7 OS=Botryotinia fuckeliana (strain B05.10) OX=332648 GN=Bcpio7 PE=4 SV=1	A0A384JZD5	535	High	0	High	High	High	Peak Found	Peak Found	High	High	High	High	3233535	1.21281e+07	2.71908e+06	9637.25	450540	6.82879e+06	7202006	4.35458e+06	3.2174e+06	2.06004e+07	1.21281e+07	8.75603e+06	278927	8.11495e+06	8.97041e+06	7.37254e+07	3.79756e+07	1.41909e+07	1.21281e+07	8.11495e+06	3.79756e+07	44.13	82.76	71.41
A0A384JZL6	Malate dehydrogenase OS=Botryotinia fuckeliana (strain B05.10) OX=332648 GN=Bcmdh1 PE=3 SV=1	A0A384JZL6	63	High	0	High	High	Peak Found	High	High	High	High	High	High	1.10027e+06	2.32606e+06	757821	223037	1.19775e+06	1.07479e+07	2.54248e+06	1.5241e+06	8.19574e+06	7.00964e+06	2.32606e+06	2.44034e+06	6.45527e+06	2.15735e+07	1.41187e+07	2.60269e+07	1.32914e+07	3.61486e+07	2.44034e+06	1.41187e+07	2.60269e+07	68.06	53.81	45.53
A0A384JZN2	Acetyltransferase component of pyruvate dehydrogenase complex OS=Botryotinia fuckeliana (strain B05.10) OX=332648 GN=Bclat1 PE=3 SV=1	A0A384JZN2	216	High	0	High	High	High	High	High	High	High	High	High	135010	504702		576513	2.12623e+06	3.7136e+06	503836	363814	2.26215e+06	860128	504702		1.66857e+07	3.82968e+07	4.87825e+06	5.15767e+06	3.17276e+06	9.97759e+06	658869	1.66857e+07	5.15767e+06	36.83	84.93	57.34
A0A384JZQ6	Ubiquitin carboxyl-terminal hydrolase OS=Botryotinia fuckeliana (strain B05.10) OX=332648 GN=BCIN_12g06130 PE=3 SV=1	A0A384JZQ6	937	High	0	High	High	High	High	High	High	High	High	High	4.91444e+06	1.18291e+07	2.36353e+06	441999	659469	9.64361e+06	1.46374e+06	889377	1.07494e+06	3.13092e+07	1.18291e+07	7.61108e+06	1.27926e+07	1.18781e+07	1.2668e+07	1.4984e+07	7.75612e+06	4.74121e+06	1.18291e+07	1.2668e+07	7.75612e+06	74.73	3.98	57.46
A0A384JZU9	Uncharacterized protein OS=Botryotinia fuckeliana (strain B05.10) OX=332648 GN=BCIN_12g04530 PE=3 SV=1	A0A384JZU9	871	High	0	Peak Found	Peak Found	Peak Found	Peak Found	Peak Found	Peak Found	High	High	Peak Found	1.49937e+06	1.47251e+06	1.3193e+06	17239.5	230031	3.12287e+06	3.03584e+06	3.56166e+06	20252225	9.55226e+06	1.47251e+06	4.24841e+06	498955	4.14323e+06	4.10225e+06	3.10773e+07	3.10607e+07	8.93257e+07	4.24841e+06	4.10225e+06	3.10773e+07	80.64	71.78	66.62
A0A384K021	Uncharacterized protein OS=Botryotinia fuckeliana (strain B05.10) OX=332648 GN=BCIN_12g06430 PE=3 SV=1	A0A384K021	842	High	0	High	High	High	High	High	High	High	High	High	1.24528e+06	4.18278e+06	5.11591e+06	942199	625094	4.98443e+06	853146	1.6488e+06	1.45974e+07	7.93348e+06	4.18278e+06	1.64743e+07	2.72697e+07	1.12589e+07	6.54763e+06	8.73348e+06	1.43789e+07	6.4384e+07	7.93348e+06	1.12589e+07	1.43789e+07	66.1	72.29	105.02
A0A384K0P7	3'(2'),5'-bisphosphate nucleotidase OS=Botryotinia fuckeliana (strain B05.10) OX=332648 GN=Bcmet22 PE=3 SV=1	A0A384K0P7	198	High	0	High	High	High	Peak Found	Peak Found	High	Peak Found	Peak Found	Peak Found	1.38554e+06	8.35838e+06	1.34615e+06	45007.9	50460.3	4.38207e+06	122905	75162.8	636748	8.82712e+06	8.35838e+06	4.33489e+06	1.30264e+06	908870	5.75636e+06	1.25816e+06	655484	2.80848e+06	8.35838e+06	1.30264e+06	1.25816e+06	34.42	101.37	70.56
A0A384K1B0	Bcsba1 OS=Botryotinia fuckeliana (strain B05.10) OX=332648 GN=Bcsba1 PE=4 SV=1	A0A384K1B0	429	High	0	High	High	High	High	Peak Found	High	High	High	Peak Found	3.72388e+06	1.11504e+07	3.03765e+06	678079	458652	1.02546e+07	1.1382e+06	567312	395643	2.37243e+07	1.11504e+07	9.78187e+06	1.96253e+07	8.26105e+06	1.34707e+07	1.16515e+07	4.94744e+06	1.74505e+06	1.11504e+07	1.34707e+07	4.94744e+06	51.63	41.27	82.68
A0A384K1R6	Bcarp2 OS=Botryotinia fuckeliana (strain B05.10) OX=332648 GN=Bcarp2 PE=3 SV=1	A0A384K1R6	882	High	0	Peak Found	High	High	High	High	High	High	High	High	1.05206e+06	3459168	153719	411230	745572	3.47289e+06	1.115e+06	884976	3.74335e+06	6.70251e+06	3459168	495008	1.19021e+07	1.34289e+07	4.56204e+06	1.1414e+07	7.71774e+06	1.65106e+07	3459168	1.19021e+07	1.1414e+07	87.4	47.57	37.16
A0A384K1S4	Mannose-6-phosphate isomerase OS=Botryotinia fuckeliana (strain B05.10) OX=332648 GN=Bcpmi40 PE=3 SV=1	A0A384K1S4	248	High	0	High	High	High	Peak Found	Peak Found	High	Peak Found	Peak Found	High	57486.6	6.35577e+06	615114	104474	150589	4.21425e+06	189431	136979		366239	6.35577e+06	1.9808e+06	3.02375e+06	2.71235e+06	5.5359e+06	1.93916e+06	1.19457e+06		1.9808e+06	3.02375e+06	1.52199e+06	106.83	41.2	33.6
A0A384K208	Bcpg1 OS=Botryotinia fuckeliana (strain B05.10) OX=332648 GN=Bcpg1 PE=3 SV=1	A0A384K208	745	High	0	High	High	High	Peak Found	Peak Found	High	High	High	Peak Found	202501	6.94368e+06	1.66909e+06	8121.09	131470	718418	9.49095e+06	34643506	2.21639e+06	1.2901e+06	6.94368e+06	5.37481e+06	235045	2.36799e+06	943726	9.71569e+07	3.02121e+08	9.77575e+06	5.37481e+06	943726	9.71569e+07	64.34	91.88	110.06
A0A384K330	1,3-beta-glucanosyltransferase OS=Botryotinia fuckeliana (strain B05.10) OX=332648 GN=BCIN_14g03970 PE=3 SV=1	A0A384K330	528	High	0	High	High	High	High	High	High	High	High	Peak Found	1.18795e+07	2.52322e+07	1.29301e+07	641860	2.82992e+07	3.42336e+07	1.05784e+07	3.73613e+06	1.0449e+06	7.56829e+07	2.52322e+07	4.16378e+07	1.85771e+07	5.09713e+08	4.49698e+07	1.08289e+08	3.25822e+07	4.6087e+06	4.16378e+07	4.49698e+07	3.25822e+07	54.16	144.57	110.61
A0A384K357	Bcypd1 OS=Botryotinia fuckeliana (strain B05.10) OX=332648 GN=Bcypd1 PE=4 SV=1	A0A384K357	576	High	0	High	High	High	High	High	High	High	High	Peak Found	5.57929e+06	1.271e+07	3.01966e+06	1.05396e+06	1.44763e+06	3.52532e+06	2.06117e+06	1.4513e+06	207382	3.55449e+07	1.271e+07	9.72396e+06	3.05043e+07	2.60742e+07	4.63092e+06	2.10997e+07	1.26566e+07	914690	1.271e+07	2.60742e+07	1.26566e+07	73.09	67.82	87.72
A0A384K3L1	Uncharacterized protein OS=Botryotinia fuckeliana (strain B05.10) OX=332648 GN=BCIN_15g00100 PE=4 SV=1	A0A384K3L1	396	High	0	High	High	High	High	High	High	High	High	High	1.36339e+08	8.48158e+08	1.16443e+08	2.50436e+07	5.89435e+07	2.36473e+08	5.52223e+07	1.15404e+08	4.96345e+06	8.68597e+08	8.48158e+08	3.74971e+08	7.24825e+08	1.06167e+09	3.10635e+08	5.65299e+08	1.00642e+09	2.18921e+07	8.48158e+08	7.24825e+08	5.65299e+08	40.06	53.81	92.84
A0A384K3Z3	ATP synthase subunit alpha OS=Botryotinia fuckeliana (strain B05.10) OX=332648 GN=Bcatp1 PE=3 SV=1	A0A384K3Z3	150	High	0	High	High	High	Peak Found	High	High	High	High	High	219589	4.66413e+06	1.66783e+06	310216	3.35795e+06	1.01678e+07	2.53881e+06	1.87378e+06	9.50128e+06	1.39897e+06	4.66413e+06	5.37078e+06	8.97844e+06	6.0482e+07	1.33566e+07	2.59893e+07	1.63409e+07	4.19069e+07	4.66413e+06	1.33566e+07	2.59893e+07	55.59	103.44	45.98
A0A384K4A0	ATP synthase subunit beta OS=Botryotinia fuckeliana (strain B05.10) OX=332648 GN=Bcatp2 PE=3 SV=1	A0A384K4A0	1022	High	0	High	High	High	High	High	High	High	High	High	1.21433e+06	4.58484e+06	882516	215838	1.49191e+06	1.39808e+07	390118	4.12023e+06	1.84376e+06	7.73635e+06	4.58484e+06	2.84189e+06	6.24689e+06	2.68717e+07	1.83654e+07	3.99355e+06	3.59319e+07	8.13221e+06	4.58484e+06	1.83654e+07	8.13221e+06	49.08	60.4	108.42
A0A384K4A5	Glyceraldehyde-3-phosphate dehydrogenase OS=Botryotinia fuckeliana (strain B05.10) OX=332648 GN=BCIN_15g02120 PE=3 SV=1	A0A384K4A5	806	High	0	High	High	High	High	High	High	High	High	Peak Found	2.87053e+06	1.30782e+07	3.69874e+06	3.61202e+06	1.45145e+06	3.9651e+07	3.17867e+06	508808	160020	1.82878e+07	1.30782e+07	1.19107e+07	1.04541e+08	2.61429e+07	5.20863e+07	3.25394e+07	4.43724e+06	705796	1.30782e+07	5.20863e+07	4.43724e+06	23.54	65.56	138.54
A0A384K4P4	Bcabp1 OS=Botryotinia fuckeliana (strain B05.10) OX=332648 GN=Bcabp1 PE=4 SV=1	A0A384K4P4	781	High	0	High	High	High	High	Peak Found	High	Peak Found	High	High	385920	726019	205922	8762.84	56281.4	920136	58415.1	96093	3.71571e+06	2.45864e+06	726019	663112	253619	1.01372e+06	1.20871e+06	597983	838012	1.63887e+07	726019	1.01372e+06	838012	79.45	61.14	152.29
A0A384K566	Bcser8 OS=Botryotinia fuckeliana (strain B05.10) OX=332648 GN=Bcser8 PE=4 SV=1	A0A384K566	390	High	0	Peak Found	High	Peak Found	High	High	High	High	High	Peak Found	913356	1.27229e+06	1.67166e+06	1.3687e+06	1.56376e+06	2.06437e+06	5.3253e+06	3.69484e+06	2.01786e+06	5.81887e+06	1.27229e+06	5.38311e+06	3.96137e+07	2.81657e+07	2.71179e+06	5.4514e+07	3.22222e+07	8.90012e+06	5.38311e+06	2.81657e+07	3.22222e+07	60.33	80.39	71.55
A0A384K5B9	Bcnsr1 OS=Botryotinia fuckeliana (strain B05.10) OX=332648 GN=Bcnsr1 PE=4 SV=1	A0A384K5B9	140	High	0.006	Peak Found	High	Peak Found	Peak Found	Peak Found	High	Peak Found	Peak Found	Peak Found	44748	177893	79197.9	28179.4	34393.7	317232	409658	100931	189116	285083	177893	255034	815582	619486	416722	4.19359e+06	880205	834128	255034	619486	880205	23.1	32.31	97.82
A0A384K5C3	Bcnsr1 OS=Botryotinia fuckeliana (strain B05.10) OX=332648 GN=Bcnsr1 PE=4 SV=1	A0A384K5C3	140	High	0.006	Peak Found	High	Peak Found	Peak Found	Peak Found	High	Peak Found	Peak Found	Peak Found	44748	177893	79197.9	28179.4	34393.7	317232	409658	100931	189116	285083	177893	255034	815582	619486	416722	4.19359e+06	880205	834128	255034	619486	880205	23.1	32.31	97.82
A0A384K5F9	Bcglo3 OS=Botryotinia fuckeliana (strain B05.10) OX=332648 GN=Bcglo3 PE=4 SV=1	A0A384K5F9	973	High	0	Peak Found	Peak Found	Peak Found	Peak Found	Peak Found	High	High	Peak Found	High	66496.6	441293	109255	55398.2	42395.3	2.50272e+06	614644	127578	1040054	423641	441293	351823	1.60337e+06	763608	3.28761e+06	6.29198e+06	1.11258e+06	4.58733e+06	423641	1.60337e+06	4.58733e+06	11.68	68.19	66.04
A0A384K5G0	Glucose-6-phosphate isomerase OS=Botryotinia fuckeliana (strain B05.10) OX=332648 GN=Bcpgi1 PE=3 SV=1	A0A384K5G0	178	High	0	Peak Found	Peak Found	Peak Found	Peak Found	Peak Found	High	High	Peak Found	Peak Found	546240	593559	166532	44531.7	164303	158865	143436	61174.2	118670	3.48002e+06	593559	536269	1.28886e+06	2.95936e+06	208687	1.46832e+06	533491	523415	593559	1.28886e+06	533491	109.54	93.28	64.47
A0A384K5K8	Uncharacterized protein OS=Botryotinia fuckeliana (strain B05.10) OX=332648 GN=BCIN_15g05440 PE=4 SV=1	A0A384K5K8	518	High	0.005	Peak Found	Peak Found	Peak Found	Peak Found	Peak Found	High	Peak Found	Peak Found	Peak Found	120022	210137	197760	199040	237697	509805	227459	142915	360109	764641	210137	636831	5.76074e+06	4.2813e+06	669688	2.32846e+06	1.24634e+06	1.58832e+06	636831	4.2813e+06	1.58832e+06	54.05	73.35	32.14
A0A384K5M6	Mannitol-1-phosphate 5-dehydrogenase OS=Botryotinia fuckeliana (strain B05.10) OX=332648 GN=CND9 PE=3 SV=1	A0A384K5M6	1049	High	0	High	High	High	High	Peak Found	High	High	High	High	1.02673e+06	3.87336e+06	906799	5.79573e+06	1.95792e+06	1.62631e+07	1.50174e+06	364039	487596	6.54118e+06	3.87336e+06	2.92008e+06	1.67743e+08	3.52652e+07	2.13635e+07	1.5373e+07	3.17473e+06	2.15062e+06	3.87336e+06	3.52652e+07	3.17473e+06	42.23	108.03	106.62
A0A384K617	Coronin OS=Botryotinia fuckeliana (strain B05.10) OX=332648 GN=Bccrn1 PE=3 SV=1	A0A384K617	234	High	0	High	High	High	Peak Found	Peak Found	High	Peak Found	High	High	472404	6.16842e+06	2.28673e+06	16162.6	767883	9.10215e+06	651286	3.14627e+06	234610	3.00962e+06	6.16842e+06	7.36375e+06	467788	1.38308e+07	1.19567e+07	6.66708e+06	2.74381e+07	1.03478e+06	6.16842e+06	1.19567e+07	6.66708e+06	40.8	82.67	118.72
A0A384K6E7	AMPK1_CBM domain-containing protein OS=Botryotinia fuckeliana (strain B05.10) OX=332648 GN=BCIN_16g01550 PE=4 SV=1	A0A384K6E7	69	High	0	Peak Found	High	Peak Found	High	High	High	Peak Found	Peak Found	High	265524	1.47587e+06	667747	234535	814863	3.2575e+06	1.11583e+06	206333	1.58717e+06	1.69162e+06	1.47587e+06	2.15029e+06	6.78804e+06	1.4677e+07	4.2791e+06	1.14225e+07	1.7994e+06	7.00048e+06	1.69162e+06	6.78804e+06	7.00048e+06	19.43	63.23	71.46
A0A384K6E9	AMPK1_CBM domain-containing protein OS=Botryotinia fuckeliana (strain B05.10) OX=332648 GN=BCIN_16g01550 PE=4 SV=1	A0A384K6E9	69	High	0	Peak Found	High	Peak Found	High	High	High	Peak Found	Peak Found	High	265524	1.47587e+06	667747	234535	814863	3.2575e+06	1.11583e+06	206333	1.58717e+06	1.69162e+06	1.47587e+06	2.15029e+06	6.78804e+06	1.4677e+07	4.2791e+06	1.14225e+07	1.7994e+06	7.00048e+06	1.69162e+06	6.78804e+06	7.00048e+06	19.43	63.23	71.46
A0A384K6F2	BcactA OS=Botryotinia fuckeliana (strain B05.10) OX=332648 GN=BcactA PE=3 SV=1	A0A384K6F2	147	High	0	High	High	High	High	High	High	High	High	High	1.26876e+06	7.35147e+06	7.60953e+06	571428	113854	3.33125e+07	995172	6.3585e+06	8.20294e+06	8.08309e+06	7.35147e+06	2.45043e+07	1.65386e+07	2.05069e+06	4.37598e+07	1.01874e+07	5.54515e+07	3.61804e+07	8.08309e+06	1.65386e+07	3.61804e+07	72.85	101.89	66.93
A0A384K6T9	Uncharacterized protein OS=Botryotinia fuckeliana (strain B05.10) OX=332648 GN=BCIN_16g02810 PE=4 SV=1	A0A384K6T9	236	High	0	Peak Found	High	High	High	Peak Found	High	Peak Found	Peak Found	Peak Found	607229	2.81553e+06	926876	687814	590866	4.0859e+06	634830	490443	384798	3.86857e+06	2.81553e+06	2.98474e+06	1.99071e+07	1.06424e+07	5.3673e+06	6.49863e+06	4.27708e+06	1.69722e+06	2.98474e+06	1.06424e+07	4.27708e+06	17.55	61.48	57.8
A0A384K7H0	Formate dehydrogenase OS=Botryotinia fuckeliana (strain B05.10) OX=332648 GN=Bcfdh1 PE=3 SV=1	A0A384K7H0	561	High	0	High	High	High	Peak Found	Peak Found	High	High	High	High	970094	3.24364e+07	2.56748e+07	53017.4	102552	4.65249e+07	2.27808e+06	2.19609e+06	1.48938e+07	6.18034e+06	3.24364e+07	8.26785e+07	1.53446e+06	1.84712e+06	6.1116e+07	2.33202e+07	1.91517e+07	6.56917e+07	3.24364e+07	1.84712e+06	2.33202e+07	96.14	159.59	71.42
A0A384K7Q5	Malate dehydrogenase OS=Botryotinia fuckeliana (strain B05.10) OX=332648 GN=BCIN_16g04800 PE=3 SV=1	A0A384K7Q5	967	High	0	High	High	High	High	Peak Found	High	High	High	High	6.60893e+06	3.1034e+07	1.42501e+07	732833	1.33534e+06	8.2744e+07	306072	278135	1.97933e+06	4.21046e+07	3.1034e+07	4.58884e+07	2.12101e+07	2.40516e+07	1.08694e+08	3.13319e+06	2.42557e+06	8.73017e+06	4.21046e+07	2.40516e+07	3.13319e+06	19.46	96.86	72.51
A0A384K7U0	Uncharacterized protein OS=Botryotinia fuckeliana (strain B05.10) OX=332648 GN=BCIN_16g03380 PE=4 SV=1	A0A384K7U0	64	High	0	High	High	High	High	Peak Found	High	High	Peak Found	High	1.05812e+06	1.49782e+07	4.93742e+06	847608	189764	3.20638e+07	701050	1.3987e+06	1.48259e+06	6.74114e+06	1.49782e+07	1.58995e+07	2.45319e+07	3.41795e+06	4.21195e+07	7.1765e+06	1.21978e+07	6.53921e+06	1.49782e+07	2.45319e+07	7.1765e+06	40.21	82.96	35.88
A0A384K7X4	Formate dehydrogenase OS=Botryotinia fuckeliana (strain B05.10) OX=332648 GN=Bcfdh1 PE=3 SV=1	A0A384K7X4	561	High	0	High	High	High	Peak Found	Peak Found	High	High	High	High	970094	3.24364e+07	2.56748e+07	53017.4	102552	4.65249e+07	2.27808e+06	2.19609e+06	1.48938e+07	6.18034e+06	3.24364e+07	8.26785e+07	1.53446e+06	1.84712e+06	6.1116e+07	2.33202e+07	1.91517e+07	6.56917e+07	3.24364e+07	1.84712e+06	2.33202e+07	96.14	159.59	71.42
A0A384K7Y1	Malate dehydrogenase OS=Botryotinia fuckeliana (strain B05.10) OX=332648 GN=BCIN_16g04800 PE=3 SV=1	A0A384K7Y1	967	High	0	High	High	High	High	Peak Found	High	High	High	High	6.60893e+06	3.1034e+07	1.42501e+07	732833	1.33534e+06	8.2744e+07	306072	278135	1.97933e+06	4.21046e+07	3.1034e+07	4.58884e+07	2.12101e+07	2.40516e+07	1.08694e+08	3.13319e+06	2.42557e+06	8.73017e+06	4.21046e+07	2.40516e+07	3.13319e+06	19.46	96.86	72.51
A0A384K801	Ribosomal_L28e domain-containing protein OS=Botryotinia fuckeliana (strain B05.10) OX=332648 GN=BCIN_16g04810 PE=3 SV=1	A0A384K801	400	High	0	High	High	High	Peak Found	Peak Found	High	High	Peak Found	Peak Found	1.32016e+06	5.91329e+06	4.99167e+06	13076.2	111733	2.71414e+06	929606	346204	82111.8	8.41059e+06	5.91329e+06	1.60743e+07	378458	2.01248e+06	3.56535e+06	9.51618e+06	3.01919e+06	362167	8.41059e+06	2.01248e+06	3.01919e+06	52.26	80.27	109.54
A6SMQ7	Histone H2A.Z-specific chaperone chz1 OS=Botryotinia fuckeliana (strain B05.10) OX=332648 GN=chz1 PE=3 SV=1	A6SMQ7	1027	High	0	High	High	High	Peak Found	High	High	High	High	Peak Found	4.67087e+06	1.59894e+07	7160475	21035.7	792801	15170213	2.21068e+06	1.7062e+06	417098	2.97575e+07	1.59894e+07	2.30583e+07	608826	1.42796e+07	1.99279e+07	2.26302e+07	1.48795e+07	1.83968e+06	2.30583e+07	1.42796e+07	1.48795e+07	30.02	85.59	80.1
P00761	Trypsin (Laboratory-Cont) OS=Sus scrofa PE=1 SV=1	P00761	300	High	0	High	High	High	High	High	High	High	High	High	3.38253e+08	5.9245e+08	2.84166e+08	3.93605e+07	2.3496e+07	1.64727e+07	1.03003e+07	2.77827e+07	899377	2.15496e+09	5.9245e+08	9.15076e+08	1.13919e+09	4.23201e+08	2.16389e+07	1.05442e+08	2.42289e+08	3.96685e+06	9.15076e+08	4.23201e+08	1.05442e+08	67.57	107.21	102.02
P13645	Keratin, type I cytoskeletal 10 (Contact-Cont) OS=Homo sapiens GN=KRT10 PE=1 SV=6	P13645	298	High	0	High	High	High	Peak Found	Peak Found	High	Peak Found	Peak Found	Peak Found	588800	70521.8	90699.2	22851.5	20527.1	185680	55979.4	38077.1	352761	3.75117e+06	70521.8	292071	661381	369727	243913	573049	332064	1.55591e+06	292071	369727	573049	150.52	50.39	79.03

## Sheet: Common non-regulated TCW5d&GLU
Accession	Description	MW [kDa]	calc. pI	Master	Protein Group IDs	FDR Confidence (Combined)	Exp. q-value	Sum PEP Score	# PSMs	# Peptides	# Unique Peptides	Coverage [%]	Score (by Search Engine)				# PSMs (by Search Engine)				# Peptides (by Search Engine)				Accession	Protein Group IDs	FDR Confidence (Combined)	Exp. q-value	Found in sample									Abundances:									Abundances (Normalized):
													Mascot	MS Amanda 2.0	MSFragger	Sequest HT	Mascot	MS Amanda 2.0	MSFragger	Sequest HT	Mascot	MS Amanda 2.0	MSFragger	Sequest HT					TCW12 (2hpi)	TCW22 (2hpi)	TCW32 (2hpi)	Glu 1 (5 days)	Glu 2 (5 days)	Glu 3 (5 days)	TCW1 (5 days)	TCW2 (5 days)	TCW3 (5 days)	TCW12 (2hpi)	TCW22 (2hpi)	TCW32 (2hpi)	Glu 1 (5 days)	Glu 2 (5 days)	Glu 3 (5 days)	TCW1 (5 days)	TCW2 (5 days)	TCW3 (5 days)	TCW12 (2hpi)	TCW22 (2hpi)	TCW32 (2hpi)
A0A384J9Y3	Aconitate hydratase, mitochondrial OS=Botryotinia fuckeliana (strain B05.10) OX=332648 GN=Bcaco1 PE=3 SV=1	84.9	6.62	Master Protein	579	High	0	9.801	67	2	2	4	70	3553.6	107	28.14	16	16	19	16	2	2	2	2	A0A384J9Y3	579	High	0	Not Found	Not Found	Not Found	High	High	High	High	Peak Found	High				483027	528786	1.72996e+06	285641	102100	970732
A0A384J5D0	Sulfate adenylyltransferase OS=Botryotinia fuckeliana (strain B05.10) OX=332648 GN=Bcmet3 PE=3 SV=1	64	6.93	Master Protein	639	High	0.007	2.857	7	1	1	2	1	220.73	9	2.03	1	2	2	2	1	1	1	1	A0A384J5D0	639	High	0.007	Not Found	Not Found	Not Found	Peak Found	Peak Found	Peak Found	Peak Found	Peak Found	High				14717.6	16158.1	30138.9	395886	64722.8	463209
[truncated: 12 more columns]

## Sheet: Common nonregulated TCW5d&TCW2h
Not common protein with high FDR confidence found

[truncated: 1 more sheets: Common nonregulated TCW2hpi&GLU]
